# Supplementary material for: Bilineage embryo-like structure from EPS cells can produce live mice with tetraploid trophectoderm
Source: Protein Cell. 2022 Jul 15;14(4):262–78. doi: 10.1093/procel/pwac029 (PMC10120967; doi:10.1093/procel/pwac029)
Supplement: pwac029_suppl_Supplementary_Table_S1 [file pwac029_suppl_supplementary_table_s1.xls]

## Sheet: Sheet1
Table S1: The list of lineage-specific genes in different clusters. Related to Figure S2D
gene	minimump_p_val	ident
Morc1	5.84e-250	EPI
Dppa3	9.44e-214	EPI
Sox2	1.04e-212	EPI
Nanog	1.24e-208	EPI
Klf2	2.51e-203	EPI
Tdgf1	5.65e-199	EPI
Rbmxl2	7.42e-193	EPI
Gpa33	8.87e-188	EPI
Utf1	2.1e-167	EPI
Fbxo15	8.31e-165	EPI
AU018091	2.26e-162	EPI
Gdf3	2.02e-151	EPI
Spp1	1.32e-146	EPI
Dppa5a	1.41e-144	EPI
Gm13247	6.24e-143	EPI
Gtsf1l	1.99e-142	EPI
Dnmt3l	5.56e-137	EPI
Slc7a3	1.23e-134	EPI
Jam2	3.68e-134	EPI
Trh	7.75e-132	EPI
Ephx2	2.53e-127	EPI
Alpl	1.87e-124	EPI
Mkrn1	3.43e-123	EPI
Dppa4	4.34e-122	EPI
Mylpf	5.27e-121	EPI
Hsp90aa1	1.26e-113	EPI
Nfatc2ip	1.76e-113	EPI
Fgf4	9.78e-113	EPI
Alg13	1.16e-105	EPI
Gm7325	1.75e-103	EPI
Eif2s2	9.08e-103	EPI
Calcoco2	8.14e-97	EPI
Gm13145	2.37e-94	EPI
Cenpv	3.76e-90	EPI
Ulk1	4.07e-88	EPI
Npc2	5.88e-86	EPI
Tex19.1	8.47e-86	EPI
Dppa2	2.81e-84	EPI
Chchd10	6.18e-84	EPI
Mybl2	1.19e-81	EPI
Zic3	1.03e-80	EPI
Ubxn2a	2.99e-79	EPI
2610305D13Rik	5.03e-78	EPI
Tmsb4x	2.98e-77	EPI
Ube2s	4.85e-76	EPI
Ifitm3	2.28e-75	EPI
Set	2.91e-73	EPI
1810037I17Rik	3.16e-72	EPI
Gm13154	9.77e-70	EPI
Etv5	2.5e-69	EPI
Gata2	5.2e-118	TE
Tacstd2	1.18e-86	TE
Krt7	6.49e-77	TE
Igf2	8.04e-65	TE
Basp1	1.04e-61	TE
S100a6	2.27e-61	TE
Ahnak	2.77e-57	TE
Anxa2	3.63e-45	TE
Tagln2	1.34e-43	TE
Mbnl2	1.33e-41	TE
Krt19	4.7e-39	TE
Anxa3	3.36e-37	TE
Vasp	7.91e-36	TE
Zwint	1.5e-35	TE
Sept7	2.78e-35	TE
Glipr2	7.01e-35	TE
S100a11	1.15e-34	TE
Pim3	3.44e-31	TE
Rbms2	8.62e-31	TE
Wfdc2	3.16e-30	TE
Fgfbp1	5.01e-30	TE
Cnn2	1.72e-29	TE
Tmsb10	4.13e-29	TE
Cox7a2	1.71e-28	TE
Ndrg1	7.5e-28	TE
Rbms1	9.6e-28	TE
Errfi1	1.43e-27	TE
Capg	6.36e-27	TE
Anxa7	3.17e-26	TE
Cdc42se1	3.63e-26	TE
Cnn3	5.85e-26	TE
Eif1b	2.7e-25	TE
Dstn	6.02e-25	TE
Atp5k	2.25e-24	TE
Uqcr11	4.12e-24	TE
Pkp2	1.52e-23	TE
Eif3e	5.54e-23	TE
Cdh1	2.24e-22	TE
Iqgap1	3.55e-22	TE
Idh3a	1e-21	TE
Wnk1	1e-21	TE
Amotl2	5.07e-21	TE
Actg1	6.68e-21	TE
Zfp36	1.54e-20	TE
Arhgap8	1.05e-19	TE
Dag1	3.2e-19	TE
Uqcrh	3.61e-19	TE
Anxa5	5.19e-19	TE
Plec	1.27e-18	TE
2010107E04Rik	2.39e-18	TE
Gm9000	1.76e-101	int1
Rpl5	1.03e-81	int1
Erh	5.75e-80	int1
Ppid	1.61e-70	int1
Odc1	1.73e-61	int1
Btf3	6.3e-60	int1
Snhg1	4.27e-58	int1
Cdca7	4.71e-56	int1
Pim2	4.95e-56	int1
Psma3	5.87e-56	int1
Rhoc	1.85e-54	int1
Brix1	2.52e-52	int1
Snrpf	3.44e-52	int1
Perp	6.09e-50	int1
Tomm7	6.96e-48	int1
Mfsd1	8.92e-46	int1
Pdcd6ip	2.73e-42	int1
Phlda3	1.64e-41	int1
Lsm5	3.03e-40	int1
Ddx39b	4.49e-38	int1
Banf1	8.21e-38	int1
Ccng1	4.42e-32	int1
Akr1a4	4.65e-32	int1
Dnajc13	4.04e-24	int1
mt-Co1	1.43e-10	int1
mt-Rnr2	3.07e-07	int1
mt-Nd5	0.000115432	int1
Rspo3	6.11e-227	int2
2700086A05Rik	2.09e-225	int2
Hmga2	2.68e-207	int2
Msx1	2.09e-202	int2
Fgf8	1.8e-200	int2
Wnt5a	1.1e-187	int2
Fzd10	2.09e-183	int2
Hoxd9	3.11e-178	int2
T	5.66e-169	int2
Vim	8.78e-168	int2
Limch1	2.11e-161	int2
Atp1b1	7.81e-157	int2
Hoxb1	3.5e-155	int2
Cdh2	1.8e-154	int2
Hoxb2	3.88e-149	int2
Hes1	6.28e-144	int2
Hes7	4.67e-142	int2
Sprr2a3	4.17e-141	int2
Hspb1	8.92e-141	int2
Gm8292	2.67e-140	int2
Ccnd2	8.39e-133	int2
Cndp2	2.21e-132	int2
Crabp2	1.28e-130	int2
Cdx2	2.64e-129	int2
Mt1	1.38e-122	int2
Folr1	4.34e-120	int2
Evx1	8.72e-120	int2
Phf17	4.22e-116	int2
Wnt5b	3.44e-115	int2
Prtg	1.04e-114	int2
Chst7	4.51e-111	int2
L1td1	5.28e-110	int2
Gldc	2.73e-109	int2
Lgals3	1.2e-108	int2
Psmb8	1.86e-108	int2
Psme2	4.04e-108	int2
Rbbp7	6.87e-108	int2
Dll3	7.48e-108	int2
Tdh	1.16e-107	int2
Hexa	1.87e-107	int2
Grsf1	5.96e-106	int2
6230427J02Rik	3.91e-100	int2
Lef1	6.78e-100	int2
Id3	1.25e-99	int2
Epcam	3.13e-99	int2
Wbp5	4.27e-98	int2
Atp6v0d1	1.42e-97	int2
Sod1	3.97e-97	int2
Ptk7	3.26e-96	int2
Rps14	5.49e-95	int2
Hnf1b	0	PrE
Habp2	0	PrE
Spink3	0	PrE
Srgn	0	PrE
Gata4	0	PrE
Col4a1	0	PrE
Amn	0	PrE
Emb	0	PrE
Sparc	0	PrE
Cubn	0	PrE
Ctsz	0	PrE
Pth1r	0	PrE
Ctsl	0	PrE
Cst3	0	PrE
Col4a2	0	PrE
Foxa2	0	PrE
Ctsh	0	PrE
Dab2	0	PrE
Cotl1	0	PrE
Ttr	0	PrE
Slc39a8	0	PrE
Clic6	0	PrE
Lgmn	0	PrE
Cited1	0	PrE
Pdgfra	0	PrE
Dpp4	0	PrE
Apoe	0	PrE
Dram1	0	PrE
Sox17	0	PrE
Mttp	0	PrE
Fabp3	0	PrE
Gata6	0	PrE
Ifi30	0	PrE
Ifitm2	0	PrE
Fth1	0	PrE
Tmprss2	0	PrE
S100a1	0	PrE
Fam198b	1.59e-307	PrE
Foxq1	2.09e-307	PrE
Lamp1	7.22e-306	PrE
Lgals2	5.21e-304	PrE
Dbi	1.3e-303	PrE
Pla2g12b	2.95e-303	PrE
Rpl7a	2.58e-300	PrE
Soat2	2.74e-300	PrE
Rpl3	6.78e-300	PrE
Rpl9	1.86e-299	PrE
Myo6	7.18e-299	PrE
Ctsd	2.49e-294	PrE
Lrp2	1.91e-293	PrE
