# Supplementary material for: Bilineage embryo-like structure from EPS cells can produce live mice with tetraploid trophectoderm
Source: Protein Cell. 2022 Jul 15;14(4):262–78. doi: 10.1093/procel/pwac029 (PMC10120967; doi:10.1093/procel/pwac029)
Supplement: pwac029_suppl_Supplementary_Table_S2 [file pwac029_suppl_supplementary_table_s2.xls]

## Sheet: RNA.blastoid.dynamic.gene
Table S2: List of dynamically expressed genes in the formation of EPS-blsatoids and GO term analysis of group1 and group2. Related to Figure 3 and S3
gene	DOEL_4_D1	DOEL_4_D2	DOEL_4_D3	DOEL_4_D4_ICM	DOEL_4_D4_TE	genegroup
1110007C09Rik	24.2848	56.9254	76.1146	12.1966	199.1	TE_up group 1
1700011H14Rik	0.160752	0.611249	0.73964	0	6.76258	TE_up group 1
1810019D21Rik	0.0645145	0.972425	1.71968	0.64156	2.99468	TE_up group 1
2200002D01Rik	4.32129	65.3812	63.4808	22.5787	142.507	TE_up group 1
2210011C24Rik	2.82409	33.6129	57.4669	5.30843	155.968	TE_up group 1
2210409E12Rik	1.71069	7.23209	2.18451	0	2.28092	TE_up group 1
2610528J11Rik	2.95595	6.33033	6.38786	2.30396	35.1716	TE_up group 1
4933402E13Rik	1.21185	29.5223	43.7311	4.78149	98.3364	TE_up group 1
AA986860	1.52633	8.1136	8.59785	0	13.5418	TE_up group 1
Abca3	0.0269245	1.52336	0.653021	0.663566	4.18366	TE_up group 1
Abhd6	6.09879	11.601	17.9708	4.23987	34.3347	TE_up group 1
Ablim1	0.0543695	2.45843	1.74956	1.30109	8.54024	TE_up group 1
Acox1	1.68118	12.2304	14.8473	2.35351	19.9952	TE_up group 1
Adora1	0	1.49592	1.89391	0	7.59555	TE_up group 1
Aga	4.28471	20.2182	27.306	4.5985	73.5653	TE_up group 1
Agpat3	0.944384	2.6924	4.30332	1.28988	8.2646	TE_up group 1
Agpat4	12.1746	50.6393	74.1106	21.5829	128.557	TE_up group 1
Ahcyl2	1.46988	2.09604	4.19102	0.612375	5.75963	TE_up group 1
AI413582	9.8603	41.5836	47.3854	20.3007	114.879	TE_up group 1
AI464131	0.258117	2.65183	4.65341	0.408397	9.36182	TE_up group 1
Akap5	0.556176	0.953077	0.629486	0.339367	2.88128	TE_up group 1
Akr1e1	2.00948	2.69609	3.04836	1.01614	14.1615	TE_up group 1
Aldh1l1	1.27377	5.29928	5.26773	0	1.97216	TE_up group 1
Aldob	0.00843015	20.5733	17.5072	0	30.8241	TE_up group 1
Als2cl	0.669981	0.771401	0.550747	0.546927	2.74063	TE_up group 1
Amn	13.0443	184.377	270.116	0.388463	496.572	TE_up group 1
Amot	0.450398	4.06686	7.61066	1.63296	12.5714	TE_up group 1
Ang	0.054974	2.13546	4.78348	0.474987	14.1506	TE_up group 1
Ank	1.80495	6.39624	6.96175	0.858588	14.1301	TE_up group 1
Ankrd1	0	0.761657	0.121417	0.189214	5.0227	TE_up group 1
Ankrd33b	0.54311	6.54168	6.05436	0.212558	17.4178	TE_up group 1
Anxa4	14.7923	64.4972	75.6671	15.2005	176.304	TE_up group 1
Apln	0.58552	2.75396	2.31147	0.218667	2.33713	TE_up group 1
Apoa1	0.342185	7.28392	11.798	0.0863725	46.4209	TE_up group 1
Apoa4	0	5.09471	5.71857	0	14.0517	TE_up group 1
Apob	0.00205727	0.860741	0.520661	0	6.23045	TE_up group 1
Apom	1.59774	24.5987	25.511	0.215091	627.201	TE_up group 1
Aqp11	2.89744	7.38029	24.7616	5.29747	44.9811	TE_up group 1
Aqp8	14.4425	131.681	122.841	0	228.599	TE_up group 1
Arhgap18	0.402796	6.4987	6.93084	2.65828	10.1982	TE_up group 1
Arl14	0	2.32653	6.34803	0	9.43908	TE_up group 1
Atf3	0.481333	12.6502	45.5854	3.76082	25.068	TE_up group 1
Atp1b1	19.7259	79.4303	115.686	10.007	274.813	TE_up group 1
Atp6v0a1	6.51786	23.5174	37.4417	5.4119	56.0846	TE_up group 1
B2m	7.33816	33.2495	48.9564	18.5119	90.7294	TE_up group 1
B3galnt1	1.9528	10.173	14.2153	5.08882	38.0184	TE_up group 1
B4galnt1	1.29412	9.5442	12.0849	3.13136	23.1775	TE_up group 1
B4galnt2	0.0220601	1.43264	2.77182	0	9.80852	TE_up group 1
Bace2	0	0.923967	2.462	0.482733	1.43106	TE_up group 1
Bag2	8.28809	57.3328	69.7411	25.1068	187.828	TE_up group 1
Bend5	5.25212	25.3318	18.3157	3.99576	63.1611	TE_up group 1
Bglap3	0.601315	5.46082	3.04749	0	11.356	TE_up group 1
Bicc1	0.0499271	1.39051	2.20864	0.217675	5.91397	TE_up group 1
Bmp6	0	0.889066	2.75293	0	4.76425	TE_up group 1
Bpifb5	0.385147	1.37739	0.532205	0.728155	4.21145	TE_up group 1
C2	0.410017	2.09043	2.04661	0	1.60657	TE_up group 1
Camk2d	1.06744	2.72158	5.17279	2.06569	9.95573	TE_up group 1
Capn2	2.42687	23.6415	24.5605	9.45551	58.2481	TE_up group 1
Car4	46.2297	221.679	194.652	16.8719	1016.16	TE_up group 1
Car7	0.229702	2.3521	0.408766	0.498685	6.67589	TE_up group 1
Cbx8	0.56057	1.58505	4.16674	1.26724	11.9052	TE_up group 1
Cd44	0	1.17669	1.13601	0.622335	2.88033	TE_up group 1
Cd55	0.863593	5.14791	4.89894	2.6685	27.4409	TE_up group 1
Cd59a	1.09672	9.43544	8.76942	0.27384	19.5683	TE_up group 1
Cd63	159.713	447.711	765.976	288.423	1280.49	TE_up group 1
Cep170b	0.397846	3.28377	2.26487	1.00662	4.45307	TE_up group 1
Chn2	1.83601	6.84513	10.1219	1.20762	16.9376	TE_up group 1
Chrnb1	0	2.93378	4.0367	0.821036	6.44436	TE_up group 1
Chst15	0.649598	3.64572	4.07315	0.358944	11.0835	TE_up group 1
Cideb	0.161531	1.27669	2.94353	0	11.766	TE_up group 1
Cidec	0	1.34813	2.46642	0	5.12648	TE_up group 1
Cish	0	0.644281	1.85295	0.494856	6.25978	TE_up group 1
Cited1	19.8076	356.69	665.439	96.0557	1805.26	TE_up group 1
Clcn5	1.93145	9.42255	9.3344	3.20534	17.8285	TE_up group 1
Cldn6	66.9693	458.317	760.932	214.223	1294.58	TE_up group 1
Clic5	0.222556	1.58721	1.03557	0.0425803	2.89012	TE_up group 1
Clic6	0.744787	19.1692	25.1204	0.293145	56.6445	TE_up group 1
Clps	0.409094	1.88579	6.20078	0.129181	14.6579	TE_up group 1
Cltb	2.44315	15.0851	11.8794	1.67294	20.0059	TE_up group 1
Clu	2.92716	7.52239	33.8585	5.59196	92.8054	TE_up group 1
Cmtm4	0.323404	0.927191	1.42178	0.438215	3.06552	TE_up group 1
Cndp2	47.9222	145.805	198.381	39.1355	299.43	TE_up group 1
Cobll1	1.3109	4.40771	5.8304	3.05999	16.1714	TE_up group 1
Col4a1	0.733517	32.0953	49.1741	1.81549	86.2317	TE_up group 1
Col4a2	0.803158	13.636	21.7882	0.64086	43.0604	TE_up group 1
Cotl1	3.81452	52.6177	77.9934	5.91996	138.38	TE_up group 1
Cpeb4	0.190362	0.851307	1.89976	0.341564	2.18287	TE_up group 1
Cpn1	1.58733	2.05488	2.40706	1.17713	12.3826	TE_up group 1
Creb3	16.8774	42.6152	98.6301	18.0392	116.601	TE_up group 1
Cryab	1.14067	23.6621	40.9695	8.153	71.4776	TE_up group 1
Cst3	67.315	262.549	522.465	95.1013	1030.24	TE_up group 1
Ctsa	22.1852	83.1471	126.193	42.3178	255.142	TE_up group 1
Ctsb	24.6038	93.5071	114.188	34.6005	296.115	TE_up group 1
Ctsc	22.8195	156.041	215.512	7.40564	323.323	TE_up group 1
Ctsh	7.54232	170.444	395.914	0.493482	1126.59	TE_up group 1
Ctsl	72.7755	569.374	820.82	94.8493	1430.7	TE_up group 1
Ctsz	87.1818	505.009	658.846	55.925	1048.14	TE_up group 1
Cubn	2.30762	27.9936	28.5663	0	32.2219	TE_up group 1
Cxcl16	0.864943	14.391	16.9945	3.10301	25.4907	TE_up group 1
Cyp26a1	2.86728	57.1272	80.7612	19.5694	278.429	TE_up group 1
Cystm1	5.77726	22.1131	38.3934	11.384	70.5212	TE_up group 1
Dab2	39.9894	379.31	391.522	1.67789	1117.97	TE_up group 1
Dgat2	5.13983	23.1598	43.3394	7.14644	92.5461	TE_up group 1
Dnajc22	2.46669	15.8442	11.6041	1.66054	35.5102	TE_up group 1
Dpp4	9.72043	41.7362	73.0373	0.0954835	173.168	TE_up group 1
Dram1	0.42764	15.4671	11.646	0.172355	33.2255	TE_up group 1
Dram2	2.77827	9.66947	18.7668	7.00513	39.3124	TE_up group 1
Dusp3	5.00637	22.3638	25.9599	4.67409	53.6918	TE_up group 1
E230013L22Rik	0.289849	2.078	3.66524	0.330715	5.81592	TE_up group 1
Ecm1	0.757279	0.84344	2.23432	0.481291	8.51201	TE_up group 1
Eea1	0.57133	2.73423	3.54845	1.45121	6.17299	TE_up group 1
Egflam	0.188686	0.817056	1.48029	0.069646	3.58764	TE_up group 1
Ehhadh	0.554571	2.47001	8.00976	0.610015	8.92549	TE_up group 1
Elovl1	13.9843	71.8852	81.5134	23.9483	155.159	TE_up group 1
Emid1	0.466546	4.63637	7.2696	1.98436	16.3578	TE_up group 1
Eml1	1.87579	23.94	19.443	5.94784	30.9796	TE_up group 1
Emp2	0.0973515	4.1807	3.6823	1.93807	11.5355	TE_up group 1
Enpep	0.231816	2.45927	1.66091	0	3.37839	TE_up group 1
Enpp5	0.292021	2.5493	4.21589	0.592739	5.50229	TE_up group 1
Epb4.1l3	2.13966	10.3881	14.1195	3.79875	48.0705	TE_up group 1
Eps8	4.98401	12.9674	14.1415	2.98475	33.2474	TE_up group 1
Eps8l2	0.247465	3.79894	9.28493	1.56754	25.673	TE_up group 1
Esx1	0.567346	1.21012	4.55953	0.307009	2.39006	TE_up group 1
Eva1a	1.22295	9.19918	7.98742	0.161702	47.5534	TE_up group 1
F2	0.723115	0.849855	4.4668	0.323768	18.9435	TE_up group 1
F3	5.80412	11.5523	24.9579	5.3332	53.3859	TE_up group 1
Fabp1	0.284786	6.3048	12.7039	0.410803	25.486	TE_up group 1
Fabp3	61.453	551.296	811.741	32.494	1275.35	TE_up group 1
Fam134b	2.50721	24.243	61.0222	0.799249	87.4168	TE_up group 1
Fam151a	0.576995	4.80807	1.88916	1.1032e-05	1.38535	TE_up group 1
Fam189a2	0.167174	1.62226	4.58129	0.244987	5.05908	TE_up group 1
Fam198b	0.688316	7.79738	5.98569	0.0443728	16.3951	TE_up group 1
Fam20c	0.0051696	0.689179	4.25568	0.43365	23.3787	TE_up group 1
Fam213a	19.5965	103.038	84.865	12.2146	227.135	TE_up group 1
Fam46a	0.660487	2.59861	2.25553	0.184193	4.25536	TE_up group 1
Fcgr3	0.80575	2.11579	3.67634	1.05209	23.8708	TE_up group 1
Fgfr3	0.0992213	1.32265	1.76964	0.653161	3.38912	TE_up group 1
Fgfr4	0.362101	2.67698	3.37502	0.0416801	8.46431	TE_up group 1
Flrt3	6.67561	49.0032	93.579	15.9409	167.55	TE_up group 1
Flt1	1.10745	0.692426	2.64879	1.28521	21.8789	TE_up group 1
Fmo1	0	0.0839708	0.63815	0	4.61698	TE_up group 1
Foxa2	1.00089	7.09113	14.2811	0.97086	27.8865	TE_up group 1
Foxa3	0.287913	0.928182	3.17842	0.623265	18.8923	TE_up group 1
Foxq1	0.678558	7.67807	2.31205	0.33023	15.3963	TE_up group 1
Frmd4a	0.246377	1.52875	0.756902	0.300532	2.40679	TE_up group 1
Frmpd1	0.294367	0.625638	1.5217	0.111709	2.45264	TE_up group 1
Frzb	0.233401	0.324068	4.34121	1.56522	24.087	TE_up group 1
Fxyd3	0	1.10705	3.08925	0.618758	4.71894	TE_up group 1
Fzd4	0.390919	2.94659	2.10959	0.164286	3.90846	TE_up group 1
Gas6	3.18921	33.5312	48.5983	0.784635	101.855	TE_up group 1
Gata4	2.02203	16.5506	17.361	0	63.3503	TE_up group 1
Gata6	0.303159	2.51769	2.16574	0.181501	2.87057	TE_up group 1
Gch1	0.0620741	1.59758	1.83038	0.903283	4.03336	TE_up group 1
Gdpd5	0.174383	6.82912	6.56102	0.390355	14.5595	TE_up group 1
Ggt1	2.82022	8.29467	10.5923	0.891886	16.466	TE_up group 1
Ggta1	3.57446	19.4489	16.9974	7.34975	36.5865	TE_up group 1
Gipc2	1.15336	5.74964	5.9438	2.21264	29.1705	TE_up group 1
Glipr1	0.7078	15.8208	60.5701	5.63743e-09	85.0455	TE_up group 1
Glrx	21.2808	70.436	74.8926	12.8196	118.907	TE_up group 1
Gltpd2	0.415932	0.629101	1.19329	0.230188	4.05783	TE_up group 1
Glul	13.449	15.7077	21.6029	16.3422	76.2185	TE_up group 1
Gm11127	0.414044	1.0617	2.54664	0.732825	3.55204	TE_up group 1
Gnptab	1.14545	3.46879	6.20622	1.24279	8.15223	TE_up group 1
Golt1a	0	1.42837	3.61649	0	5.15731	TE_up group 1
Gpr179	0.0046527	0.175422	2.31316	0	3.20056	TE_up group 1
Gpr39	1.94058e-07	1.06983	1.69274	2.81092e-07	2.87287	TE_up group 1
Gpx3	16.0188	75.568	236.97	37.7147	1268.99	TE_up group 1
Gramd1b	1.55757	1.93898	2.33037	0.632882	17.2868	TE_up group 1
Gsn	0.999458	32.9902	65.4982	2.49707	85.4651	TE_up group 1
Gtf2a1l	0.08441	2.74113	4.01567	0	5.31292	TE_up group 1
H2-Ab1	0	2.09548	0.955076	0.737595	3.21082	TE_up group 1
H2-D1	1.62657	12.2461	13.7837	3.80818	23.8027	TE_up group 1
H2-K1	5.20617	25.2783	24.8054	9.33783	57.8633	TE_up group 1
H2-Q1	0.253031	1.0877	1.82424	0.378566	3.27488	TE_up group 1
H2-Q4	0.501893	2.21959	3.49093	1.14772	6.59191	TE_up group 1
Habp2	0.591305	21.8753	35.309	0	80.9918	TE_up group 1
Haus7	29.159	79.3848	106.496	29.0899	195.958	TE_up group 1
Hebp1	0	1.6399	2.14599	0.702615	1.55988	TE_up group 1
Hesx1	1.99048	15.9251	4.07822	0.42579	13.8148	TE_up group 1
Hkdc1	0.162294	8.19931	13.2636	0	27.4836	TE_up group 1
Hnf1b	2.17037	14.2573	17.9519	0.187329	59.8014	TE_up group 1
Hnf4a	0	1.4436	0.832348	0	2.80248	TE_up group 1
Hs3st1	2.09022	13.9945	21.9571	0.621565	78.7956	TE_up group 1
Hsd3b7	1.16379	3.46143	5.32238	1.93698	11.0512	TE_up group 1
Hspa1a	1.25126	1.56813	6.7166	0.615097	1.73285	TE_up group 1
Htra1	8.21536	69.3978	54.3971	6.17543	26.1272	TE_up group 1
Ifi27l2b	0	1.03091	4.12906	0	16.8854	TE_up group 1
Ifi30	27.8032	162.966	178.067	20.7456	288.948	TE_up group 1
Igfbp1	0	0.171204	0	0	10.8819	TE_up group 1
Ihh	0.480801	3.124	5.64365	0	17.1328	TE_up group 1
Il33	1.55671	3.33211	3.43572	0.0591995	2.10219	TE_up group 1
Iqgap2	0.241635	3.72769	3.61947	0.421492	3.96181	TE_up group 1
Irak4	0.689176	5.01374	5.0963	2.71077	12.6861	TE_up group 1
Itga5	1.16066	9.48142	12.2976	2.16034	19.754	TE_up group 1
Kcng1	0.262074	1.05313	0.907868	0	3.95502	TE_up group 1
Kdelr3	2.97383	55.7541	77.8451	3.28028	264.08	TE_up group 1
Kif12	0	0.603565	1.78216	0	5.09584	TE_up group 1
Klb	0.456332	13.4958	16.8154	0.00843505	28.1289	TE_up group 1
Klf4	0.872507	1.44808	6.29631	0.895425	9.32075	TE_up group 1
Klf8	1.44625	2.91875	3.33681	1.05549	9.195	TE_up group 1
Klhl2	0.503582	2.30613	4.2127	1.03695	17.8323	TE_up group 1
Klrg2	0	1.63361	3.3416	0	3.58438	TE_up group 1
Lama1	0.604552	11.8773	16.2657	0.497474	21.1971	TE_up group 1
Lamb2	0.550386	2.41115	2.98562	0.781767	5.30506	TE_up group 1
Lce6a	0	0.298418	3.40456	0	3.93882	TE_up group 1
Lcp1	0.415922	4.52778	11.6612	0.223595	16.8862	TE_up group 1
Ldlrap1	5.28185	9.54786	17.723	9.41808	37.4694	TE_up group 1
Lect2	0	7.85151	12.4508	0	40.5406	TE_up group 1
Lgals2	0.479416	3.10804	6.68288	0	120.123	TE_up group 1
Lgals9	2.80764	18.7726	47.838	0.309721	74.9297	TE_up group 1
Lgmn	58.1764	446.344	868.253	42.0517	1664.24	TE_up group 1
Lhx6	0.307947	1.52198	0.389925	0.247496	4.1626	TE_up group 1
Lmna	9.6366	61.7778	95.2712	6.54046	118.705	TE_up group 1
Lmo7	0.482496	0.838008	1.44725	0.491904	3.2902	TE_up group 1
Loxl2	1.13503	6.49117	10.8023	1.36098	16.5241	TE_up group 1
Lpar1	10.0524	16.6696	24.4444	9.58394	85.6996	TE_up group 1
Lpcat4	11.9838	47.5126	54.6715	14.2635	91.1884	TE_up group 1
Lrp2	1.54899	15.9309	14.9492	0.397014	9.37318	TE_up group 1
Lrpap1	75.963	282.291	250.235	56.9706	549.938	TE_up group 1
Lrrc38	0	0.220396	0.908078	0.384744	5.66716	TE_up group 1
Lrrc8b	0.745339	4.38647	3.52902	0.268447	5.1139	TE_up group 1
Lrrc8c	1.01882	3.30864	3.0505	1.39519	7.79839	TE_up group 1
Ltbr	1.29051	4.60423	5.95585	2.61008	13.9136	TE_up group 1
Ly6k	0.494446	0.59675	0.395411	0	8.98866	TE_up group 1
Lyn	0.211325	4.60369	4.0511	0.610148	6.69078	TE_up group 1
Mamld1	0	0.06582	0.531869	0	6.1596	TE_up group 1
Man2b2	2.52458	16.0879	25.3021	3.39586	37.6525	TE_up group 1
Marc2	9.97159	33.9078	57.2524	12.4746	83.6809	TE_up group 1
Me1	3.0041	11.5157	33.6384	3.8235	80.0439	TE_up group 1
Mfsd1	27.3297	94.1971	137.226	28.9482	182.163	TE_up group 1
Mfsd12	0.0099302	1.29778	1.67861	0.50867	3.71122	TE_up group 1
Mia2	0.146713	3.41833	4.76218	0	11.6479	TE_up group 1
Misp	0.00655905	1.43362	1.02319	0.195233	4.38094	TE_up group 1
Mkrn2os	0.192916	3.43268	5.49561	0.0354488	13.4398	TE_up group 1
Mmp15	0.210766	1.05173	1.78903	0.539913	2.14375	TE_up group 1
Mob3c	0.382831	1.05911	2.37398	0.390529	2.50494	TE_up group 1
Morc4	1.86838	18.4978	26.7448	3.07534	84.4274	TE_up group 1
Mroh1	0.694416	3.97939	4.75819	1.03829	6.10197	TE_up group 1
Mtmr11	1.23698	6.47743	5.12187	1.18919	11.4187	TE_up group 1
Mttp	3.40827	26.9397	33.996	1.17868	74.6639	TE_up group 1
Mtus1	1.68864	4.14382	4.4846	3.02645	17.6811	TE_up group 1
Muc13	0	1.68938	0.931708	0	4.74023	TE_up group 1
Myo5b	0.373646	3.23604	3.74238	0.388323	3.41482	TE_up group 1
Myo6	1.47632	17.6712	26.7158	0.636702	49.806	TE_up group 1
Myo7a	0.468	2.46638	2.45905	0.165093	2.95384	TE_up group 1
Myof	0.296701	0.983588	1.63616	0.36898	4.82535	TE_up group 1
Naga	1.83819	19.9906	39.7371	8.19255	47.3407	TE_up group 1
Naglu	0.652234	1.36222	8.77214	1.2833	13.2947	TE_up group 1
Ndrg1	1.66767	1.04627	7.34165	2.231	9.58694	TE_up group 1
Neu1	7.28749	48.9203	53.9846	13.3987	92.2741	TE_up group 1
Nfatc1	0.252651	0.692345	2.75938	0.0727609	5.24777	TE_up group 1
Nhlrc3	0.750977	2.71807	4.75643	1.71206	9.01803	TE_up group 1
Ninj1	12.5841	50.5306	55.9619	23.3842	115.216	TE_up group 1
Nmb	10.2974	38.7922	71.9047	8.49515	43.7338	TE_up group 1
Nostrin	1.36676	27.5968	29.5002	0	70.4216	TE_up group 1
Npl	10.6589	94.3754	123.411	3.79129	201.627	TE_up group 1
Nrg1	1.05884	7.51783	9.8243	0.180989	10.6636	TE_up group 1
Nudt10	0.916622	4.24911	7.9675	2.4974	14.3922	TE_up group 1
Nup62cl	21.3569	13.483	38.4225	19.5243	139.44	TE_up group 1
Nxf7	1.44232	11.5461	15.2976	0.547241	22.2418	TE_up group 1
Orai1	0.177096	2.21555	2.34617	0.533539	4.22987	TE_up group 1
Osbpl6	0.186096	1.0519	1.97153	0.559298	4.62287	TE_up group 1
P2rx4	5.10206	25.8953	32.7845	4.87784	70.7304	TE_up group 1
P3h2	0.822618	8.09672	11.9009	0.723032	22.574	TE_up group 1
P4ha1	2.02675	16.4784	41.8317	7.18372	93.6938	TE_up group 1
P4ha2	2.06453	18.2646	29.179	8.51866	34.3424	TE_up group 1
Pacs2	0.271988	0.448589	1.74311	0.568917	3.14754	TE_up group 1
Pard6b	0.61102	4.62785	4.15467	2.14036	10.2938	TE_up group 1
Pcbd1	3.31266	28.8081	26.0663	2.11752	74.1411	TE_up group 1
Pcgf5	4.01739	11.1092	14.4315	4.02951	46.1667	TE_up group 1
Pdgfra	0.819937	9.30929	13.1037	1.37814	23.5252	TE_up group 1
Pdzd3	0.562613	3.47337	2.7328	0	3.03884	TE_up group 1
Pdzk1	1.79235	6.09068	5.25202	1.55568	39.2803	TE_up group 1
Pfkfb2	0.259526	2.09291	2.81115	0.610321	3.01904	TE_up group 1
Pga5	0.710816	29.4688	37.188	0	27.2993	TE_up group 1
Pgc	0.269487	0.732218	0.532675	0	3.61094	TE_up group 1
Pkn1	1.24006	1.53966	1.69486	1.09018	7.78985	TE_up group 1
Pla2g12b	0.126584	17.9689	24.1831	0	57.0557	TE_up group 1
Plat	0.315264	9.21203	18.426	0.918651	21.2954	TE_up group 1
Plaur	9.78705	45.594	67.3399	10.1976	51.2673	TE_up group 1
Plbd1	2.67856	8.06703	5.44069	0	7.169	TE_up group 1
Plekhh1	0.385408	1.84287	2.0614	0.515898	4.41197	TE_up group 1
Plod2	8.41308	19.3099	37.659	8.58577	97.0393	TE_up group 1
Plscr1	15.3788	68.8068	71.1905	30.4437	161.683	TE_up group 1
Podxl	1.24454	4.13193	5.06029	2.30404	17.7396	TE_up group 1
Ppp1r16b	0.102456	0.513524	0.764324	0.225861	4.79999	TE_up group 1
Pqlc2	10.9569	62.7379	73.9444	12.1197	133.67	TE_up group 1
Prdm6	0	4.84708	3.80082	1.06234	16.3789	TE_up group 1
Prkaa2	0.493445	2.95311	5.82306	1.10387	8.90606	TE_up group 1
Prlr	0	1.65605	4.48208	0.050235	3.68159	TE_up group 1
Proc	0.449574	0.678918	2.15146	0.701585	9.17938	TE_up group 1
Procr	0	3.47554	1.20515	0.219219	4.39311	TE_up group 1
Prss12	0.326609	6.35641	14.0189	0.367005	50.3081	TE_up group 1
Prss23	0.22386	2.53198	3.61967	0.498364	3.83943	TE_up group 1
Prss35	0.250138	1.22942	1.33542	0.200138	5.51582	TE_up group 1
Psph	41.6673	62.1026	75.9257	32.5971	205.822	TE_up group 1
Pth1r	0.101233	11.9307	25.6461	0.257945	48.6752	TE_up group 1
Ptpn21	0.330996	1.22278	2.53639	0.222172	4.00451	TE_up group 1
Pxdc1	1.38117	4.45254	6.84009	1.45922	27.0802	TE_up group 1
Pxk	5.10379	12.4863	13.1965	3.65933	30.7328	TE_up group 1
Qpct	0.55769	2.06677	1.70623	0.123893	3.7084	TE_up group 1
Rab11a	28.1657	102.595	127.301	48.559	245.843	TE_up group 1
Rab11fip5	0.216709	3.11339	3.64511	0.17538	5.25744	TE_up group 1
Rab20	2.09457	13.4413	24.0415	3.94806	43.9335	TE_up group 1
Rab3il1	2.71776	21.9561	22.8002	4.55767	60.5675	TE_up group 1
Rap2c	1.82473	9.47106	13.1074	4.86276	25.9852	TE_up group 1
Rasgrp3	0.242998	0.709148	1.44135	0.0121219	3.94704	TE_up group 1
Rbp4	0.67743	2.10508	15.921	1.24423	537.912	TE_up group 1
Rcan1	1.75265	33.5932	50.7368	6.2432	83.8922	TE_up group 1
Rcan2	0.0098991	0.173693	2.34808	0.309804	9.90862	TE_up group 1
Rdh10	3.09348	11.9765	30.4203	4.64267	40.8711	TE_up group 1
Reep5	9.14358	48.5605	65.4498	19.7924	97.8806	TE_up group 1
Rela	10.6226	21.1831	44.5179	9.28736	67.3849	TE_up group 1
Rem2	1.78018	5.32601	8.35307	2.68757	18.4659	TE_up group 1
Rfx6	0	0.428687	1.40995	0	8.47252	TE_up group 1
Rgl1	0.25585	4.47397	6.36721	1.44034	13.6535	TE_up group 1
Rhod	3.08173	14.7337	22.8801	7.64997	36.0954	TE_up group 1
Rhox6	0.881557	5.07277	9.94609	1.4304	51.7875	TE_up group 1
Rhpn1	1.14995	13.8155	17.3263	1.88183	23.6102	TE_up group 1
Rin2	0.204692	1.4165	1.13577	0.409147	2.82255	TE_up group 1
Rin3	0.0643555	1.84619	1.97025	0.548918	4.29683	TE_up group 1
Rnase4	0.318955	7.21543	15.3099	1.43866	36.4943	TE_up group 1
Rnf130	1.02131	8.44958	13.7654	4.81805	31.6974	TE_up group 1
Rnf215	0.365851	1.44496	2.63796	0.894154	4.68333	TE_up group 1
Rras2	6.71978	15.5367	17.7894	5.60116	39.8526	TE_up group 1
Runx1	0.409338	1.8136	1.34087	0.095102	5.0407	TE_up group 1
S100a1	7.72475	237.86	608.372	2.77937	1198.33	TE_up group 1
S100a13	1.03839	2.91253	8.91395	0.071697	10.8535	TE_up group 1
S100g	1.55468	29.0485	234.72	0	960.891	TE_up group 1
Sap30l	0.200501	1.22556	2.62711	0.137319	2.12695	TE_up group 1
Saysd1	1.43852	1.46287	2.58725	1.01316	7.21775	TE_up group 1
Scube2	0.184116	3.9082	7.6546	0.00909045	9.89806	TE_up group 1
Sdsl	0.857168	3.27501	7.54806	1.86111	13.441	TE_up group 1
Sel1l3	0	1.5015	1.43671	0.081762	2.8645	TE_up group 1
Serpinb6c	1.5434	15.3843	12.6903	0.115515	16.121	TE_up group 1
Serping1	0.494506	1.36467	1.42581	1.19559	4.91735	TE_up group 1
Sgk3	3.25635	6.96124	6.19577	2.22171	22.6373	TE_up group 1
Sh2d4a	0.0226329	0.495082	1.14263	0.18033	3.70432	TE_up group 1
Sh3pxd2b	0.0411951	1.10883	1.18352	0.352624	2.72947	TE_up group 1
Shisa5	13.1796	31.8618	43.9334	19.9122	93.7455	TE_up group 1
Shtn1	0.512115	3.04171	4.87281	0.262124	8.13602	TE_up group 1
Siae	1.02313	4.69325	6.58882	1.8109	11.6798	TE_up group 1
Sigirr	5.42826	14.8572	16.9138	2.96655	29.2362	TE_up group 1
Slc16a1	52.2002	91.0104	102.871	58.7318	380.378	TE_up group 1
Slc16a10	1.00218	6.99988	12.198	1.8097	15.2394	TE_up group 1
Slc16a13	3.75708	14.824	14.2249	4.30448	32.819	TE_up group 1
Slc22a23	0.428072	0.915336	0.94736	0.234065	3.17476	TE_up group 1
Slc25a22	7.20914	19.2084	9.96897	6.53785	39.4654	TE_up group 1
Slc26a2	4.4599	21.4911	44.8231	2.23832	34.8501	TE_up group 1
Slc2a2	0.00614745	0.694431	1.06513	0	4.17454	TE_up group 1
Slc31a2	2.98084	7.43017	11.501	3.71418	22.5759	TE_up group 1
Slc35b3	3.39661	10.6657	18.2503	7.1569	32.2143	TE_up group 1
Slc35f5	4.00246	17.1247	22.5105	6.07579	34.7319	TE_up group 1
Slc38a9	0.434737	1.60644	1.85431	0.457469	3.11187	TE_up group 1
Slc39a3	0.131827	2.55202	1.49045	1.00384	3.97661	TE_up group 1
Slc39a5	0.0867695	0.877382	1.06592	0.425692	3.4418	TE_up group 1
Slc39a8	3.36697	22.3388	27.4843	1.92233	71.135	TE_up group 1
Slc44a3	0.868294	6.64848	7.31384	0.0393717	12.7982	TE_up group 1
Slc44a4	1.85232	5.22576	6.18183	0.420641	15.4115	TE_up group 1
Slc4a2	0.855805	3.99833	8.03302	1.95067	8.28138	TE_up group 1
Slc50a1	4.03951	11.1287	18.0304	8.84964	41.3102	TE_up group 1
Slc7a8	0.641209	3.69356	2.87331	0.127054	9.99943	TE_up group 1
Slc7a9	0.704936	6.22985	7.17534	0.376789	26.1068	TE_up group 1
Slc9a6	0.570196	5.06001	8.14781	1.02098	16.4885	TE_up group 1
Smim14	6.065	19.1425	33.6202	7.97491	45.2421	TE_up group 1
Smlr1	0	2.24884	1.70347	0	6.9773	TE_up group 1
Soat1	29.021	53.6923	70.1005	18.9045	146.283	TE_up group 1
Soat2	1.47297	31.7861	34.0896	0.0868785	61.6692	TE_up group 1
Sox17	1.43558	23.6791	52.795	0.91376	121.186	TE_up group 1
Sox7	1.68771	17.2154	19.1001	0.059989	45.3787	TE_up group 1
Sparc	57.1416	334.254	623.975	30.7519	1192.53	TE_up group 1
Spink1	19.4337	540.264	1540.39	0	5564.1	TE_up group 1
Spns2	0	2.16562	1.95186	0	3.19835	TE_up group 1
Spock1	0	0.29033	1.44673	0	8.21896	TE_up group 1
Spon2	0	0.968432	14.9978	0.628025	24.0274	TE_up group 1
Srgn	11.8464	247.322	252.841	0.232901	487.036	TE_up group 1
St3gal1	0	0.503622	0.56367	0.302648	4.59887	TE_up group 1
St6galnac3	0.595881	5.40488	6.07614	2.6686	17.0982	TE_up group 1
Stard4	3.8083	8.4218	11.2178	3.84098	23.1611	TE_up group 1
Stard8	0.14065	1.59098	1.5669	0.979303	3.47463	TE_up group 1
Stat5a	0.397262	0.358646	1.33309	0.380606	2.62749	TE_up group 1
Stc2	1.16524	2.54509	4.0469	1.75081	8.90651	TE_up group 1
Stom	0.957885	2.71082	4.03803	0.420742	4.50661	TE_up group 1
Stx3	22.8017	48.2011	53.2191	10.9136	107.602	TE_up group 1
Stx7	8.9868	54.7793	53.8725	11.3752	182.534	TE_up group 1
Susd3	0.940249	14.1255	13.5567	0	26.6002	TE_up group 1
Synj1	0.631166	2.05117	2.47694	0.747137	5.08723	TE_up group 1
Tcn2	9.36576	61.7917	119.046	18.3325	245.295	TE_up group 1
Tead4	0.499687	2.47738	2.73546	1.03471	6.81588	TE_up group 1
Tesc	0	0.678795	0.14855	0	4.82418	TE_up group 1
Tfec	1.20492	15.8692	8.31288	0	26.2685	TE_up group 1
Tfpi	30.857	154.363	311.642	6.24479	393.603	TE_up group 1
Tgfbr3	3.18348	7.28492	14.0583	4.0829	37.5631	TE_up group 1
Tgfbrap1	0.218117	1.59499	2.36123	0.977824	4.90196	TE_up group 1
Timd2	0.11748	5.91644	2.54307	0	5.73431	TE_up group 1
Timp3	1.41936	7.59839	14.1665	1.48645	48.4226	TE_up group 1
Tinagl1	1.55733	50.8152	73.8777	6.89232	149.113	TE_up group 1
Tmem104	1.6639	3.78015	3.26572	1.24342	11.1511	TE_up group 1
Tmem106a	2.48856	6.35608	5.26924	1.18147	13.3079	TE_up group 1
Tmem116	1.1428	3.2991	6.5773	0.297779	12.6372	TE_up group 1
Tmem117	0	0.916738	1.0203	0.167357	3.11887	TE_up group 1
Tmem125	3.11018	5.20219	7.1713	2.83115	23.7708	TE_up group 1
Tmem140	5.27573e-07	0.765992	0.68629	0.352955	9.3634	TE_up group 1
Tmem144	3.37146	21.053	20.8178	2.29113	34.7811	TE_up group 1
Tmem150a	6.52068	55.4936	52.3443	12.3302	105.383	TE_up group 1
Tmem37	5.90602	48.9631	51.6199	9.67122	91.9946	TE_up group 1
Tmem44	0.176243	1.3347	1.96456	0.781449	3.57468	TE_up group 1
Tmem51	8.40965	27.0495	28.1182	7.01178	55.4284	TE_up group 1
Tmem62	0.206745	2.95374	3.15775	0.420905	4.73868	TE_up group 1
Tmem82	0.672102	5.06312	11.9403	2.67182	15.7522	TE_up group 1
Tmem9b	8.08906	39.0264	39.046	12.8148	84.7678	TE_up group 1
Tmprss2	0.488135	31.3944	61.9611	4.84253	114.221	TE_up group 1
Tnfrsf12a	5.30983	38.7186	83.281	18.3033	160.174	TE_up group 1
Tpcn1	0.254005	1.11633	0.892626	0.101118	2.80109	TE_up group 1
Tpp1	14.5191	48.2441	64.3662	19.2542	111.942	TE_up group 1
Tram2	1.28989	1.93002	4.65414	1.9031	10.0067	TE_up group 1
Tspan2	0.169684	1.53479	1.65397	0.587325	3.91329	TE_up group 1
Tspan8	0	1.62124	2.17161	0.219812	4.55453	TE_up group 1
Tspan9	1.96822	6.71154	7.34153	2.36369	19.815	TE_up group 1
Ttc39a	0.0136855	2.7602	3.62512	1.32216	6.60341	TE_up group 1
Ttr	0.0150683	12.3092	29.1986	0.0286128	135.922	TE_up group 1
Ubash3b	0.251043	3.9629	2.99431	1.83012	8.20824	TE_up group 1
Ubqln2	3.77477	5.6201	13.0453	6.1444	28.2401	TE_up group 1
Ucn	0	0.265567	3.48346	0	1.271	TE_up group 1
Ugt1a7c	0	1.96492	2.73876	0	3.95304	TE_up group 1
Ugt2b34	0	2.1206	5.49254	0	14.1262	TE_up group 1
Vamp8	40.2339	299.159	430.087	97.5602	764.526	TE_up group 1
Vil1	0.0197324	0.538874	2.51351	0.610944	9.0931	TE_up group 1
Wnt11	0.289229	7.62179	10.3274	0.262249	38.5662	TE_up group 1
Zmynd15	0.231166	1.18446	1.44724	0.336712	2.99416	TE_up group 1
2810408A11Rik	0.78004	1.03924	0.985133	5.55701	1.3944	ICM_up group 2
3830417A13Rik	0	1.40638	7.87705	3.84705	0	ICM_up group 2
4933412E12Rik	0.735468	0.598517	1.69048	3.13927	0.50252	ICM_up group 2
5730457N03Rik	0.122751	7.06422	12.4482	24.8242	0.0110078	ICM_up group 2
6330403K07Rik	0.718341	1.4854	1.10401	10.5247	0	ICM_up group 2
AA467197	0.89794	0.570609	1.46366	4.48194	0	ICM_up group 2
Aadat	0.301115	0.325464	0.180279	4.24474	0.136768	ICM_up group 2
Ackr3	0.890202	0.250582	0.392726	3.84615	0.197614	ICM_up group 2
Acta2	0.661881	0.013082	1.53464	3.29603	0.00253697	ICM_up group 2
Actc1	0	0.912159	0	5.52798	0	ICM_up group 2
Acvr2b	1.61963	1.19834	1.79385	4.72442	0.470252	ICM_up group 2
Acy3	0.493477	0.752323	1.97142	2.59443	0.361214	ICM_up group 2
Adssl1	0.130772	1.04065	2.22596	1.81204	0	ICM_up group 2
Afap1l1	0.571051	0.197232	0.634154	3.26971	0.377436	ICM_up group 2
Aldh3b2	0.262229	0.466828	1.40882	3.97239	0.108554	ICM_up group 2
Amd1	3.24318	1.22411	16.2102	25.0136	0.0200376	ICM_up group 2
Amph	1.2138	3.68966	6.3886	21.016	0.838528	ICM_up group 2
Arg1	0.189116	0.148547	8.18015	7.50482	0	ICM_up group 2
Arid5a	0.440097	0.564148	0.597028	3.47687	0.301392	ICM_up group 2
Art5	0.372065	0	0	5.52971	0	ICM_up group 2
Asap2	0.775381	0.46208	1.00135	2.98484	0.773011	ICM_up group 2
AW551984	0	0.238675	2.09258	3.79533	0	ICM_up group 2
B3gnt5	1.74162	6.35611	3.70362	10.2441	1.27662	ICM_up group 2
Bambi	2.35152	2.47593	5.15368	15.8707	1.9129	ICM_up group 2
Baz2b	1.10346	2.30229	2.9488	6.83047	0.634238	ICM_up group 2
Bbs12	0.897753	0.566491	0.160204	4.42037	0.346411	ICM_up group 2
Bcam	3.71806	6.93892	9.9074	11.8943	0.631059	ICM_up group 2
Bmp7	1.02034	2.47374	6.44801	16.7815	0.909357	ICM_up group 2
Bmper	0.0951035	1.43461	1.58504	1.81313	0.172244	ICM_up group 2
Cald1	2.61065	4.28416	6.97717	11.1548	0.524056	ICM_up group 2
Car14	3.37562	9.80775	15.8746	37.5314	5.03814	ICM_up group 2
Cd164l2	3.35348	5.7461	7.40532	11.9692	0.838113	ICM_up group 2
Cdh2	1.07521	1.93513	6.36157	7.03578	0	ICM_up group 2
Cdx2	0.09824	1.00402	2.15026	6.50247	0.57292	ICM_up group 2
Cers1	0.519275	1.98191	0.376772	3.88032	0.383814	ICM_up group 2
Chac1	1.28295	2.23125	7.14449	7.6006	0.854102	ICM_up group 2
Chd3os	0.837929	2.08376	2.71016	7.41333	1.48446	ICM_up group 2
Cldn4	2.14497	8.35437	11.4489	14.5481	0.172089	ICM_up group 2
Cldn9	0.21926	1.46319	3.61526	25.6668	0.126164	ICM_up group 2
Copz2	0.509324	1.62416	1.99846	4.65407	0.781963	ICM_up group 2
Cox4i2	0.421755	0.797462	1.04849	6.57545	0.0693355	ICM_up group 2
Cpt1b	0.676104	1.15916	3.7194	3.10143	0.152019	ICM_up group 2
Cpz	0.707225	2.00398	3.19844	3.73177	0	ICM_up group 2
Csdc2	0.425654	0.504464	0.844321	3.9387	0	ICM_up group 2
Cxcl12	1.06466	1.00021	1.35847	23.8589	0.060109	ICM_up group 2
Cxcl14	0.401616	0.429731	0.158073	5.95665	0.05546	ICM_up group 2
Cyp39a1	0.720808	1.43189	2.1883	4.25032	0.0211893	ICM_up group 2
Dbn1	2.4087	7.41643	8.93763	27.4366	0.851793	ICM_up group 2
Des	0.610261	2.4107	3.11125	3.74051	0.0821755	ICM_up group 2
Dfna5	0.569681	1.31999	0.656997	2.87546	0.110225	ICM_up group 2
Dll3	1.40612	3.82738	14.3357	8.74061	0.0770919	ICM_up group 2
Dlx3	0	0.801077	2.44855	15.6532	0	ICM_up group 2
Dlx5	0.920394	0.184533	3.08215	15.6745	0.0274442	ICM_up group 2
Dok4	1.46977	1.64874	1.47091	18.4669	2.17134	ICM_up group 2
Dpysl2	4.9912	17.8543	17.5515	57.1099	6.23066	ICM_up group 2
Dzip1l	0.699813	0.259733	0.942787	3.20521	0.0624284	ICM_up group 2
E2f5	3.79535	5.85525	6.43043	19.5743	2.36461	ICM_up group 2
Efna1	0.470965	2.88028	22.4913	73.9474	2.56035	ICM_up group 2
Efna5	1.06815	1.76741	5.13498	14.903	0.435026	ICM_up group 2
Eif3j1	0.0550299	8.16631	0.0806065	13.2289	0.0750694	ICM_up group 2
Erap1	0.810763	2.12105	3.06736	3.69898	0.208692	ICM_up group 2
Espn	1.30357	3.72489	5.71163	11.3547	0.349913	ICM_up group 2
Evx1	0.135438	6.09994	6.67317	14.8548	0	ICM_up group 2
Fam212a	1.63958	4.62624	19.4498	12.1833	0	ICM_up group 2
Farp1	0.428164	0.558667	1.02776	2.95306	0.365966	ICM_up group 2
Fbxo16	1.06294	2.56955	3.22475	7.47811	0.552398	ICM_up group 2
Fgf17	1.6557	2.29298	8.91126	26.0566	0	ICM_up group 2
Fgf8	0.0391428	4.17743	40.8111	50.0855	0	ICM_up group 2
Fkbp7	1.08687	0.523872	0.617003	5.68814	1.21028	ICM_up group 2
Fndc3c1	0.462304	7.43519	6.4191	12.6295	0.0687791	ICM_up group 2
Foxf1	0	0.0139913	0.196169	6.55527	0.0135682	ICM_up group 2
Frem2	0.766359	1.32936	1.5269	2.3809	0.113849	ICM_up group 2
Fzd10	0.835392	1.95561	2.12797	4.61127	0.0209608	ICM_up group 2
Fzd3	0.397559	0.979821	1.1833	3.0834	0.457545	ICM_up group 2
Gal	0.61837	2.10634	2.38091	2.81306	0	ICM_up group 2
Gap43	3.26556	14.485	28.69	27.6885	0.402975	ICM_up group 2
Gas1	0.670103	0.52893	0.858199	5.58472	0.0298515	ICM_up group 2
Gchfr	1.63843	7.21347	5.74231	9.70857	0.971744	ICM_up group 2
Gdf15	0.954335	0.376158	2.56056	1.54286	0	ICM_up group 2
Gjb3	6.06321	6.34098	25.0042	59.6688	0.442615	ICM_up group 2
Gjb5	0.713575	0.874572	2.10831	6.36848	0.161187	ICM_up group 2
Gm2694	0.54824	1.88729	1.25324	2.60487	0	ICM_up group 2
Gm38431	0.500425	0.490079	1.86735	2.02474	0.315377	ICM_up group 2
Gnb5	2.10327	1.04126	1.4646	7.88305	0.384821	ICM_up group 2
Gpc1	0.373188	1.4421	2.24321	7.38908	0.106147	ICM_up group 2
Gprc5a	0.236135	0.353204	2.37128	3.85585	0.179323	ICM_up group 2
Gpx8	5.32979	9.33502	14.2592	30.8093	3.54909	ICM_up group 2
Grhl3	3.58615	2.90696	9.18518	13.3544	1.68016	ICM_up group 2
H2afy2	2.48782	7.37486	9.97417	35.4731	2.04963	ICM_up group 2
H2-Bl	0.260052	0.407859	2.55871	2.76066	0.290869	ICM_up group 2
Haglr	0	0.130651	0.552642	5.85191	0	ICM_up group 2
Hand1	0	0.330482	11.8425	34.2877	0.108496	ICM_up group 2
Hapln1	0	0.00623605	0.37007	5.23846	0	ICM_up group 2
Hebp2	2.36937	7.45986	8.32756	15.1505	1.40029	ICM_up group 2
Hes5	0	0	1.60014	12.9219	0	ICM_up group 2
Hes7	0	0.30882	4.11687	5.49568	0.0440714	ICM_up group 2
Hey1	0.42398	0.884844	3.44882	28.5991	1.43857	ICM_up group 2
Hist1h2bl	0.79099	0.546512	2.38602	1.19395	0.129066	ICM_up group 2
Hist1h3f	0.52925	1.57411	2.72135	3.17068	0	ICM_up group 2
Hist1h3g	0.670023	1.47595	1.89253	2.38581	0.151908	ICM_up group 2
Hist4h4	0.887164	0.549724	2.61587	3.31932	0.200127	ICM_up group 2
Hmgb3	40.2854	69.2275	75.9885	215.818	40.9496	ICM_up group 2
Hoxa1	1.87848	3.78455	6.09125	10.0833	1.17847	ICM_up group 2
Hoxa10	0.00749195	0.523097	0.235422	18.1526	0.870489	ICM_up group 2
Hoxa3	2.08203e-07	0.0246576	1.16599	4.75197	0.0437277	ICM_up group 2
Hoxa5	0.0353105	0.661546	5.95516	8.49131	0.237335	ICM_up group 2
Hoxa9	0	0	0.637507	26.043	0.104457	ICM_up group 2
Hoxaas3	0	2.35994	27.5356	78.3362	0	ICM_up group 2
Hoxb2	1.75928	1.74429	8.68503	26.8845	0.19604	ICM_up group 2
Hoxb5	0	0.14956	2.26213	8.09347	0	ICM_up group 2
Hoxb5os	0	0.107804	1.43031	14.6865	0	ICM_up group 2
Hoxb6	0	0	7.98705	40.5921	0.276087	ICM_up group 2
Hoxb7	0.402548	0.42287	2.97557	20.307	0.475552	ICM_up group 2
Hoxb9	0.139055	0.0939227	0.469446	4.37467	0	ICM_up group 2
Hoxc10	0	0	0.509165	22.458	0.0524295	ICM_up group 2
Hoxc8	0	0	0.642894	9.85842	0.013938	ICM_up group 2
Hoxc9	0.254949	0.366433	2.31027	31.6486	1.06913	ICM_up group 2
Hoxd1	0	0.0491521	1.94842	21.1625	0	ICM_up group 2
Hoxd10	0.107701	0	0.527706	13.4071	0.130535	ICM_up group 2
Hoxd8	0.0202105	0.185881	0.657172	6.74329	0.0210143	ICM_up group 2
Hoxd9	0	0	2.08277	7.24237	0	ICM_up group 2
Hsd11b2	0.287776	0.522158	0.34673	4.15461	0	ICM_up group 2
Igdcc3	1.10773	1.82578	2.43959	7.93547	0.19208	ICM_up group 2
Igtp	1.02179	0.754382	3.28931	2.53139	0	ICM_up group 2
Irf1	3.88543	5.6415	11.0298	12.8257	0.88401	ICM_up group 2
Isl1	0.150114	0.0459713	1.14722	5.97402	0.0129487	ICM_up group 2
Itprip	0.80357	0.816606	1.57168	6.66352	1.62881	ICM_up group 2
Kcnmb4	0.459228	0.97117	0.705201	4.53593	0.200345	ICM_up group 2
Kctd1	0	0.114714	0.626835	4.08999	0.193011	ICM_up group 2
Kctd15	2.57137	1.33183	2.38427	10.3114	0.550082	ICM_up group 2
Kitl	0.654853	0.515812	1.705	6.32991	0.121269	ICM_up group 2
Klhl24	2.88678	3.78402	5.9626	13.4967	1.06965	ICM_up group 2
Kremen2	0.283201	1.32184	1.82137	3.3444	0.0158862	ICM_up group 2
Krt7	0	1.03721	3.90843	6.59738	0	ICM_up group 2
Krt71	0	0	0	12.5454	0	ICM_up group 2
Lefty1	0.437534	2.38077	0	7.77807	0.108131	ICM_up group 2
Lefty2	0.128663	2.07618	0	17.2698	0	ICM_up group 2
Lix1	0.328786	0.566522	1.22762	4.39447	0.315836	ICM_up group 2
Lmo2	0.268859	0	1.52309	6.09788	0	ICM_up group 2
Lppr3	0.137942	0.975087	1.33362	4.21009	0.574308	ICM_up group 2
Lrrc61	1.17383	0.53904	0.643699	3.06595	0.239387	ICM_up group 2
Lypd6	0.414907	0.488138	0.982914	3.06939	0.105789	ICM_up group 2
Map10	1.16066	1.15903	0	2.05108	0.814796	ICM_up group 2
Meis2	1.098	0.355483	0.95164	3.93896	0.993035	ICM_up group 2
Mesp1	0.338776	0.616006	5.03529	2.76262	0.262803	ICM_up group 2
Mettl20	1.65373	2.06151	3.18778	12.2947	1.4581	ICM_up group 2
Mex3a	1.35061	1.14108	1.41652	4.82294	0.566479	ICM_up group 2
Mgst1	1.12079	0.699896	1.90197	6.051	0	ICM_up group 2
Mir467f	0	0	0	72.59	0	ICM_up group 2
Mir8098	3.10838	0	0	54.8165	0	ICM_up group 2
Mir8099-2	0	0	0	26.4222	0	ICM_up group 2
Mira	0	0	0.916376	5.30831	0.293575	ICM_up group 2
Mixl1	0.39848	8.73633	27.7728	26.0681	0.442896	ICM_up group 2
Mllt3	0.486439	0.724384	2.22696	13.5043	0.236416	ICM_up group 2
Mmgt2	1.06443	2.39211	2.5015	6.253	1.0846	ICM_up group 2
Mmp2	1.27354	2.80864	4.66406	10.8599	0	ICM_up group 2
Mn1	0.584288	0.433376	1.53215	5.50488	0.165498	ICM_up group 2
Mocs1	1.59979	1.60078	2.34665	9.39617	1.00946	ICM_up group 2
Moxd1	0.190674	1.06064	1.33006	5.00938	0.255494	ICM_up group 2
Msgn1	0	1.43184	25.5643	13.8649	0	ICM_up group 2
Msx1	8.90959	4.97551	69.804	343.584	16.2362	ICM_up group 2
Msx1os	0.222109	0.170076	1.33728	8.17317	0.0797632	ICM_up group 2
Mthfd2l	0.0858315	0.624685	2.28845	4.26529	0.509795	ICM_up group 2
Myl1	0	0	1.42465	6.48685	0	ICM_up group 2
Nanos3	1.12754	0.260343	0.509608	5.37848	0	ICM_up group 2
Notum	0.704125	0.557764	6.56883	11.8496	0.452211	ICM_up group 2
Nrp2	0.699952	0.950829	1.5884	5.37441	0.316469	ICM_up group 2
Nsmf	0.443908	1.15817	1.55446	4.00868	0.871588	ICM_up group 2
Olfml3	0.339377	0.142588	2.12022	8.0638	0.516091	ICM_up group 2
Osr1	0	0	0.514875	6.10781	0	ICM_up group 2
Otub2	0.576119	2.43593	0.507435	2.97989	0.760153	ICM_up group 2
Parm1	1.12255	0.312404	0.528867	3.0618	0.14556	ICM_up group 2
Pcdh18	1.02292	3.39134	3.44761	6.45655	0	ICM_up group 2
Pcdhgc3	0.493121	1.16097	1.58146	3.85331	0.433931	ICM_up group 2
Peg12	0.881267	6.51253	12.9677	38.6114	2.28167	ICM_up group 2
Penk	0.412718	0.821151	2.84532	2.90064	0	ICM_up group 2
Pik3r3	0.975387	1.17388	1.24717	4.90388	0.15207	ICM_up group 2
Pknox2	0.094053	0.105721	1.52825	4.25825	0	ICM_up group 2
Pmp22	0.089549	0.919951	3.16334	17.6865	0.0744255	ICM_up group 2
Prkar2b	0.926494	0.54471	1.94162	2.66983	0	ICM_up group 2
Prtg	6.68253	9.64835	19.8309	52.4637	10.4926	ICM_up group 2
Psmb8	0.270647	3.13765	14.599	13.9949	0.094537	ICM_up group 2
Psme2b	2.9814	6.50012	30.5578	31.3476	6.8835	ICM_up group 2
Pxylp1	0.81448	3.09745	1.54482	4.92947	0.501237	ICM_up group 2
Pygl	0	0.831444	0.908964	5.78902	0.04545	ICM_up group 2
Rab3b	0.465552	0.754695	1.52242	2.73007	0.508294	ICM_up group 2
Rab8b	0.779989	1.851	6.27093	5.33444	1.4978	ICM_up group 2
Raet1d	2.08899	1.72235	2.19102	6.07897	0.669354	ICM_up group 2
Rasgef1b	2.00557	0.753205	1.2284	5.56547	0.876528	ICM_up group 2
Rasl11a	3.80929	5.67665	6.9999	19.7556	1.4906	ICM_up group 2
Reep1	0.999893	0.827521	0.657777	3.49785	0.250716	ICM_up group 2
Rftn1	0	0.974677	5.82735	3.7713	0.650904	ICM_up group 2
Rln1	0.103568	0.68829	1.09873	4.11781	0.213859	ICM_up group 2
Rnf122	0.653007	1.40317	1.70652	6.4241	0.0876693	ICM_up group 2
Rspo3	0.285378	2.82594	17.8634	20.99	0	ICM_up group 2
Sall1	3.90162	0.583961	2.73496	10.0526	3.04683	ICM_up group 2
Sapcd1	1.18769	4.31615	2.08436	7.24056	1.00834	ICM_up group 2
Sct	1.26862	1.39678	7.45066	37.2812	0.757846	ICM_up group 2
Sept10	4.21056	2.69161	2.92243	10.3248	1.33693	ICM_up group 2
Sept4	0.0267783	2.0617	1.6812	2.30841	0.529148	ICM_up group 2
Sh3bgr	0.136345	1.85634	0.51346	3.12015	0.138179	ICM_up group 2
Sh3kbp1	1.45897	1.93845	0.974922	6.93382	0.762782	ICM_up group 2
Slc25a24	0.231072	2.19965	2.62425	2.49669	0.648578	ICM_up group 2
Slc25a29	0	1.75989	1.23756	2.95936	0	ICM_up group 2
Slc41a1	0.255937	2.00573	0.520014	2.31823	0.822496	ICM_up group 2
Smad3	0.445958	0.51108	1.10567	3.02827	0.249981	ICM_up group 2
Smo	1.348	2.98989	2.24967	7.35112	1.35749	ICM_up group 2
Smtnl2	5.48985	1.14899	4.85445	27.3492	3.2127	ICM_up group 2
Snora81	3.147	0	0	10.9715	0	ICM_up group 2
Sorbs1	0.915099	1.33816	2.47633	4.59829	0.279473	ICM_up group 2
Sox9	0.126837	0.421853	2.53003	3.26971	0.429569	ICM_up group 2
Sp8	3.2697	5.78116	9.16467	20.2054	3.9257	ICM_up group 2
Sparcl1	0.0740471	0	1.64447	3.84319	0	ICM_up group 2
Speg	0.630733	4.25695	5.75073	11.7683	0.329225	ICM_up group 2
Sprr2a3	0	1.13742	19.2685	11.4383	1.11253	ICM_up group 2
Spsb4	0.45365	2.75211	1.80179	6.82899	0.54561	ICM_up group 2
Ssbp2	1.68459	2.83356	4.29324	16.8677	0.0848563	ICM_up group 2
St6gal1	0.743208	1.96398	1.4758	2.87406	0.0369161	ICM_up group 2
Stbd1	0.322564	2.31156	2.40208	6.46738	0.569597	ICM_up group 2
Susd4	0.272545	1.89528	3.8361	6.38044	0.498898	ICM_up group 2
Swsap1	0.208355	1.79279	0.388275	2.74885	0.534818	ICM_up group 2
Tacstd2	0.285227	5.00831	27.1842	16.6915	0.233578	ICM_up group 2
Tbx6	0	0	4.71031	3.36995	0.0199264	ICM_up group 2
Tfap2c	4.84025	5.97478	16.3051	34.97	0.124877	ICM_up group 2
Tgfb2	0.32079	0.517033	2.95373	19.9821	0.199609	ICM_up group 2
Tmem119	0.407697	0.421419	1.41925	8.4119	0	ICM_up group 2
Tmem123	14.4941	32.6084	26.6253	77.1007	7.30518	ICM_up group 2
Tmem176b	0	0.948342	2.86501	5.29329	0.348662	ICM_up group 2
Tmem53	0.158366	0.455164	2.70488	2.80192	0.516597	ICM_up group 2
Tmprss13	0.647104	0.864378	1.4742	3.16724	0.0388945	ICM_up group 2
Tnf	0	0.718895	1.23862	3.38697	0.106958	ICM_up group 2
Trp63	0	0	0.352936	6.94147	0	ICM_up group 2
Tspo	5.79383	13.0909	18.4986	33.9921	0.825706	ICM_up group 2
Ttyh1	1.0383	0.993267	2.6977	2.04258	0.0124008	ICM_up group 2
Tvp23a	0.390465	1.04668	0.697794	3.04744	0.589698	ICM_up group 2
Usp11	4.20265	2.6771	7.10539	14.5671	1.22899	ICM_up group 2
Vwa5a	0.363803	2.32188	3.34391	4.36064	1.026	ICM_up group 2
Wnt5a	1.89377	0.31431	7.228	29.4295	0.134145	ICM_up group 2
Wnt6	0	1.52959	17.0242	46.7333	0.16136	ICM_up group 2
Ypel1	1.04291	0.533996	2.0583	4.27835	0.220801	ICM_up group 2
Zfp334	0	0.600585	1.45613	4.0563	0.0716348	ICM_up group 2
Zfp423	0.729359	0.648501	1.36904	2.20519	0.0858209	ICM_up group 2
Zfp521	0	0.292911	0.525844	5.19259	0	ICM_up group 2
1700018L02Rik	0.318219	1.124	1.28474	2.56089	3.69945	global_up group 3
2500004C02Rik	0.440018	0.60768	1.67112	3.5975	1.27018	global_up group 3
2610008E11Rik	0.0604755	1.21094	1.75834	3.51219	2.97086	global_up group 3
2810047C21Rik1	0.621285	1.6456	2.38204	4.62988	6.81776	global_up group 3
3110057O12Rik	0.0867134	0.985549	1.75349	1.77591	4.78879	global_up group 3
Adamts1	1.14641	2.24677	10.0969	2.64515	8.4078	global_up group 3
Airn	0.316696	0.63745	2.40015	13.3895	2.69064	global_up group 3
Ano10	0.723625	7.16381	18.2182	5.31227	28.8822	global_up group 3
Arid3a	0.317187	1.48245	2.05305	5.50141	1.17535	global_up group 3
Arpin	0.672858	2.98867	4.78357	2.50439	11.2872	global_up group 3
BC029214	0.84012	3.53885	6.12756	2.61431	10.8856	global_up group 3
Bmp1	0	1.03025	2.06667	1.45659	2.95353	global_up group 3
Bmp2	0	1.42005	1.71334	1.53155	2.1595	global_up group 3
Bnip3	28.4582	29.1712	112.898	114.236	329.672	global_up group 3
Btg2	4.17157	13.5308	43.0469	14.8171	58.0545	global_up group 3
Casp8	0.83574	2.27789	5.18769	4.89651	12.5611	global_up group 3
Ccdc109b	0	0.812555	2.51626	1.75989	1.61015	global_up group 3
Ccdc68	0.215745	0.832029	0.555121	3.53547	1.98345	global_up group 3
Ccnd2	4.84572	18.858	32.4513	78.2866	14.6809	global_up group 3
Ccng2	0.508765	0.273531	1.04502	1.51526	2.82786	global_up group 3
Cd47	1.32856	6.06819	8.10453	4.87461	19.7486	global_up group 3
Cdc42ep1	0	3.01228	3.34966	4.55423	27.2107	global_up group 3
Cfc1	0.151193	7.29451	13.8798	3.52834	7.51004	global_up group 3
Cited4	0	0.557271	2.52444	16.2627	3.68181	global_up group 3
Cldn7	15.7088	68.0369	88.5973	66.9013	219.964	global_up group 3
Clic1	22.3985	128.737	158.316	91.0632	332.002	global_up group 3
Cmtm7	1.81548	22.1581	25.0711	17.8342	45.3867	global_up group 3
Cmtm8	1.09419	5.62505	12.2083	14.2443	28.3582	global_up group 3
Cpd	0.018822	0.842615	0.896146	0.981151	2.37891	global_up group 3
Cpm	1.10385	2.59767	6.32744	4.73949	32.759	global_up group 3
Creb3l2	0.70319	3.15003	4.87908	2.38549	9.26452	global_up group 3
Ctdspl	0.190618	1.64406	2.84049	1.78259	6.29884	global_up group 3
Cyba	28.6039	96.8213	148.452	119.279	368.561	global_up group 3
Dennd5a	0.290318	1.36235	2.93215	1.15364	3.94236	global_up group 3
Dgkk	0	0.88879	1.46674	0.882486	2.76305	global_up group 3
Dhrs3	1.07398	1.62901	7.9966	8.06144	17.8284	global_up group 3
Dnajb3	0.65636	1.33864	0.708605	2.27629	4.4676	global_up group 3
Dnajb4	0.21009	0.63786	1.60413	2.98698	1.03498	global_up group 3
Dsc2	0	2.59553	4.47365	7.21991	2.89558	global_up group 3
Dsp	0.087353	0.500068	1.77973	5.32841	1.14566	global_up group 3
Dusp8	0	2.92657	8.21087	1.75256	11.2037	global_up group 3
Dynlt3	3.34547	7.84487	18.5322	9.30949	29.4692	global_up group 3
E130307A14Rik	0.0612305	1.18399	2.01095	3.0725	1.1479	global_up group 3
Efnb1	0.36461	5.50968	6.94505	8.10196	15.5947	global_up group 3
Elmod2	0.0189132	0.634471	0.76971	1.39224	2.56506	global_up group 3
Erbb2	0.505432	2.29479	2.10836	9.39043	2.27169	global_up group 3
Ero1l	7.26971	14.987	30.0224	16.1739	63.1812	global_up group 3
Ets2	1.27436	3.36361	7.90948	5.52162	15.1687	global_up group 3
Fam101b	0.12617	0.602334	1.1354	2.38434	2.05045	global_up group 3
Fam171a1	0.65586	1.63743	3.42634	2.40509	7.01682	global_up group 3
Fgfr2	0.415272	1.29564	1.06598	1.24606	3.86183	global_up group 3
Fhdc1	0.106819	1.02764	2.52689	3.22833	4.40551	global_up group 3
Fhl2	0.694083	6.11364	12.0296	4.80523	22.9092	global_up group 3
Fndc3b	0.125499	1.01965	1.04102	1.18187	2.53019	global_up group 3
Fos	1.47545	2.37123	14.1646	37.3902	10.0363	global_up group 3
Fyn	0.390473	0.900483	3.14598	0.921634	4.0399	global_up group 3
Galns	0.36064	6.38581	9.91766	3.74967	20.3199	global_up group 3
Gata2	0.823591	0.99486	3.93811	10.1831	8.94587	global_up group 3
Gjb2	0.403459	1.53542	0.980287	3.94759	2.1186	global_up group 3
Gng12	3.86896	20.6535	27.1293	15.1708	54.4125	global_up group 3
Gng13	0.620237	1.52427	2.82044	1.82811	7.23089	global_up group 3
Gpc3	15.0153	122.125	271.137	232.324	932.901	global_up group 3
Gprc5c	1.37921	2.22459	6.57951	11.5802	14.5246	global_up group 3
Greb1	0.091997	0.180205	0.771977	4.39182	0.762104	global_up group 3
Greb1l	0.0668262	0.971145	1.29792	3.23754	1.16978	global_up group 3
H19	0	1.94441	3.77371	20.8171	105.79	global_up group 3
H1f0	19.1364	57.5969	87.8409	97.013	224.161	global_up group 3
Hacd4	0	0.866242	1.32659	0.643452	2.18743	global_up group 3
Hes1	14.1697	35.145	146.821	590.351	54.8297	global_up group 3
Hist1h2bg	1.06764	2.29282	8.47772	2.6985	2.68166	global_up group 3
Hotairm1	0	1.35802	3.20561	11.715	1.05574	global_up group 3
Hoxa7	0.101098	0.616262	3.77214	28.5723	2.68538	global_up group 3
Hs3st3b1	0.131786	0.911921	1.46937	5.53243	1.39258	global_up group 3
Hyi	0	0.614203	0.904761	6.72716	3.05009	global_up group 3
Ifngr1	1.43148	11.5284	14.4679	11.535	27.8892	global_up group 3
Igf2	0.222153	0.953637	6.33851	50.9596	38.5106	global_up group 3
Igfbp4	0.346538	2.04492	4.41193	20.2472	11.0745	global_up group 3
Igfbp6	0	0.457661	3.00301	0.63041	1.67604	global_up group 3
Il10rb	0.161551	3.68372	2.99186	4.72591	8.51946	global_up group 3
Ilvbl	1.22833	5.50748	16.9642	5.70896	18.702	global_up group 3
Inafm2	0.319552	0.933869	2.77606	7.04956	5.76537	global_up group 3
Jun	4.02202	8.99476	44.3866	41.0474	32.1759	global_up group 3
Kctd21	0.415939	0.661179	0.94396	3.02487	2.51702	global_up group 3
Klhl36	0.113537	2.08174	2.48084	2.25644	5.54724	global_up group 3
Krt18	18.1472	229.498	704.438	383.51	1420.61	global_up group 3
Krt19	0	23.0162	43.112	44.7451	44.1637	global_up group 3
Krt8	9.50795	217.377	531.661	377.092	684.231	global_up group 3
Letmd1	0.697811	2.55101	2.97761	7.98292	6.42873	global_up group 3
Lhfpl2	0.303223	2.37173	5.10879	3.02705	10.812	global_up group 3
Lipa	2.85704	10.0909	7.87019	10.8807	32.5956	global_up group 3
LOC547349	1.15502e-06	3.11132	0.410662	1.23896	15.4317	global_up group 3
Lpar3	0	1.29326	1.29649	1.01723	6.37587	global_up group 3
Lxn	16.6391	50.8965	104.822	51.2241	196.337	global_up group 3
Lysmd4	0	0.746545	1.06045	1.60148	2.15707	global_up group 3
Magef1	0.50508	0.586172	0.875095	0.897895	2.75516	global_up group 3
Magi3	0.0800205	0.704016	0.704792	0.778698	2.94525	global_up group 3
Meis3	1.41164	6.79358	11.8714	26.3381	11.1262	global_up group 3
Mfap3l	0.170469	0.889989	0.737194	1.83236	2.88021	global_up group 3
Mfge8	24.4832	32.0692	94.4385	62.8803	241.165	global_up group 3
Mfsd7c	0.821822	2.10627	1.86089	2.19045	8.05413	global_up group 3
Mir692-2	50.2855	0	120.626	61.4735	46.9822	global_up group 3
Mir692-3	50.2855	0	120.626	61.4735	46.9822	global_up group 3
Mogs	0.25378	1.69236	2.42304	2.26622	5.08034	global_up group 3
Msx2	3.46209	5.30715	13.6275	64.2271	18.9035	global_up group 3
Myl3	0	1.26579	10.8725	2.15557	41.0127	global_up group 3
Ndn	3.67772	11.0894	13.5188	57.34	13.654	global_up group 3
Nfatc4	0.0281002	1.08278	1.58552	2.46802	1.02742	global_up group 3
Nkain4	0.214722	1.06907	5.26914	2.49981	10.5967	global_up group 3
Nkd1	0.378312	2.76349	4.90916	12.3307	6.17549	global_up group 3
Nrk	0.0865675	0.385262	2.91651	2.62302	3.69549	global_up group 3
Parva	1.04711	3.58917	6.66014	5.25115	14.0427	global_up group 3
Pdlim4	0	12.643	26.8113	22.751	36.7647	global_up group 3
Phactr2	0.127164	0.620416	1.12859	2.83784	2.00237	global_up group 3
Pitx1	0.0129443	0	0.439817	3.4443	19.5941	global_up group 3
Pitx2	0.117559	6.24343	17.0584	9.20413	28.8561	global_up group 3
Pla2g7	1.19826	3.55624	6.88294	16.9571	6.90242	global_up group 3
Plac1	1.13985	7.87041	28.9115	6.64857	43.9486	global_up group 3
Plekha2	0.876753	5.44612	7.38135	8.6774	22.8846	global_up group 3
Plekhb2	1.6484	8.58822	14.7399	9.19951	31.3	global_up group 3
Pon2	1.17012	2.6939	3.19739	10.2822	4.89183	global_up group 3
Prkch	0.129691	0.450666	2.03741	0.830325	3.701	global_up group 3
Pros1	0.224577	4.38588	10.8867	6.42736	13.439	global_up group 3
Pskh1	0.594804	1.99345	5.98638	11.6791	4.91992	global_up group 3
Pvr	0.398127	2.4637	4.90758	2.92124	11.7427	global_up group 3
Rarres1	0.100089	0.929323	2.02717	1.16359	3.39776	global_up group 3
Rcor1	0.0688665	1.01404	2.19843	1.40436	2.30515	global_up group 3
Rcsd1	0.214219	0.385862	0.465506	2.37746	2.20606	global_up group 3
Rhoq	0.184423	1.37379	1.55196	1.44147	3.39466	global_up group 3
Rnf128	4.81093	23.9555	77.5157	38.8235	169.87	global_up group 3
Scarna6	0	0	4.18569	2.25077	1.30909	global_up group 3
Sepp1	3.40121	2.3809	5.72607	6.44051	32.7114	global_up group 3
Serpinh1	6.81661	36.0393	67.834	26.5301	115.812	global_up group 3
Sh3bp5	0.256413	2.34916	2.44203	4.37974	10.7498	global_up group 3
Slc26a11	0.0116219	2.59425	2.60774	1.83134	3.13344	global_up group 3
Slc2a3	91.3676	316.49	659.935	561.732	1453.14	global_up group 3
Slc37a4	1.72226	5.39479	12.0617	5.1234	29.1748	global_up group 3
Smim1	0.192652	3.06587	3.64315	2.46897	8.08655	global_up group 3
Snrk	0.677407	2.27947	2.99652	2.04655	7.10172	global_up group 3
Snx33	0.0912135	0.648624	0.888672	1.58085	4.23828	global_up group 3
Snx9	1.09882	10.1267	11.0099	5.51864	22.0697	global_up group 3
Spag4	0.219843	0.457811	1.67922	3.95957	1.43568	global_up group 3
Srr	0.126287	0.51645	0.92658	2.69663	1.20975	global_up group 3
St3gal5	3.23914	6.3179	6.90128	6.99552	24.7796	global_up group 3
St3gal6	0.409312	1.03279	6.25984	3.69644	8.7496	global_up group 3
St7	0.0706535	2.1164	1.75431	3.77486	3.16975	global_up group 3
Stra6	0	2.5152	6.36603	5.73392	3.10033	global_up group 3
Suox	0.428084	1.16875	4.01633	1.90588	7.77089	global_up group 3
Syde1	0.186979	1.60921	0.865175	1.71725	4.51398	global_up group 3
Tbx3	7.41962	5.39022	8.28167	11.1699	32.1154	global_up group 3
Tcf7l2	4.91919	12.2757	30.746	13.7717	52.1106	global_up group 3
Tfeb	1.28525	2.11392	4.29866	3.16704	10.3061	global_up group 3
Tjp3	0.844826	2.73487	6.96658	11.0284	3.53408	global_up group 3
Tmc4	0.49047	1.28328	2.2022	3.06149	10.0533	global_up group 3
Tmed3	3.85772	17.5547	36.5912	26.4036	88.5496	global_up group 3
Tmem136	0.187722	0.860288	0.738248	1.39838	2.52967	global_up group 3
Tmem176a	0	0.564564	0.893095	3.05664	0.518479	global_up group 3
Tnnc1	0.208488	0.139012	1.51876	2.18066	8.33055	global_up group 3
Trim3	0.344961	1.12125	2.39253	1.12929	4.63579	global_up group 3
Triqk	0.302125	1.18614	1.96922	3.06882	4.89561	global_up group 3
Txndc12	27.5822	94.4899	139.579	90.353	289.627	global_up group 3
Vasn	0.799428	0.339288	1.65655	4.80314	3.61384	global_up group 3
Vopp1	0.248341	1.78243	2.85647	6.46331	1.54987	global_up group 3
Wfikkn1	0.424239	0.260972	1.65431	3.68926	1.06459	global_up group 3
Wls	2.9847	17.8099	34.754	94.329	13.5114	global_up group 3
Zbtb11os1	0.0977642	1.23132	1.13504	4.68136	2.20144	global_up group 3
Zdhhc9	1.10705	8.40892	13.7692	7.03015	32.5307	global_up group 3
Zfp711	0.172347	1.30517	0.985291	1.34004	4.54885	global_up group 3
Zkscan8	0.252003	3.17807	0.508066	1.93653	1.6244	global_up group 3
Zswim8	0.102849	1.26181	2.70878	1.07152	2.38249	global_up group 3
1190005I06Rik	25.2553	4.02998	6.6032	2.64732	1.3266e-10	TE_down group 4
1700013H16Rik	33.6716	21.1456	39.406	91.2668	0	TE_down group 4
1700019A02Rik	2.10627	1.60379	0.460135	0.97672	0	TE_down group 4
1700019D03Rik	26.4434	9.64435	7.33819	7.07677	4.08506	TE_down group 4
1700097N02Rik	180.602	64.2055	38.9328	32.9365	0.269751	TE_down group 4
2410141K09Rik	36.349	18.4898	15.3331	17.6502	0.192307	TE_down group 4
2610305D13Rik	111.581	48.3897	33.1934	20.9805	5.83324	TE_down group 4
2810417H13Rik	30.8109	32.2574	33.7378	84.5844	2.02257	TE_down group 4
4930461G14Rik	1.96905	2.75427	1.54455	2.62296	0	TE_down group 4
4930502E18Rik	34.1195	8.18038	7.71588	4.0193	0.0322214	TE_down group 4
4930548H24Rik	9.81357	1.97228	0.728086	1.94608	0	TE_down group 4
4930591A17Rik	3.48353	0.417901	0.220299	1.0823	0	TE_down group 4
A230050P20Rik	6.28749	5.8003	2.56424	3.65051	2.61249e-10	TE_down group 4
A830018L16Rik	1.49044	0.946405	1.96253	1.30782	0	TE_down group 4
Abhd11os	3.75629	4.03904	4.3167	7.72997	0.14638	TE_down group 4
Adam23	3.20291	1.10136	0.285281	0.417287	0	TE_down group 4
Adgra2	1.10786	2.22284	0.928127	3.46507	0.327915	TE_down group 4
Adrb3	8.42267	2.25244	1.33791	2.44341	0.455974	TE_down group 4
AI467606	2.27251	1.33774	1.23203	0.860767	0.071429	TE_down group 4
Akr1b3	423.456	175.673	111.285	97.3378	28.5145	TE_down group 4
Akr1b8	56.2606	14.6065	5.95032	3.67129	0.68032	TE_down group 4
Alox5ap	6.8128	1.64176	1.82418	1.71016	0.159609	TE_down group 4
Angptl4	22.8379	8.28582	5.83986	2.86383	0.12354	TE_down group 4
Ankrd6	4.66335	2.31748	2.41572	3.43539	0.0271808	TE_down group 4
Anxa1	1.66394	0.627425	2.50296	7.11095	0	TE_down group 4
Anxa8	1.80733	2.21282	1.98987	1.52558	0	TE_down group 4
Aoah	13.8061	4.68249	1.98263	2.3634	0.118144	TE_down group 4
Apela	136.139	86.2972	35.3165	27.223	1.87428	TE_down group 4
Arc	2.86655	1.28736	0.822447	3.7355	0	TE_down group 4
Arl14epl	4.19226	0.81954	0.456312	0.890422	0	TE_down group 4
Arl4a	15.3319	6.31574	6.15644	11.1857	0.400577	TE_down group 4
Armcx2	4.61629	7.44503	6.71683	13.1357	0.0944929	TE_down group 4
AU018091	25.2901	8.75577	10.5573	11.1843	0	TE_down group 4
Auts2	1.72084	0.852029	0.992268	1.85833	0	TE_down group 4
BC028528	2.78307	0.326886	1.54654	3.26931	0	TE_down group 4
BC052688	12.7905	5.44561	3.52068	3.21951	0	TE_down group 4
Bcat1	74.0726	54.2859	30.6902	30.8731	0.146608	TE_down group 4
Bcl2l14	2.16251	0.271131	2.53011	1.84513	0	TE_down group 4
Bcl9	0.947351	1.34444	1.23371	3.43668	0.116947	TE_down group 4
Bmp4	12.8185	3.24882	7.91093	72.6403	0.989287	TE_down group 4
Bnipl	6.93757	2.5718	3.46609	3.79903	0	TE_down group 4
Bvht	2.88263	1.75918	1.31589	1.61198	0	TE_down group 4
Cabp1	3.56818	2.90573	2.6014	1.63191	0	TE_down group 4
Calcoco2	16.8239	2.79968	5.3068	11.2592	0	TE_down group 4
Capsl	12.8397	3.71136	4.64557	2.44448	0.526504	TE_down group 4
Cbr3	75.5964	20.2824	13.362	3.90516	0.164841	TE_down group 4
Cbs	15.1886	8.44581	5.83943	4.63172	0.264775	TE_down group 4
Ccdc114	2.12084	1.75504	1.23189	3.83059	0.104703	TE_down group 4
Ccdc160	1.54249	2.0804	3.20978	3.34912	0	TE_down group 4
Ccdc3	10.5297	4.21769	1.4267	2.06082	0	TE_down group 4
Cd37	4.55884	1.63953	1.38903	1.09767	0.091437	TE_down group 4
Cd74	9.78525	4.18923	2.43504	2.44937	0.189075	TE_down group 4
Cdc42ep5	24.4654	22.5737	35.8629	46.6629	0.200532	TE_down group 4
Cdh3	2.60257	0.757205	1.12561	2.93201	0.115398	TE_down group 4
Cdx1	10.6358	10.5741	22.7128	21.6378	0	TE_down group 4
Cdx4	9.22011	7.5727	23.3572	42.4069	0	TE_down group 4
Cers4	4.57742	3.16586	2.25927	4.2369	0	TE_down group 4
Cfap74	4.45975	1.25333	1.97008	3.53932	0.219671	TE_down group 4
Chd9	2.56359	1.72131	0.947133	1.06272	0.0733422	TE_down group 4
Chst7	2.69562	1.96776	7.25939	6.6371	0.0152274	TE_down group 4
Cib2	4.07055	3.94234	4.71173	7.27994	0	TE_down group 4
Cldn3	8.6027	12.1501	26.7516	30.8486	0.15092	TE_down group 4
Clip3	1.181	1.6515	1.06768	1.63975	0	TE_down group 4
Clmp	5.61125	2.80715	1.83113	1.43554	0.484821	TE_down group 4
Clstn3	2.70779	2.39902	0.908084	1.26576	0.155114	TE_down group 4
Coch	3.4304	1.26242	0.830476	0.92873	0.026397	TE_down group 4
Coro1a	4.37305	6.62453	1.93531	2.18025	0.126676	TE_down group 4
Cpsf4l	1.51225	2.44255	1.22646	2.00669	0	TE_down group 4
Crabp1	23.0489	13.6056	23.0133	103.349	0	TE_down group 4
Crabp2	32.2694	34.0256	69.0875	234.48	0	TE_down group 4
Crip1	44.7972	31.9518	28.9524	23.1022	0.722523	TE_down group 4
Crisp1	4.4374	0.275309	1.03829	1.86178	0	TE_down group 4
Crlf1	3.23644	6.6139	2.1702	2.76215	0.401375	TE_down group 4
Crmp1	7.91915	10.0607	3.97346	2.57158	0	TE_down group 4
Ctf1	6.39573	1.76846	2.60048	6.67709	0.902722	TE_down group 4
Cthrc1	15.501	5.54974	3.87094	8.88655	0.201173	TE_down group 4
Cxx1a	7.40563	10.2583	11.8954	12.566	0.118364	TE_down group 4
Cxx1c	13.5707	23.4299	34.8445	46.6199	0.569655	TE_down group 4
Cyct	33.85	5.37774	4.68724	7.58593	0.249083	TE_down group 4
D16Ertd472e	3.07302	2.05667	1.34451	2.8951	0.0875916	TE_down group 4
D5Ertd605e	5.74095	1.56704	1.03129	1.15954	0	TE_down group 4
Ddx58	21.278	3.67633	3.42762	3.37379	0.122646	TE_down group 4
Def6	9.57062	6.21042	4.12493	3.60264	0.262643	TE_down group 4
Deptor	5.04682	3.25934	2.12044	1.67087	0.172208	TE_down group 4
Dhdh	3.78781	2.10006	0.743016	1.06675	0.351884	TE_down group 4
Dhrs7	35.9386	15.5805	16.6906	16.5506	1.31852	TE_down group 4
Dmrt1	27.1366	6.64362	2.94158	2.89387	0	TE_down group 4
Dnd1	15.8788	7.10764	9.97848	11.6305	0.146787	TE_down group 4
Dnmt3a	70.6015	20.8588	14.0478	10.443	5.8064	TE_down group 4
Dnmt3l	102.473	45.1924	17.0516	16.2087	1.42138	TE_down group 4
Dppa3	47.6222	32.8407	40.9068	66.8819	0.382252	TE_down group 4
Dppa4	161.198	59.6039	34.9843	29.3467	3.93459	TE_down group 4
Dppa5a	6939.22	2927.59	2665.44	2623.57	457.205	TE_down group 4
Dtna	4.5497	1.462	0.931791	0.745225	0.0251866	TE_down group 4
Dusp27	4.22647	1.30965	0.508045	1.92681	0.00772225	TE_down group 4
Efs	3.85532	3.54691	3.84725	11.1316	0.0172219	TE_down group 4
Egfl6	2.95693	0.898896	0.838858	0.815022	0	TE_down group 4
Elmo1	7.63377	2.97455	2.98666	3.69611	0.0747175	TE_down group 4
Emp3	8.3952	7.56579	5.5486	11.4753	0.0644985	TE_down group 4
Eno3	7.31142	8.65888	8.2183	23.9003	0.674554	TE_down group 4
Enox1	22.8404	6.20169	5.11449	4.20428	0.124048	TE_down group 4
Enpp3	36.3433	7.55529	13.8529	11.7662	1.69163	TE_down group 4
Epha7	2.68051	2.31508	1.60215	1.71169	0.0290486	TE_down group 4
Ephx2	24.2445	22.7737	17.7796	12.6952	0.0983165	TE_down group 4
Eras	20.2094	5.82679	1.99772	1.10863	0	TE_down group 4
Etv1	11.7292	5.07122	1.55038	2.00258	0	TE_down group 4
EU599041	15.2262	5.86267	4.50137	2.59638	0.0166722	TE_down group 4
Fam132a	3.39271	2.87236	1.44734	6.68432	0.282025	TE_down group 4
Fam171b	3.03357	3.25423	1.11774	2.87719	0	TE_down group 4
Fam189b	4.70669	3.52234	3.42994	11.173	1.10236	TE_down group 4
Fgf15	4.0274	0.709407	2.97748	2.53294	0	TE_down group 4
Fgf4	16.8443	2.22169	3.95716	1.11638	0.0105457	TE_down group 4
Fgfbp1	131.446	29.1872	66.5879	24.748	0.478283	TE_down group 4
Fggy	3.47983	1.67609	0.56211	1.34705	0.327022	TE_down group 4
Fkbp10	4.22954	7.43287	5.95059	11.2132	0.112761	TE_down group 4
Fkbp5	2.78515	1.54354	0.906204	0.995105	0.198433	TE_down group 4
Fkbp6	14.8774	2.89977	1.75932	1.0093	0	TE_down group 4
Flywch2	9.3946	7.39028	3.66124	4.74131	0.0764865	TE_down group 4
Foxh1	57.135	67.5388	45.3561	35.7546	0.649671	TE_down group 4
Fstl1	14.5714	10.1086	10.8411	35.8267	1.17589	TE_down group 4
Fxyd6	1.70712	3.49334	2.97428	7.28282	0	TE_down group 4
Fzd2	2.03013	0.775338	1.82273	3.55321	0.102457	TE_down group 4
G0s2	3.02016	1.56128	3.14644	4.46049	0.156244	TE_down group 4
Gabra4	1.26005	2.28977	1.03231	0.803396	0	TE_down group 4
Galnt6	5.06546	2.00866	1.36364	1.32194	0.0260927	TE_down group 4
Gata3	4.834	1.37941	3.62105	23.0042	0.106299	TE_down group 4
Gdf1	9.30809	7.66874	3.39608	5.74835	0.182342	TE_down group 4
Gdf3	79.2818	28.1395	18.7058	14.2723	0.173643	TE_down group 4
Gimap9	1.76029	0.791998	1.41706	1.93674	0.0535905	TE_down group 4
Gjc1	6.65358	4.0323	3.52024	11.8164	0.187452	TE_down group 4
Gli3	1.22161	1.19604	1.42996	2.39661	0.0138582	TE_down group 4
Gm10324	21.1401	6.33591	3.84178	5.52371	0.07134	TE_down group 4
Gm13051	49.2437	20.3431	10.1664	5.31067	0.687153	TE_down group 4
Gm13242	21.1643	5.66526	3.76783	1.68552	0.0867642	TE_down group 4
Gm13247	13.7865	4.67961	3.20085	1.79656	0.203297	TE_down group 4
Gm19705	11.6434	2.67372	1.24064	2.60771	0	TE_down group 4
Gm21283	5.5301	2.25252	0.683553	0.535935	0	TE_down group 4
Gm6083	2.80504	0.922843	1.32198	1.14359	0.052654	TE_down group 4
Gm6792	26.8735	5.94419	2.5782	6.77029	0	TE_down group 4
Gm7325	20.0128	10.8344	9.85044	11.4985	0.173842	TE_down group 4
Gm9	2.63455	0.637833	1.07868	2.13272	0	TE_down group 4
Gna15	2.99413	1.56462	1.01746	0.713807	0.0343617	TE_down group 4
Got1l1	2.80445	1.40648	1.48684	1.50517	0	TE_down group 4
Gpa33	22.1284	3.51789	2.87889	5.57358	0	TE_down group 4
Gpsm3	3.14685	0.5893	0.204797	1.23609	0.108991	TE_down group 4
Grhl2	9.28424	3.83363	6.51884	6.55924	0.0369781	TE_down group 4
Gsc2	2.56904	1.84932	0	1.16679	0.199801	TE_down group 4
Gsta4	389.607	150.149	117.209	134.696	14.7456	TE_down group 4
Gstm3	6.57897	3.4142	4.24783	3.42422	0	TE_down group 4
Gtsf1l	73.7985	16.4475	16.7586	12.2435	1.83343	TE_down group 4
H2-M5	4.69964	1.38535	0.327946	2.01606	0	TE_down group 4
Hist1h2bb	3.51115	1.03517	5.2547	4.00793	0.286071	TE_down group 4
Hist1h3i	1.96579	0.413096	1.97001	2.03584	0	TE_down group 4
Hmga2	3.33673	2.78958	4.96934	18.114	0.0947581	TE_down group 4
Hmgn3	4.08933	8.42263	9.47075	14.9019	0.301459	TE_down group 4
Hormad1	26.6091	3.85795	1.88943	1.31793	0	TE_down group 4
Hsd17b14	88.2245	26.7846	18.8338	19.705	0.616928	TE_down group 4
Hsf2bp	28.0189	5.1504	5.76428	6.56296	0.0336571	TE_down group 4
Hspb8	20.6662	16.209	22.288	31.5071	0.05579	TE_down group 4
Ifi35	4.02706	1.88427	3.64025	3.8144	0	TE_down group 4
Ifitm1	87.138	62.9263	220.855	612.251	4.58334	TE_down group 4
Ifitm2	329.053	154.151	207.042	532.492	2.66463	TE_down group 4
Ifitm3	119.055	114.633	176.743	189.26	1.16245	TE_down group 4
Igfbp2	323.613	124.993	82.6752	96.5887	3.81522	TE_down group 4
Igsf1	2.24141	3.54765	2.83832	5.62654	0.0387287	TE_down group 4
Igsf9	4.64065	4.14719	3.67295	7.66001	0.0969812	TE_down group 4
Il17re	2.35688	1.08428	1.89654	1.21477	0	TE_down group 4
Ildr1	3.31657	1.24535	1.95917	1.13236	0	TE_down group 4
Ina	17.522	6.42521	4.31399	3.53319	0	TE_down group 4
Inpp5d	7.14669	2.16486	2.60881	2.0173	0	TE_down group 4
Irf2bpl	7.51572	4.49706	1.70835	3.06675	0.365537	TE_down group 4
Itga6	3.1335	1.45462	1.63917	4.29698	0.245645	TE_down group 4
Itgb7	3.90091	0.972001	0.332196	0.962719	0.119755	TE_down group 4
Itm2a	10.4797	13.9598	18.0374	27.7354	0.152128	TE_down group 4
Jag1	5.96898	2.31097	1.75524	4.74482	0.0772081	TE_down group 4
Jak3	0.865603	1.1231	0.517476	2.4577	0.112462	TE_down group 4
Jam2	11.4386	2.93513	2.79173	3.13855	0	TE_down group 4
Jarid2	25.7217	9.3875	6.58429	9.79846	1.8233	TE_down group 4
Kif7	1.65976	0.827227	0.303091	1.93159	0.320216	TE_down group 4
Klf2	12.7002	3.45925	3.70513	4.01502	0.09535	TE_down group 4
Klk8	1.25264	1.39499	0.780012	2.85241	0	TE_down group 4
Laptm5	4.23408	0.57381	0.681352	2.3216	0	TE_down group 4
Ldoc1	2.68735	2.51567	2.19398	1.04817	0	TE_down group 4
Lef1	67.1055	31.5083	35.7293	62.1674	0.40076	TE_down group 4
Lin28b	2.07378	2.60292	3.68495	6.73334	0.121946	TE_down group 4
LOC105246506	26.642	9.00959	6.59439	7.8911	0.0684995	TE_down group 4
Lpar4	5.60495	4.51354	3.89985	2.86238	0.00730095	TE_down group 4
Lpl	2.86873	1.78793	1.84886	4.04326	0.0981279	TE_down group 4
Lrp12	1.00402	0.828454	1.12424	2.52564	0.0837046	TE_down group 4
Lrrc2	3.95214	0.554133	0.598683	0.875985	0.00857285	TE_down group 4
Lrrc34	8.25192	1.39155	4.30455	6.64676	0	TE_down group 4
Ltbp4	14.448	4.07139	2.52665	1.22015	0.041047	TE_down group 4
M1ap	8.7236	6.6688	3.99087	7.87464	0.0812709	TE_down group 4
Mapk11	1.29578	1.70469	1.64588	2.09873	0	TE_down group 4
Marcks	4.70368	5.92016	7.64757	19.8651	0.138297	TE_down group 4
Mest	97.1736	51.387	36.659	142.266	0.827274	TE_down group 4
Mfng	1.92386	1.6943	1.23884	0.866354	0	TE_down group 4
Mfsd2a	1.01661	0.688654	1.5189	3.31062	0	TE_down group 4
Mia	8.02101	2.34833	0.881125	1.53239	0	TE_down group 4
Mical1	4.31208	5.84606	4.91502	17.4134	0.41063	TE_down group 4
Mir703	26.9386	64.0505	0	122.947	0	TE_down group 4
Mlana	4.96685	0.518482	0.734056	1.58442	0	TE_down group 4
Morc1	27.5283	4.52332	3.18515	3.98683	0.061463	TE_down group 4
Ms4a4d	2.11993	2.30168	0.90762	1.79651	0.00807765	TE_down group 4
Mtap7d3	4.02913	1.78146	0.627167	0.813437	0.0230892	TE_down group 4
Myl7	1.42557	2.42678	1.56779	0.994366	0	TE_down group 4
Mylpf	137.931	44.2629	62.8148	65.8869	5.47056	TE_down group 4
Nanog	28.0918	34.9445	25.0345	38.5538	0.0423458	TE_down group 4
Ncs1	3.27125	6.06623	4.53745	11.9408	0.122059	TE_down group 4
Ndrg2	8.71987	9.06947	2.92185	4.99139	0	TE_down group 4
Neil3	1.67695	3.26509	2.06442	4.4363	0.101009	TE_down group 4
Nkx1-2	6.25074	11.4634	12.4722	17.4403	0.105954	TE_down group 4
Nlrc4	12.283	2.53416	1.80196	0.697547	0	TE_down group 4
Nlrp4f	8.46881	2.46597	0.880928	0.909771	0	TE_down group 4
Nlrp9b	2.83711	2.09781	2.17717	2.34876	0.0094528	TE_down group 4
Nmnat2	4.40855	1.33629	0.719324	0.817206	0.00666855	TE_down group 4
Nnat	4.75453	12.2967	8.81914	34.7006	0.268641	TE_down group 4
Nodal	86.6619	44.1288	19.8899	12.4082	0.157107	TE_down group 4
Nqo1	64.4246	19.767	23.7971	10.6323	0.501074	TE_down group 4
Nr0b1	39.9076	5.79391	7.56552	8.17574	0.154619	TE_down group 4
Nrtn	8.76275	4.71472	4.74738	10.9403	0.0404033	TE_down group 4
Nupr1	15.3968	4.50031	18.9207	5.19439	2.67275	TE_down group 4
Oas1a	7.95902	2.9867	1.85076	3.23215	0.172655	TE_down group 4
Olig1	5.884	13.6244	5.74233	4.1459	0.0451896	TE_down group 4
Ooep	23.947	8.20082	8.98616	11.819	0.442375	TE_down group 4
Otx2	21.603	2.70251	3.72236	1.24575	0	TE_down group 4
Pabpc4l	1.03803	1.39566	0.976936	2.47423	0.0573714	TE_down group 4
Parp12	1.95334	0.0960595	1.25826	1.83682	0	TE_down group 4
Pcbp3	10.7989	10.1314	7.28698	16.2728	0.257687	TE_down group 4
Pcolce	5.35697	4.84927	3.86247	4.23033	0	TE_down group 4
Pcyt1b	2.49906	1.50199	1.08473	0.887825	0.0814017	TE_down group 4
Pdgfc	2.77099	1.04829	0.304227	4.65486	0.0089562	TE_down group 4
Pdlim3	1.13242	3.8102	2.2425	4.95322	0	TE_down group 4
Pecam1	20.2142	6.06047	6.68422	3.99443	0.0953905	TE_down group 4
Perp	9.37916	17.1955	18.8279	27.1315	0.608743	TE_down group 4
Pgam2	2.3247	1.46971	3.19094	4.70577	0	TE_down group 4
Pglyrp1	4.71296	3.0473	4.52001	6.12046	0	TE_down group 4
Phc1	82.1883	36.1534	18.496	10.541	1.64174	TE_down group 4
Phlda2	121.446	121.565	281.541	485.677	9.16146	TE_down group 4
Pik3cd	6.30007	1.42344	1.47229	1.80694	0.140145	TE_down group 4
Pipox	60.0876	15.4549	10.184	8.17015	0.403641	TE_down group 4
Pir	27.1044	11.9401	10.3665	6.90269	1.06753	TE_down group 4
Pla2g10	25.2027	8.09398	4.47458	3.10678	0.101707	TE_down group 4
Pla2g1b	80.5134	44.3389	33.2679	21.6605	0.58877	TE_down group 4
Pla2g4a	1.89758	1.87388	1.68582	2.85501	0	TE_down group 4
Platr10	35.1187	10.1691	4.20667	5.3301	0	TE_down group 4
Platr14	115.362	25.2495	23.2167	36.3933	1.09071	TE_down group 4
Platr17	31.7917	9.87048	3.63889	4.57611	0	TE_down group 4
Plcb4	6.35935	2.7606	1.63698	2.65872	0.475757	TE_down group 4
Plcg2	15.403	9.80614	7.57748	5.69954	0.520748	TE_down group 4
Plekhb1	6.76784	3.30932	1.70505	1.1758	0	TE_down group 4
Pltp	5.5907	14.6361	11.9632	25.5986	1.32085	TE_down group 4
Plxdc2	2.08554	2.56929	2.5087	2.95546	0	TE_down group 4
Pml	25.7778	10.2242	8.15511	7.10286	2.77859	TE_down group 4
Pnldc1	11.012	4.40811	2.53369	1.33418	0.0208316	TE_down group 4
Pnp2	18.9387	5.31954	4.99613	5.89159	1.30998	TE_down group 4
Pou5f1	147.107	91.0169	45.3348	28.4745	1.10067	TE_down group 4
Ppm1j	14.331	3.69409	3.52194	4.51227	1.02505	TE_down group 4
Ppp1r14a	3.38148	5.99111	5.11414	16.4951	0.88806	TE_down group 4
Ppp1r14c	6.09539	2.44268	1.24519	8.304	0	TE_down group 4
Ppp1r1a	2.4191	3.34699	0.996287	2.62094	0.114279	TE_down group 4
Prdm5	9.68995	4.96851	3.76341	5.41357	0.0153334	TE_down group 4
Prodh	8.77006	7.94808	4.04801	8.63561	0.0571807	TE_down group 4
Prom1	7.1604	13.8331	10.0181	15.2073	0.299772	TE_down group 4
Prss50	10.2601	2.67023	1.36942	0.573991	0	TE_down group 4
Prune2	4.14357	1.9046	1.14013	1.30024	0	TE_down group 4
Psma8	26.5328	3.85208	2.99853	2.60215	0	TE_down group 4
Psmb9	2.20203	3.11118	3.11372	2.62977	0	TE_down group 4
Ptcra	3.51708	1.40054	0.652032	0.94643	0.0717675	TE_down group 4
Ptn	3.17127	3.06137	3.89058	7.3543	0	TE_down group 4
Qprt	15.7664	5.14363	3.59987	4.51657	0.291964	TE_down group 4
Rab25	10.0445	9.66626	6.30574	9.81799	0.0371592	TE_down group 4
Ramp3	11.2476	4.21555	1.73103	2.34747	0.68918	TE_down group 4
Rarg	22.0694	11.2388	6.41038	16.9451	0.130948	TE_down group 4
Rasgrp2	5.63405	2.31436	1.90302	1.69904	0	TE_down group 4
Rgcc	32.0148	3.44888	5.22772	1.68295	0	TE_down group 4
Rhd	13.7541	4.19789	3.98137	2.85798	0.0716095	TE_down group 4
Rimklb	8.02276	5.57766	3.86917	7.28609	0.133939	TE_down group 4
Rinl	11.3192	5.29902	3.20186	3.47146	0.929234	TE_down group 4
Rnf125	6.72288	2.39016	1.58757	2.79691	0.726172	TE_down group 4
Rnf17	5.21423	1.99029	0.80098	0.883719	0.0176621	TE_down group 4
Ror1	2.04846	0.457778	1.00924	1.38812	0.166552	TE_down group 4
Rtn1	2.22518	1.2909	2.53604	4.94886	0	TE_down group 4
Rxrg	9.80258	3.74327	1.01189	1.35372	0	TE_down group 4
Sall3	4.03344	0.572987	1.54982	4.21864	0.0087135	TE_down group 4
Sbk1	1.36627	1.76628	1.2686	3.09732	0.0747326	TE_down group 4
Sdc1	15.1645	15.0974	15.1559	48.3779	2.35212	TE_down group 4
Sdc2	5.00577	5.57287	7.0801	14.9821	0.122342	TE_down group 4
Sec14l4	2.0109	2.20866	1.1167	1.46518	0	TE_down group 4
Sept1	51.3695	7.8142	4.75161	5.78974	1.16283	TE_down group 4
Serpina3m	5.60198	2.68777	1.20251	2.60914	0	TE_down group 4
Serpinf1	1.99283	1.81848	1.07133	5.05772	0.0721717	TE_down group 4
Sfn	55.1098	84.5828	65.5774	115.191	2.48912	TE_down group 4
Sgcb	0.92335	1.63904	0.597093	2.97202	0.191802	TE_down group 4
Sh3bgrl	10.2475	13.5986	15.2156	33.2813	1.22973	TE_down group 4
Simc1	2.57777	2.04317	1.38714	3.10079	0.0814785	TE_down group 4
Six4	3.45768	1.02031	1.41172	1.66963	0.0163416	TE_down group 4
Slc17a9	4.41941	1.50213	1.53048	1.47475	0.271319	TE_down group 4
Slc18b1	6.4397	2.36503	2.02199	3.05767	0	TE_down group 4
Slc35f2	47.9509	26.8497	15.5508	11.1735	3.33356	TE_down group 4
Slc38a4	33.5863	27.404	42.2394	86.2121	0.0547672	TE_down group 4
Slc7a3	153.127	49.2702	32.5512	27.7931	0.215162	TE_down group 4
Slfn9	6.08567	1.46585	0.492989	0.618938	0	TE_down group 4
Slmo1	3.66351	5.51055	2.62181	2.81178	0	TE_down group 4
Smox	3.10325	1.89421	2.90708	7.61148	0.635064	TE_down group 4
Smpdl3b	23.2593	7.30659	6.38293	4.86191	0.775386	TE_down group 4
Snca	2.79183	2.01964	0	0.987566	0	TE_down group 4
Snhg11	10.2096	7.40288	3.26765	3.85552	0.174861	TE_down group 4
Snhg14	7.20403	3.41476	2.09461	2.5551	0.0911059	TE_down group 4
Snora65	81.5635	0	0	159.351	0	TE_down group 4
Snora78	23.8705	0	47.7996	28.9987	0	TE_down group 4
Snrpn	434.526	189.733	127.9	182.76	4.63779	TE_down group 4
Snta1	4.2698	1.6896	1.2021	1.01086	0.425651	TE_down group 4
Snurf	20.6476	8.77465	5.91792	8.63531	1.18553	TE_down group 4
Socs2	68.4099	34.5502	17.4335	30.9787	1.84259	TE_down group 4
Sohlh2	5.10611	0.94911	0.766625	1.51586	0	TE_down group 4
Sox11	6.88425	7.09476	8.08772	17.9577	0.755173	TE_down group 4
Sox15	30.6067	12.8983	17.7995	26.6522	0.72037	TE_down group 4
Sox2	5.33083	1.70161	2.20407	2.13685	0.0261391	TE_down group 4
Spic	5.04511	1.00882	1.79641	3.76628	0	TE_down group 4
Spp1	104.985	38.6344	33.587	49.9694	0.309181	TE_down group 4
Srl	4.94508	3.95415	2.32979	2.56374	0.084274	TE_down group 4
Stmn2	12.9131	4.57051	4.23316	2.3903	0.0351494	TE_down group 4
Stmn3	13.7653	9.37849	4.63007	4.47059	0	TE_down group 4
Syt5	1.24833	1.24957	0.493395	2.62791	0	TE_down group 4
Tagln3	2.30369	3.77327	1.23374	1.68768	0	TE_down group 4
Tcf15	6.00279	1.21496	0.235159	1.00677	0	TE_down group 4
Tcl1	6.17612	1.27744	2.80735	8.02492	0.0315437	TE_down group 4
Tdgf1	201.457	65.0685	48.3296	51.5575	0.315751	TE_down group 4
Tdrd12	23.1774	7.49714	2.93989	6.38072	0.385954	TE_down group 4
Tex14	3.11214	0.486013	0.804876	1.08028	0	TE_down group 4
Tex40	2.43572	3.5428	0.512239	1.91976	0.11766	TE_down group 4
Tmem100	2.28188	1.98568	0.808448	1.54665	0	TE_down group 4
Tmem141	3.84471	6.83741	4.1483	2.76999	0	TE_down group 4
Tmem40	9.53022	2.32279	4.91209	2.21483	0	TE_down group 4
Tmem54	39.6599	36.6467	13.0677	12.7085	0	TE_down group 4
Tmem59l	24.9632	23.5147	8.58119	5.91859	0.170935	TE_down group 4
Tmsb4x	1767.94	659.461	509.97	562.128	161.006	TE_down group 4
Trh	155.152	55.8372	33.3608	25.6775	0.341313	TE_down group 4
Trib2	4.52646	2.74902	1.2878	2.90531	0	TE_down group 4
Trim54	4.25907	1.73797	2.77741	1.06031	0	TE_down group 4
Tro	2.77733	2.26478	1.32459	4.28414	0.200101	TE_down group 4
Trp53i11	2.58909	2.66657	5.77637	15.9973	0	TE_down group 4
Ttc39b	4.84699	2.76106	2.04449	2.06995	0.0534717	TE_down group 4
Ttc39c	4.44178	2.4333	0.86273	1.72894	0.164388	TE_down group 4
Ttpa	3.50807	1.91051	1.48616	1.07394	0	TE_down group 4
Tuba3a	14.1339	1.56999	2.52137	2.49388	0.281871	TE_down group 4
Tubb3	4.0888	3.16638	3.31011	3.79017	0	TE_down group 4
Tubb4a	2.25193	5.02565	2.78228	5.83997	0.0730865	TE_down group 4
Txnip	5.95607	3.93395	5.1019	14.7798	1.00539	TE_down group 4
Ubap1l	1.81487	0.244757	2.1021	2.91063	0.182687	TE_down group 4
Uchl1	34.9639	21.1511	15.9213	14.2821	0.340707	TE_down group 4
Upk1a	7.97898	2.82022	4.27784	16.3065	0.085771	TE_down group 4
Upk3bl	2.22881	1.51499	1.45066	2.06072	0	TE_down group 4
Urah	8.68813	5.02241	8.96462	3.92127	0	TE_down group 4
Utf1	641.601	285.022	114.043	97.1618	4.52628	TE_down group 4
Vrtn	27.7705	13.5059	5.4751	3.75121	0.10553	TE_down group 4
Wasf3	3.60472	3.65498	3.30404	2.75403	0	TE_down group 4
Wnt3	1.59644	2.56854	2.44295	4.87917	0.090064	TE_down group 4
Wnt5b	13.4719	20.2263	32.4547	59.9689	0.0317664	TE_down group 4
Xkr5	3.17582	3.03437	1.77851	4.14081	0.0110996	TE_down group 4
Zbtb32	4.64339	2.36601	2.93067	1.40041	0.153406	TE_down group 4
Zbtb8a	46.5511	15.3179	6.94979	7.64283	1.91142	TE_down group 4
Zdbf2	6.23931	3.18472	2.1212	2.86429	0.0624402	TE_down group 4
Zfp296	41.5648	10.9712	12.0164	6.22117	1.2674	TE_down group 4
Zfp36l3	5.19785	6.74373	2.70892	2.81553	0.0124586	TE_down group 4
Zfp454	3.50258	1.28998	1.53762	1.98924	0.128409	TE_down group 4
Zfp467	3.29398	1.09009	0.436993	3.00005	0.0196342	TE_down group 4
Zfp532	10.3328	2.95311	2.70809	3.56768	1.17157	TE_down group 4
Zfp534	22.6187	7.81999	4.61507	3.1772	0.317661	TE_down group 4
Zfp600	18.8285	4.91057	2.53253	1.47317	0.211959	TE_down group 4
Zfp607	2.36183	1.92963	1.09786	1.80783	0.008959	TE_down group 4
Zfp677	2.28332	5.28686	3.16955	5.56153	0.0215713	TE_down group 4
Zfp750	2.82637	1.23408	1.45434	0.872255	0.0293363	TE_down group 4
Zfp936	6.66869	2.85918	1.04045	1.12214	0.0880415	TE_down group 4
Zfy1	2.31414	2.64498	1.24287	1.22386	0	TE_down group 4
Zp3	41.6078	6.75819	5.08913	9.5916	0	TE_down group 4
Zscan10	66.0169	34.1283	23.3011	21.1287	2.8212	TE_down group 4
0610040F04Rik	7.01379	1.50463	0.975737	0	0.116928	global_down group 5
1700029P11Rik	7.04373	0.43686	1.42136	0.328271	0	global_down group 5
1700061G19Rik	5.78787	0.652902	1.00233	0	0	global_down group 5
1700120C14Rik	4.54165	1.69475	1.43837	0.272168	0.532416	global_down group 5
2310040G24Rik	4.42561	1.33886	0.234325	1.68872	0.663038	global_down group 5
2900011O08Rik	19.3669	15.7071	4.47031	1.86633	0	global_down group 5
4833417C18Rik	4.06991	0.532008	0.861739	1.43031	1.82259	global_down group 5
Aadac	4.43585	0.777328	0	0.149341	0.029229	global_down group 5
Arg2	7.10438	0.160453	0.084996	0.0236199	1.47931e-11	global_down group 5
Arhgef26	4.19527	3.18694	0.900349	1.15941	0.0761275	global_down group 5
Ascl2	9.31316	5.5408	3.89256	0.985633	0.0220674	global_down group 5
Atp1a3	10.9792	5.46368	2.33413	1.17628	0.0085352	global_down group 5
Bhlhe41	6.38478	1.39715	1.80927	0.799052	0.953682	global_down group 5
Bin2	7.37016	4.14727	2.25677	0.601789	0.302372	global_down group 5
Btla	3.49462	1.24408	0.881373	0.144468	0	global_down group 5
C330004P14Rik	12.2559	7.13254	4.49258	1.17755	0.888621	global_down group 5
Calca	30.5023	13.3593	6.86267	2.57429	0	global_down group 5
Calml4	8.73861	0.320566	0.541648	0.998944	0	global_down group 5
Ccnb1ip1	16.0814	5.61949	3.00791	1.35712	3.24363	global_down group 5
Ccno	12.2408	9.18808	8.65077	2.13678	0.165037	global_down group 5
Ckmt1	1.84623	5.62464	2.18046	0.437445	0.56164	global_down group 5
Cnn1	5.98297	14.8103	3.65434	1.13416	0.558803	global_down group 5
Cox7b2	5.53897	1.38613	0.91145	1.96711	0.97563	global_down group 5
Cpeb1	1.34751	3.15231	1.25787	0.216594	0.599941	global_down group 5
D1Pas1	5.21687	0.41524	0.439128	0	0	global_down group 5
D630045M09Rik	20.6152	12.7391	6.46016	2.36611	5.40616	global_down group 5
Dab1	22.4816	18.3331	7.1828	5.21945	0.764383	global_down group 5
Dll1	8.09042	1.2081	4.38783	1.49246	0.764707	global_down group 5
Dmc1	2.17667	1.71894	1.0876	0.479082	0.0627772	global_down group 5
Dmrtb1	5.85665	3.70751	0.317277	0.371121	0	global_down group 5
Dnmt3b	214.072	105.62	57.0446	32.8349	25.49	global_down group 5
Dok2	12.6819	13.3766	1.65682	0.397882	1.07479	global_down group 5
Dppa2	93.5326	50.382	26.8477	20.0696	12.1545	global_down group 5
Dtx1	3.72799	5.60712	3.57041	1.34023	0.0494853	global_down group 5
Enpp2	11.033	3.76218	2.83353	0.951439	4.48224	global_down group 5
Etv2	4.58657	4.08319	2.01005	0.961087	0.0390269	global_down group 5
Exoc3l	17.7142	2.14647	1.12495	0.508293	0	global_down group 5
Fam169b	2.97539	1.78084	1.38506	0.710414	0.148643	global_down group 5
Fam178b	9.52416	3.95124	3.10199	1.16944	0.496675	global_down group 5
Fam25c	7.82461	4.14236	0.640685	0.828065	0	global_down group 5
Fam84a	3.12073	2.44307	0.715252	0.739628	0.201984	global_down group 5
Fetub	11.1443	0.992363	1.10335	0.433467	0.116084	global_down group 5
Fgf5	3.59474	1.75731	0.954314	0	0	global_down group 5
Gadd45g	202.957	28.3501	31.3513	39.5787	23.3971	global_down group 5
Gm10416	2.23298	1.80977	0.273698	0.717396	0.426148	global_down group 5
Gm13154	88.7274	24.26	16.813	10.7359	7.68304	global_down group 5
Gm14005	2.46095	4.36777	1.12852	0	1.15076	global_down group 5
Gm14393	5.93507	1.3419	1.13943	0.923976	0.457065	global_down group 5
Gm15706	4.48587	3.36414	1.63227	1.32549	0.192969	global_down group 5
Gm20605	7.72467	1.54017	2.16798	1.79755	1.44528	global_down group 5
Gm2381	2.73863	1.38838	0.99446	0.377733	0.0674544	global_down group 5
Gm24148	5.68465	0	0	0	0	global_down group 5
Gm4984	3.31733	0.583375	0.860525	0.479996	0	global_down group 5
Gng3	53.4453	84.7151	19.0514	9.8926	0.314783	global_down group 5
Gngt2	2.41484	1.42858	1.49635	0.190875	0.116377	global_down group 5
Gnmt	2.04804	3.64115	1.90915	0.359385	0	global_down group 5
Gpha2	3.04505	0.495521	1.61951	0.308608	0.195258	global_down group 5
Gpx6	3.44276	1.01644	0.779804	0	0	global_down group 5
Hpdl	7.53556	6.72841	1.31004	1.45174	0.618051	global_down group 5
Hs3st6	3.83964	1.16266	1.09696	0.333239	0.0632335	global_down group 5
Iqcg	3.66087	1.0299	0.692264	0.671801	0.737767	global_down group 5
Itga1	1.68851	2.47769	0.982503	0.32309	0.0445989	global_down group 5
Kcns3	1.742	1.89095	1.84708	0.531683	0	global_down group 5
Lat	5.21064	1.55034	0.192699	0.201094	0.217949	global_down group 5
Lincenc1	27.8235	11.327	8.52683	4.25016	4.36517	global_down group 5
Lrmp	4.73512	2.28464	0.804247	0.358347	0	global_down group 5
Mael	10.5095	2.59439	2.31617	0.571786	0.483326	global_down group 5
Mcf2	5.03463	3.07191	1.80451	0.987396	0	global_down group 5
Mei4	2.46704	2.416	0.756416	0.98463	0.0825188	global_down group 5
Mep1b	4.0242	0.930124	0.491705	0.104553	0.241227	global_down group 5
Mfap2	2.63577	1.61833	0.322996	0.459249	0	global_down group 5
Mir5128	0	650.63	0	0	0	global_down group 5
Mir682	17.2087	0	0	0	0	global_down group 5
Mir692-1	5.3877	0	0	0	0	global_down group 5
Mt3	6.20279	1.38637	0.878674	0.123383	0	global_down group 5
Mup6	4.82874	1.1845	1.95585	0.106601	0	global_down group 5
Myc	98.34	33.1561	13.3705	16.2172	15.5497	global_down group 5
Necab3	3.38316	1.81468	2.43266	0.513608	0.076586	global_down group 5
Nod1	4.15231	1.36694	1.33082	0.0157246	0.654422	global_down group 5
Nrros	8.16529	1.42204	0.668752	1.86313	0.462473	global_down group 5
Nt5e	6.92192	12.8127	3.34022	0.572491	0.0701575	global_down group 5
Pde2a	3.31328	2.3388	0.989433	0.39405	0.0904955	global_down group 5
Pianp	4.01516	1.93441	1.08141	0.48139	0	global_down group 5
Pim2	411.118	244.54	85.0267	23.5312	16.0839	global_down group 5
Piwil2	4.52408	1.18971	0.517168	0.435542	0.0996445	global_down group 5
Platr5	9.36171	0.619991	0	0	0	global_down group 5
Prkcg	3.24681	2.02745	0.220925	0.087838	0	global_down group 5
Prph	2.54466	3.26398	1.15255	1.11643	0.226302	global_down group 5
Psors1c2	14.4837	10.9029	3.69597	2.09348	0	global_down group 5
Rapgef5	2.99967	1.94998	0.673693	0.312322	0	global_down group 5
Rasip1	4.28095	2.09249	1.16583	0.213486	0.286438	global_down group 5
Rec114	6.58554	0.413253	1.07335	0.197989	0.542683	global_down group 5
Reg2	2.884	1.16767	0.489393	0	0.595014	global_down group 5
Rerg	6.34969	3.65004	1.64553	0.632035	0	global_down group 5
Rlbp1	3.14376	1.46107	1.02376	0.361855	0.0619095	global_down group 5
Rnu12	15.3118	0	0	0	0	global_down group 5
Rpl10l	44.1975	6.77077	2.7675	1.41335	0.642444	global_down group 5
Rpl39l	11.4951	0.977403	1.89202	0.266478	0	global_down group 5
Sdcbp2	4.92994	1.22021	2.9412	1.09932	0.857378	global_down group 5
Sh3gl3	4.46349	0.806059	1.33574	0.74485	0.159005	global_down group 5
Slc27a2	5.88205	3.62477	0.815801	0	0.169331	global_down group 5
Slc28a1	9.95502	2.98963	2.66946	1.05846	0.558947	global_down group 5
Slc4a3	3.86835	2.59983	1.38909	0.718526	0.0762012	global_down group 5
Slc4a5	7.13063	1.10073	0.751849	0.326	0.129828	global_down group 5
Slc5a11	2.31318	1.27494	1.43134	0.155509	0.462101	global_down group 5
Slc5a4b	7.69232	0.559676	0	0.744875	0	global_down group 5
Slc9b1	2.88452	0.943378	0.689329	0.546817	0.234922	global_down group 5
Snai3	2.08907	3.34282	0.998143	0.286765	0.198079	global_down group 5
Snora28	0	98.0575	0	0	0	global_down group 5
Snora43	34.1825	0	0	0	0	global_down group 5
Snora70	33.7097	0	0	0	0	global_down group 5
Snora74a	10.3172	0	2.61211	0	3.83636	global_down group 5
Snora7a	88.6695	0	0	0	0	global_down group 5
Snord22	12.7027	58.3905	0	0	0	global_down group 5
Spata45	4.70111	1.91918	0	0	0	global_down group 5
Steap3	2.84384	1.64578	1.09805	0.431169	0.346859	global_down group 5
Stk31	3.3167	0.603388	0.892997	0.560141	0.254683	global_down group 5
Syce1	10.8753	3.75157	4.17868	0.916859	2.81129	global_down group 5
Sycp3	3.59741	5.19577	2.27739	0.340822	1.15115	global_down group 5
Syk	2.19511	1.5141	1.39757	0.65856	0.0351916	global_down group 5
Syndig1	1.24658	2.36459	0.973056	0.54931	0	global_down group 5
Syt11	4.72595	6.14543	1.78959	1.62028	0.877544	global_down group 5
Syt3	1.44535	2.65284	1.49335	0.272487	0.0132648	global_down group 5
Sytl3	3.42605	1.55995	1.04304	0.413696	0.113595	global_down group 5
Taf7l	1.83107	2.41054	0.821508	0	0.696502	global_down group 5
Tex11	4.41392	1.03417	0.0502275	0	0.309862	global_down group 5
Tex19.1	203.182	37.6852	27.9048	20.5879	16.6459	global_down group 5
Tmem45a	3.80385	2.94355	0.882204	0.703421	0	global_down group 5
Tmsb15b1	3.93919	1.16713e-05	1.76029	1.37307	2.8192	global_down group 5
Trf	20.7131	5.00468	0.53132	0.364943	0.226771	global_down group 5
Tspan17	4.69747	2.73991	2.0679	0.727691	0	global_down group 5
Tsx	6.81263	0.776587	0.725714	0.152704	0	global_down group 5
Uba1y	2.98673	1.20955	1.15434	0.120829	0	global_down group 5
Usp44	5.40515	5.97978	1.31435	1.63542	0	global_down group 5
Wnt8a	9.18915	7.68984	4.51802	1.16619	0	global_down group 5
Wt1	11.8506	0.484936	0.101643	0	0.030931	global_down group 5
Xlr3b	5.25081	1.17833	1.7701	0.0501245	0.277643	global_down group 5
Xlr3c	3.17346	0.52482	1.00222	0.64772	0.917869	global_down group 5
Zfp229	9.49375	3.01306	2.55832	1.41016	3.00053	global_down group 5
Zfp365	4.58231	3.46181	1.3748	1.26726	0.0653755	global_down group 5
Zfp819	11.6288	2.51341	1.18979	0.702215	0.215956	global_down group 5
Zglp1	3.44471	2.01719	1.16947	0.074085	0	global_down group 5
Zic5	2.51937	2.26534	1.08754	0.478362	0.232188	global_down group 5
Acot3	0.330959	1.41471	0.961349	0	3.32197	not_define group 6
Acta1	0.464359	4.17919	5.4753	1.5975	0.927677	not_define group 6
Adora2b	4.36396	16.6337	14.501	0.784552	81.0095	not_define group 6
Adrb2	0.890454	2.35633	2.36316	1.94322	0	not_define group 6
Alox15	2.01562	6.08312	6.42497	3.48591	0	not_define group 6
Apoa2	6.21908	1.8574	3.6326	1.10887	26.1761	not_define group 6
Apoc2	23.7509	5.62792	3.8704	5.01127	101.429	not_define group 6
Apoe	1463.47	1751.25	2956.41	723.579	8661.4	not_define group 6
Artn	0.464232	3.10774	1.19757	1.33478	0.0564205	not_define group 6
B3gnt3	0.401081	1.28756	1.30627	0	3.92457	not_define group 6
C2cd4b	1.16121	0.248614	3.53885	0.912359	0.166761	not_define group 6
Cacnb1	0.973287	1.1399	2.0199	0.84868	0.0398681	not_define group 6
Car3	4.63076	7.60283	20.1698	15.8095	0.0235751	not_define group 6
Cd68	11.9487	8.13785	21.8607	2.70076	49.245	not_define group 6
Cdh6	1.72059	1.88647	1.27824	0	11.1193	not_define group 6
Cpe	3.20725	14.6302	5.9935	10.6959	0.40137	not_define group 6
Crym	0.64121	3.94526	1.32692	3.18218	0	not_define group 6
Cyfip2	0.89743	3.03913	3.157	2.77368	0.0703262	not_define group 6
Cyp1a1	0.198422	1.24142	7.81207	2.43081	0	not_define group 6
Dapk2	1.63936	3.02008	2.74485	0.271711	7.95145	not_define group 6
Ddah1	14.4574	33.3059	31.5207	3.17813	90.0327	not_define group 6
Dock11	4.73874	12.6706	12.7398	10.5091	0.0752852	not_define group 6
Dusp2	0.464608	1.13245	3.46699	0.610783	0.235355	not_define group 6
Dydc2	1.45937	1.27784	0.732209	0	1.85282	not_define group 6
Emb	154.31	240.651	359.819	66.4892	1244.99	not_define group 6
Epas1	4.85281	3.63034	10.9045	1.33174	20.2389	not_define group 6
Epor	0.473401	2.38695	2.17379	1.974	0.0940638	not_define group 6
Esam	4.58549	11.4101	8.73917	0	19.4279	not_define group 6
Fabp7	0.386939	1.71852	4.81019	1.29295	0	not_define group 6
Fah	6.15613	15.3683	16.6217	7.75565	0.157879	not_define group 6
Fcer1g	2.11475	0	1.28833	0	2.33094	not_define group 6
Fgf13	1.43844	4.12881	2.08069	1.75111	0	not_define group 6
Fgfbp3	1.29695	7.79608	1.5276	1.58141	0.800926	not_define group 6
Galnt3	3.6044	7.61177	8.13134	0.735496	20.0422	not_define group 6
Gatm	0.778558	5.13333	1.72744	2.20921	0.0971777	not_define group 6
Gulp1	0.415472	2.28904	1.33448	2.02013	0	not_define group 6
Hist1h2bm	9.03341	9.64248	22.6773	12.4304	0.919001	not_define group 6
Hist1h3d	3.50737	4.26136	14.0569	3.71429	0	not_define group 6
Hist2h2bb	0.70867	4.92783	7.33056	2.91378	0.433389	not_define group 6
Hopx	4.56008	13.8489	10.5203	0.261636	51.1923	not_define group 6
Hoxb1	3.15801	4.42552	23.266	5.09732	0.0800769	not_define group 6
Igfbp3	2.08096	17.4361	23.8742	16.8887	2.70318	not_define group 6
Il15ra	0.268147	3.70059	3.838	0.990573	0.0270446	not_define group 6
Il17rc	0.573085	1.65742	2.63133	2.24222	0.0581103	not_define group 6
Insl6	0.966345	2.70688	2.02938	1.65401	0	not_define group 6
Klhl32	1.37388	8.35169	9.43009	9.23846	0.477214	not_define group 6
Ltb	0	4.12335	3.87764	1.48757	0	not_define group 6
Mal2	2.95461	12.1488	4.73243	3.08607	0.182643	not_define group 6
Mir8112	0	0	26.5012	0	0	not_define group 6
Myl9	14.1235	8.15925	6.55752	4.0358	28.3891	not_define group 6
Nefl	21.2287	19.2919	13.33	4.06835	74.5075	not_define group 6
Pcsk9	1.16771	3.44759	0.756107	0	4.40376	not_define group 6
Pdgfrl	1.08344	6.66392	8.29492	7.72016	0.137244	not_define group 6
Pgap1	2.25224	2.55621	3.39316	1.02347	8.2427	not_define group 6
Pisd-ps1	3.23171	6.93397	3.61044	0.0224377	6.67945	not_define group 6
Plac8	21.7578	21.1002	32.7867	9.02324	95.498	not_define group 6
Ppp4r4	0.482569	2.45742	1.14181	1.08229	0.0588072	not_define group 6
Prkcdbp	0.190682	2.40076	0.805146	2.1309	0	not_define group 6
Rab17	0.82254	2.74254	1.94807	0	8.35545	not_define group 6
Rab30	3.00234	6.56574	6.24487	1.11235	24.7549	not_define group 6
Rbp7	1.74175	3.97834	3.3678	0.768329	0	not_define group 6
Reep6	14.9686	17.964	21.3246	7.67464	73.1531	not_define group 6
Rian	3.06899	5.08043	2.0796	1.9399	13.7227	not_define group 6
Sh3tc2	0.862216	1.66043	1.25764	0	4.52676	not_define group 6
Slc16a2	0.861836	4.10482	1.75143	1.17842	0.618186	not_define group 6
Snora64	0	117.572	55.325	0	0	not_define group 6
Snora68	0	0	171.794	0	0	not_define group 6
Snord16a	0	0	268.825	0	0	not_define group 6
Snord17	3.02056	2.63727	0	0	2.21047	not_define group 6
Sytl1	1.06624	4.21886	3.42649	1.47584	0.190819	not_define group 6
T	1.48272	41.7004	40.7916	27.0631	0	not_define group 6
Tagln	0.541065	12.0935	11.035	1.95727	0.334833	not_define group 6
Tmem246	0.66302	4.6206	2.7328	3.67044	0.339933	not_define group 6
Vaultrc5	2.74505	1.66863	13.794	2.24527	1.42257	not_define group 6
Vsig2	3.94741	0.796104	3.00479	1.09886	9.95858	not_define group 6
Xlr3a	1.17409	0.919041	0.232671	0.196052	3.18428	not_define group 6

## Sheet: GO.TE-like structure up
ID	Description	GeneRatio	BgRatio	pvalue	p.adjust	qvalue	geneID	Count
GO:0042632	cholesterol homeostasis	16/406	85/23210	1.49957e-12	3.59015e-09	2.71027e-09	Acox1/Apoa1/Apoa4/Apob/Dgat2/Fabp3/Fgfr4/Gpr39/Gramd1b/Hnf4a/Ldlrap1/Mia2/Mttp/Pla2g12b/Soat1/Soat2	16
GO:0055092	sterol homeostasis	16/406	86/23210	1.81321e-12	3.59015e-09	2.71027e-09	Acox1/Apoa1/Apoa4/Apob/Dgat2/Fabp3/Fgfr4/Gpr39/Gramd1b/Hnf4a/Ldlrap1/Mia2/Mttp/Pla2g12b/Soat1/Soat2	16
GO:0055088	lipid homeostasis	18/406	141/23210	5.52832e-11	7.29738e-08	5.50892e-08	Acox1/Adora1/Apoa1/Apoa4/Apob/Dgat2/Fabp3/Fgfr4/Gpr39/Gramd1b/Hnf4a/Ldlrap1/Mia2/Mttp/Pla2g12b/Prkaa2/Soat1/Soat2	18
GO:0010876	lipid localization	28/406	370/23210	9.96465e-11	9.865e-08	7.44726e-08	Abca3/Apoa1/Apoa4/Apob/Apom/Aqp8/B4galnt1/Bmp6/Dab2/Dgat2/Fabp1/Fabp3/Fzd4/Gltpd2/Gramd1b/Ldlrap1/Mttp/Nmb/Osbpl6/Pla2g12b/Rbp4/Runx1/Soat1/Soat2/Spns2/Stard4/Stat5a/Ucn	28
GO:0045834	positive regulation of lipid metabolic process	18/406	157/23210	3.3429e-10	2.64758e-07	1.9987e-07	Abhd6/Adora1/Apoa1/Apoa4/Bmp6/Capn2/Dab2/Dgat2/F2/Fabp1/Fabp3/Fgfr3/Flt1/Hnf4a/Lyn/Pdgfra/Rdh10/Stard4	18
GO:0006869	lipid transport	25/406	330/23210	1.00509e-09	6.63357e-07	5.0078e-07	Abca3/Apoa1/Apoa4/Apob/Apom/Aqp8/Bmp6/Dab2/Fabp1/Fabp3/Fzd4/Gltpd2/Gramd1b/Ldlrap1/Mttp/Nmb/Osbpl6/Pla2g12b/Rbp4/Runx1/Soat1/Soat2/Spns2/Stard4/Ucn	25
GO:0009914	hormone transport	26/406	373/23210	2.70538e-09	1.53047e-06	1.15538e-06	Adora1/Apln/Bmp6/Dab2/Fgfr4/Foxa2/Fzd4/Glrx/Glul/Gpr39/Hnf1b/Hnf4a/Lrp2/Lyn/Nmb/Pfkfb2/Rab11fip5/Rbp4/Rfx6/Runx1/Slc16a1/Slc16a10/Slc44a4/Ttr/Ucn/Vamp8	26
GO:0019216	regulation of lipid metabolic process	24/406	338/23210	7.8071e-09	3.2904e-06	2.48398e-06	Abhd6/Adora1/Apoa1/Apoa4/Apob/Bmp6/Capn2/Dab2/Dgat2/F2/Fabp1/Fabp3/Fgfr3/Fgfr4/Flt1/Foxa2/Gpr39/Hnf4a/Lyn/Pdgfra/Prkaa2/Rdh10/Stard4/Stat5a	24
GO:0046879	hormone secretion	25/406	365/23210	7.82301e-09	3.2904e-06	2.48398e-06	Adora1/Apln/Bmp6/Dab2/Fgfr4/Foxa2/Fzd4/Glrx/Glul/Gpr39/Hnf1b/Hnf4a/Lrp2/Lyn/Nmb/Pfkfb2/Rab11fip5/Rbp4/Rfx6/Runx1/Slc16a1/Slc16a10/Slc44a4/Ucn/Vamp8	25
GO:0006066	alcohol metabolic process	23/406	314/23210	8.9851e-09	3.2904e-06	2.48398e-06	Apoa1/Apoa4/Apob/Bmp6/Cubn/Dab2/Dgat2/Fgfr4/Gch1/Hsd3b7/Ldlrap1/Mttp/Myof/Nudt10/Pcbd1/Prkaa2/Pth1r/Rbp4/Rdh10/Soat1/Soat2/Synj1/Ttr	23
GO:0016485	protein processing	20/406	239/23210	9.14001e-09	3.2904e-06	2.48398e-06	Bag2/Capn2/Cd55/Cd59a/Cideb/Cpn1/Ctsh/Ctsl/Ctsz/Enpep/F3/Ggt1/Gsn/Ihh/Lgmn/Plat/Prss12/Serping1/Srgn/Tmprss2	20
GO:1901615	organic hydroxy compound metabolic process	28/406	481/23210	3.3548e-08	1.10708e-05	8.35758e-06	Apoa1/Apoa4/Apob/Bmp6/Cited1/Cubn/Cyp26a1/Dab2/Dgat2/Fgfr4/Gch1/Hsd3b7/Ldlrap1/Mttp/Myof/Nudt10/Pcbd1/Pfkfb2/Prkaa2/Pth1r/Rbp4/Rdh10/Slc16a10/Soat1/Soat2/Stard4/Synj1/Ttr	28
GO:0051180	vitamin transport	8/406	32/23210	5.96048e-08	1.81565e-05	1.37067e-05	Amn/Apoa1/Cubn/Lrp2/Rbp4/Slc2a2/Slc44a4/Tcn2	8
GO:0051604	protein maturation	21/406	300/23210	8.68731e-08	2.45727e-05	1.85504e-05	Bag2/Capn2/Cd55/Cd59a/Cideb/Cpn1/Ctsh/Ctsl/Ctsz/Enpep/F3/Ggt1/Gsn/Ihh/Lgmn/Plat/Prss12/Serping1/Srgn/Tesc/Tmprss2	21
GO:0097006	regulation of plasma lipoprotein particle levels	10/406	61/23210	9.78123e-08	2.58225e-05	1.94938e-05	Apoa1/Apoa4/Apob/Apom/Dgat2/Ldlrap1/Lrpap1/Mttp/Soat1/Soat2	10
GO:0001906	cell killing	16/406	179/23210	1.13659e-07	2.81307e-05	2.12364e-05	B2m/Cd55/Cd59a/Ctsc/Ctsh/Emp2/F2/Fcgr3/Gm11127/H2-D1/H2-K1/H2-Q1/H2-Q4/Lgals9/Stat5a/Stx7	16
GO:0010959	regulation of metal ion transport	25/406	421/23210	1.26978e-07	2.95783e-05	2.23292e-05	Adora1/Akap5/Atp1b1/B2m/Camk2d/Cd63/Creb3/F2/Fxyd3/Glrx/Gpr39/Kcng1/Lrrc38/Lyn/Orai1/P2rx4/Rem2/S100a1/Slc31a2/Spink1/Stc2/Stom/Tesc/Ubash3b/Ucn	25
GO:0001909	leukocyte mediated cytotoxicity	14/406	141/23210	1.93793e-07	4.11055e-05	3.10313e-05	B2m/Ctsc/Ctsh/Emp2/F2/Fcgr3/Gm11127/H2-D1/H2-K1/H2-Q1/H2-Q4/Lgals9/Stat5a/Stx7	14
GO:0043062	extracellular structure organization	21/406	315/23210	1.97223e-07	4.11055e-05	3.10313e-05	Apoa1/Apoa4/Apob/Apom/Col4a1/Col4a2/Dpp4/Egflam/Fgfr4/Ihh/Lamb2/Lcp1/Loxl2/Mmp15/Mttp/P4ha1/Pdgfra/Plod2/Sh3pxd2b/Soat1/Soat2	21
GO:0015711	organic anion transport	24/406	415/23210	3.67792e-07	7.28229e-05	5.49753e-05	Adora1/Apoa1/Apoa4/Aqp8/Car4/Fabp1/Fabp3/Lrp2/Lrrc8c/Mttp/Myo6/Nmb/Pla2g12b/Pqlc2/Rbp4/Slc16a1/Slc16a13/Slc25a22/Slc2a2/Slc38a9/Slc44a4/Slc4a2/Slc7a8/Slc7a9	24
GO:0008202	steroid metabolic process	20/406	301/23210	4.06656e-07	7.66836e-05	5.78898e-05	Apoa1/Apoa4/Apob/Bmp6/Cubn/Cyp26a1/Dab2/Dgat2/Fgfr4/Foxa2/Hsd3b7/Ldlrap1/Mttp/Pdgfra/Prkaa2/Soat1/Soat2/Stard4/Stat5a/Ugt1a7c	20
GO:0002697	regulation of immune effector process	24/406	420/23210	4.56334e-07	8.21401e-05	6.2009e-05	Apoa1/B2m/Cd55/Cd59a/Creb3/Dpp4/Fcgr3/Gm11127/H2-D1/H2-K1/H2-Q1/H2-Q4/Htra1/Il33/Lgals9/Lyn/Pgc/Pkn1/Rbp4/Serping1/Spon2/Stat5a/Stx7/Vamp8	24
GO:0072659	protein localization to plasma membrane	19/406	279/23210	5.46514e-07	9.40955e-05	7.10343e-05	Akap5/Amn/Atp1b1/Camk2d/Dab2/Emp2/Gas6/Gpr179/Ldlrap1/Myo5b/Pacs2/Pdzk1/Rab11a/Stx3/Stx7/Tesc/Tmem150a/Vamp8/Vil1	19
GO:0046889	positive regulation of lipid biosynthetic process	11/406	93/23210	6.91334e-07	0.00011407	8.61135e-05	Abhd6/Apoa1/Apoa4/Bmp6/Capn2/Dab2/Dgat2/Fabp3/Hnf4a/Rdh10/Stard4	11
GO:0050878	regulation of body fluid levels	21/406	342/23210	7.61352e-07	0.000120598	9.10417e-05	Adora1/Apln/Elovl1/Emp2/F2/F3/Foxa2/Gas6/Hnf4a/Lyn/Pdgfra/Prlr/Proc/Procr/Serping1/Stat5a/Tfpi/Tspan8/Ubash3b/Ucn/Vamp8	21
GO:0001913	T cell mediated cytotoxicity	10/406	76/23210	8.19993e-07	0.000124891	9.42826e-05	B2m/Ctsc/Ctsh/Emp2/Gm11127/H2-D1/H2-K1/H2-Q1/H2-Q4/Stx7	10
GO:0034377	plasma lipoprotein particle assembly	6/406	20/23210	8.69576e-07	0.000127538	9.62806e-05	Apoa1/Apoa4/Apom/Mttp/Soat1/Soat2	6
GO:0046887	positive regulation of hormone secretion	14/406	164/23210	1.2303e-06	0.000174	0.000131356	Apln/Bmp6/Dab2/Fgfr4/Glrx/Glul/Gpr39/Nmb/Pfkfb2/Rbp4/Rfx6/Runx1/Ucn/Vamp8	14
GO:0071827	plasma lipoprotein particle organization	7/406	33/23210	1.37297e-06	0.000187482	0.000141533	Apoa1/Apoa4/Apob/Apom/Mttp/Soat1/Soat2	7
GO:0050818	regulation of coagulation	10/406	81/23210	1.4931e-06	0.000197089	0.000148786	F2/Foxa2/Lyn/Pdgfra/Proc/Procr/Serping1/Tfpi/Tspan8/Ubash3b	10
GO:0030258	lipid modification	16/406	218/23210	1.62679e-06	0.000207809	0.000156879	Acox1/Apoa1/Apoa4/B4galnt1/B4galnt2/Cish/Dgat2/Ehhadh/Fabp1/Fabp3/Ggta1/Soat1/Soat2/Stard4/Synj1/Tmem150a	16
GO:0046883	regulation of hormone secretion	19/406	302/23210	1.79155e-06	0.000221704	0.000167368	Adora1/Apln/Bmp6/Dab2/Fgfr4/Foxa2/Glrx/Glul/Gpr39/Hnf4a/Nmb/Pfkfb2/Rab11fip5/Rbp4/Rfx6/Runx1/Slc16a1/Ucn/Vamp8	19
GO:0002474	antigen processing and presentation of peptide antigen via MHC class I	8/406	49/23210	1.97082e-06	0.000230667	0.000174135	B2m/Fcgr3/Gm11127/H2-D1/H2-K1/H2-Q1/H2-Q4/Ifi30	8
GO:0006898	receptor-mediated endocytosis	16/406	222/23210	2.06366e-06	0.000230667	0.000174135	Akap5/Amn/Apln/B2m/Cd63/Cltb/Clu/Cubn/Cxcl16/Dab2/Ldlrap1/Lrp2/Lrpap1/Myo6/Synj1/Ubqln2	16
GO:0055090	acylglycerol homeostasis	7/406	35/23210	2.09698e-06	0.000230667	0.000174135	Adora1/Apoa1/Apoa4/Dgat2/Hnf4a/Mia2/Pla2g12b	7
GO:0070328	triglyceride homeostasis	7/406	35/23210	2.09698e-06	0.000230667	0.000174135	Adora1/Apoa1/Apoa4/Dgat2/Hnf4a/Mia2/Pla2g12b	7
GO:0009611	response to wounding	25/406	495/23210	2.48786e-06	0.000262082	0.00019785	Cd44/F2/F3/Fgfr3/Flrt3/Foxa2/Gas6/Gata4/Hnf4a/Klf4/Lamb2/Lcp1/Lyn/Myof/Ninj1/P2rx4/Pdgfra/Proc/Procr/Serping1/Tfpi/Tnfrsf12a/Tspan8/Ubash3b/Vil1	25
GO:0050819	negative regulation of coagulation	8/406	51/23210	2.69908e-06	0.000262082	0.00019785	F2/Pdgfra/Proc/Procr/Serping1/Tfpi/Tspan8/Ubash3b	8
GO:0048002	antigen processing and presentation of peptide antigen	9/406	68/23210	2.77984e-06	0.000262082	0.00019785	B2m/Fcgr3/Gm11127/H2-Ab1/H2-D1/H2-K1/H2-Q1/H2-Q4/Ifi30	9
GO:0034433	steroid esterification	5/406	14/23210	2.80906e-06	0.000262082	0.00019785	Apoa1/Apoa4/Soat1/Soat2/Stard4	5
GO:0034434	sterol esterification	5/406	14/23210	2.80906e-06	0.000262082	0.00019785	Apoa1/Apoa4/Soat1/Soat2/Stard4	5
GO:0034435	cholesterol esterification	5/406	14/23210	2.80906e-06	0.000262082	0.00019785	Apoa1/Apoa4/Soat1/Soat2/Stard4	5
GO:0065005	protein-lipid complex assembly	6/406	24/23210	2.84584e-06	0.000262082	0.00019785	Apoa1/Apoa4/Apom/Mttp/Soat1/Soat2	6
GO:0071825	protein-lipid complex subunit organization	7/406	37/23210	3.11523e-06	0.000280371	0.000211657	Apoa1/Apoa4/Apob/Apom/Mttp/Soat1/Soat2	7
GO:1990778	protein localization to cell periphery	20/406	344/23210	3.21284e-06	0.00028273	0.000213438	Akap5/Amn/Atp1b1/Camk2d/Dab2/Emp2/Gas6/Gpr179/Ldlrap1/Misp/Myo5b/Pacs2/Pdzk1/Rab11a/Stx3/Stx7/Tesc/Tmem150a/Vamp8/Vil1	20
GO:0032963	collagen metabolic process	11/406	109/23210	3.38949e-06	0.000286813	0.00021652	Cbx8/Ctsb/F2/Fgfr3/Ihh/Mmp15/P3h2/Plod2/Tgfbr3/Tram2/Ucn	11
GO:1902652	secondary alcohol metabolic process	12/406	131/23210	3.4041e-06	0.000286813	0.00021652	Apoa1/Apoa4/Apob/Cubn/Dgat2/Fgfr4/Hsd3b7/Ldlrap1/Mttp/Prkaa2/Soat1/Soat2	12
GO:0007596	blood coagulation	13/406	156/23210	3.85605e-06	0.000318124	0.000240157	F2/F3/Foxa2/Gas6/Hnf4a/Lyn/Pdgfra/Proc/Procr/Serping1/Tfpi/Tspan8/Ubash3b	13
GO:0007599	hemostasis	13/406	158/23210	4.43921e-06	0.00035876	0.000270834	F2/F3/Foxa2/Gas6/Hnf4a/Lyn/Pdgfra/Proc/Procr/Serping1/Tfpi/Tspan8/Ubash3b	13
GO:0016125	sterol metabolic process	12/406	135/23210	4.66027e-06	0.000369093	0.000278635	Apoa1/Apoa4/Apob/Cubn/Cyp26a1/Dgat2/Hsd3b7/Ldlrap1/Mttp/Prkaa2/Soat1/Soat2	12
GO:0050817	coagulation	13/406	159/23210	4.75903e-06	0.000369525	0.000278961	F2/F3/Foxa2/Gas6/Hnf4a/Lyn/Pdgfra/Proc/Procr/Serping1/Tfpi/Tspan8/Ubash3b	13
GO:0030004	cellular monovalent inorganic cation homeostasis	10/406	96/23210	7.1051e-06	0.000541081	0.000408471	Aqp11/Atp1b1/Atp6v0a1/Camk2d/Car7/Gpr39/Rab20/Slc4a2/Slc9a6/Tesc	10
GO:0030193	regulation of blood coagulation	9/406	77/23210	7.923e-06	0.000591983	0.000446898	F2/Foxa2/Lyn/Pdgfra/Proc/Serping1/Tfpi/Tspan8/Ubash3b	9
GO:0060986	endocrine hormone secretion	8/406	59/23210	8.32013e-06	0.000608037	0.000459018	Apln/Bmp6/Dab2/Fgfr4/Fzd4/Rab11fip5/Runx1/Ucn	8
GO:0001935	endothelial cell proliferation	12/406	143/23210	8.44496e-06	0.000608037	0.000459018	Ang/Apln/Apoa1/Bmp6/Ecm1/F3/Fgfr3/Flt1/Loxl2/Ppp1r16b/Sparc/Stat5a	12
GO:1900046	regulation of hemostasis	9/406	78/23210	8.81976e-06	0.000616135	0.000465131	F2/Foxa2/Lyn/Pdgfra/Proc/Serping1/Tfpi/Tspan8/Ubash3b	9
GO:0045765	regulation of angiogenesis	18/406	307/23210	8.8686e-06	0.000616135	0.000465131	Amot/Cd59a/Col4a2/Ctsh/Ecm1/Emp2/F3/Flt1/Gata4/Gata6/Glul/Itga5/Klf4/Ppp1r16b/Runx1/S100a1/Sparc/Tnfrsf12a	18
GO:0007369	gastrulation	13/406	170/23210	9.87674e-06	0.000657086	0.000496046	Amot/Apln/Apoa1/Foxa2/Gata4/Gata6/Hnf1b/Hnf4a/Itga5/Klf4/Sox17/Sox7/Wnt11	13
GO:0046890	regulation of lipid biosynthetic process	13/406	170/23210	9.87674e-06	0.000657086	0.000496046	Abhd6/Apoa1/Apoa4/Apob/Bmp6/Capn2/Dab2/Dgat2/Fabp3/Fgfr4/Hnf4a/Rdh10/Stard4	13
GO:0010631	epithelial cell migration	17/406	280/23210	9.98548e-06	0.000657086	0.000496046	Amot/Apoa1/Cd63/Ctsh/Dpp4/Emp2/Glul/Klf4/Lgmn/Loxl2/P2rx4/Pkn1/Rab11a/Sparc/Stat5a/Tgfbr3/Vil1	17
GO:0007586	digestion	11/406	122/23210	1.01218e-05	0.000657086	0.000496046	Apoa1/Apoa4/Clps/Fabp1/Gpr39/Muc13/Pgc/Rbp4/Ucn/Vamp8/Vil1	11
GO:1901342	regulation of vasculature development	19/406	341/23210	1.035e-05	0.000661063	0.000499048	Amot/Cd59a/Col4a2/Ctsh/Ecm1/Emp2/F3/Flt1/Gata4/Gata6/Glul/Itga5/Klf4/Nfatc1/Ppp1r16b/Runx1/S100a1/Sparc/Tnfrsf12a	19
GO:0090132	epithelium migration	17/406	282/23210	1.09569e-05	0.000688721	0.000519928	Amot/Apoa1/Cd63/Ctsh/Dpp4/Emp2/Glul/Klf4/Lgmn/Loxl2/P2rx4/Pkn1/Rab11a/Sparc/Stat5a/Tgfbr3/Vil1	17
GO:0055067	monovalent inorganic cation homeostasis	12/406	148/23210	1.19913e-05	0.000731809	0.000552455	Adora1/Aqp11/Atp1b1/Atp6v0a1/Camk2d/Car4/Car7/Gpr39/Rab20/Slc4a2/Slc9a6/Tesc	12
GO:0090130	tissue migration	17/406	284/23210	1.2012e-05	0.000731809	0.000552455	Amot/Apoa1/Cd63/Ctsh/Dpp4/Emp2/Glul/Klf4/Lgmn/Loxl2/P2rx4/Pkn1/Rab11a/Sparc/Stat5a/Tgfbr3/Vil1	17
GO:0019218	regulation of steroid metabolic process	10/406	102/23210	1.22264e-05	0.000733582	0.000553794	Apoa1/Apoa4/Apob/Bmp6/Dab2/Dgat2/Fgfr4/Foxa2/Stard4/Stat5a	10
GO:0072511	divalent inorganic cation transport	23/406	475/23210	1.24189e-05	0.000734011	0.000554118	Akap5/Atp1b1/Camk2d/Creb3/F2/Gas6/Gpr39/Lyn/Nfatc1/Orai1/P2rx4/Rem2/S100a1/Slc39a3/Slc39a5/Slc39a8/Spink1/Stc2/Tcn2/Tmem37/Tpcn1/Ubash3b/Ucn	23
GO:0052547	regulation of peptidase activity	21/406	411/23210	1.33658e-05	0.00077836	0.000587598	Cd44/Cideb/Cryab/Cst3/Ctsh/Ecm1/F3/Fabp1/Gas6/Gsn/Klf4/Lgmn/Lyn/Plaur/Serpinb6c/Serping1/Sox7/Spink1/Spock1/Tfpi/Timp3	21
GO:0008203	cholesterol metabolic process	11/406	126/23210	1.37691e-05	0.000790227	0.000596556	Apoa1/Apoa4/Apob/Cubn/Dgat2/Hsd3b7/Ldlrap1/Mttp/Prkaa2/Soat1/Soat2	11
GO:0002819	regulation of adaptive immune response	14/406	205/23210	1.64646e-05	0.000931423	0.000703148	B2m/Cd44/Cd55/Dpp4/Fcgr3/Gm11127/H2-Ab1/H2-D1/H2-K1/H2-Q1/H2-Q4/Il33/Pkn1/Stx7	14
GO:0030100	regulation of endocytosis	17/406	293/23210	1.79713e-05	0.00100234	0.000756685	Akap5/Apln/Apoa1/B2m/C2/Cd63/Clu/Dab2/Fcgr3/Gas6/Ldlrap1/Lrp2/Lrpap1/Rab20/Synj1/Ubqln2/Vamp8	17
GO:0031341	regulation of cell killing	11/406	131/23210	1.98913e-05	0.00109402	0.000825894	B2m/Cd55/Cd59a/Gm11127/H2-D1/H2-K1/H2-Q1/H2-Q4/Lgals9/Stat5a/Stx7	11
GO:0001706	endoderm formation	6/406	33/23210	2.04989e-05	0.001112	0.000839467	Gata4/Gata6/Hnf1b/Itga5/Sox17/Sox7	6
GO:0001916	positive regulation of T cell mediated cytotoxicity	7/406	49/23210	2.16991e-05	0.0011183	0.000844227	B2m/Gm11127/H2-D1/H2-K1/H2-Q1/H2-Q4/Stx7	7
GO:0030195	negative regulation of blood coagulation	7/406	49/23210	2.16991e-05	0.0011183	0.000844227	F2/Pdgfra/Proc/Serping1/Tfpi/Tspan8/Ubash3b	7
GO:0048259	regulation of receptor-mediated endocytosis	10/406	109/23210	2.19587e-05	0.0011183	0.000844227	Akap5/Apln/B2m/Cd63/Clu/Dab2/Ldlrap1/Lrpap1/Synj1/Ubqln2	10
GO:1903076	regulation of protein localization to plasma membrane	10/406	109/23210	2.19587e-05	0.0011183	0.000844227	Akap5/Camk2d/Dab2/Ldlrap1/Myo5b/Rab11a/Stx3/Stx7/Vamp8/Vil1	10
GO:0042060	wound healing	19/406	360/23210	2.20272e-05	0.0011183	0.000844227	Cd44/F2/F3/Foxa2/Gas6/Gata4/Hnf4a/Lyn/Myof/Ninj1/Pdgfra/Proc/Procr/Serping1/Tfpi/Tnfrsf12a/Tspan8/Ubash3b/Vil1	19
GO:0015850	organic hydroxy compound transport	15/406	239/23210	2.24745e-05	0.00112657	0.000850467	Apoa1/Apoa4/Apob/Apom/Aqp8/Bmp6/Dab2/Fcgr3/Ldlrap1/Rbp4/Slc16a1/Soat1/Soat2/Stard4/Ucn	15
GO:0055081	anion homeostasis	8/406	68/23210	2.41848e-05	0.00118587	0.000895232	Adora1/Apoa1/Dgat2/Fabp3/Fgfr4/Hnf4a/Pqlc2/Prkaa2	8
GO:0002428	antigen processing and presentation of peptide antigen via MHC class Ib	6/406	34/23210	2.45266e-05	0.00118587	0.000895232	B2m/Gm11127/H2-D1/H2-K1/H2-Q1/H2-Q4	6
GO:1904375	regulation of protein localization to cell periphery	11/406	134/23210	2.45961e-05	0.00118587	0.000895232	Akap5/Camk2d/Dab2/Ldlrap1/Misp/Myo5b/Rab11a/Stx3/Stx7/Vamp8/Vil1	11
GO:1900047	negative regulation of hemostasis	7/406	50/23210	2.48553e-05	0.00118587	0.000895232	F2/Pdgfra/Proc/Serping1/Tfpi/Tspan8/Ubash3b	7
GO:0046942	carboxylic acid transport	17/406	301/23210	2.53464e-05	0.0011949	0.000902053	Adora1/Aqp8/Fabp1/Fabp3/Lrp2/Lrrc8c/Myo6/Nmb/Pla2g12b/Pqlc2/Rbp4/Slc16a1/Slc16a13/Slc25a22/Slc38a9/Slc7a8/Slc7a9	17
GO:1905475	regulation of protein localization to membrane	13/406	186/23210	2.57811e-05	0.0012011	0.00090673	Akap5/Camk2d/Dab2/Gsn/Ldlrap1/Myo5b/Pdzk1/Rab11a/Stom/Stx3/Stx7/Vamp8/Vil1	13
GO:0015849	organic acid transport	17/406	302/23210	2.64358e-05	0.00121727	0.000918942	Adora1/Aqp8/Fabp1/Fabp3/Lrp2/Lrrc8c/Myo6/Nmb/Pla2g12b/Pqlc2/Rbp4/Slc16a1/Slc16a13/Slc25a22/Slc38a9/Slc7a8/Slc7a9	17
GO:0007492	endoderm development	8/406	69/23210	2.69437e-05	0.0012264	0.000925833	Dab2/Foxa2/Gata4/Gata6/Hnf1b/Itga5/Sox17/Sox7	8
GO:0031018	endocrine pancreas development	7/406	51/23210	2.83802e-05	0.00126391	0.000954146	Bmp6/Clu/Foxa2/Gata6/Hnf1b/Hnf4a/Rfx6	7
GO:0032526	response to retinoic acid	9/406	90/23210	2.8406e-05	0.00126391	0.000954146	Ctsh/Cyp26a1/Gata4/Klf4/Lyn/Rbp4/Runx1/Synj1/Tesc	9
GO:0060441	epithelial tube branching involved in lung morphogenesis	6/406	35/23210	2.91673e-05	0.00128336	0.000968831	Ctsh/Ctsz/Foxa2/Lama1/Pdgfra/Rdh10	6
GO:0002456	T cell mediated immunity	11/406	137/23210	3.02335e-05	0.00131257	0.000990884	B2m/Ctsc/Ctsh/Dpp4/Emp2/Gm11127/H2-D1/H2-K1/H2-Q1/H2-Q4/Stx7	11
GO:0002822	regulation of adaptive immune response based on somatic recombination of immune receptors built from immunoglobulin superfamily domains	13/406	189/23210	3.04941e-05	0.00131257	0.000990884	B2m/Cd55/Dpp4/Fcgr3/Gm11127/H2-Ab1/H2-D1/H2-K1/H2-Q1/H2-Q4/Il33/Pkn1/Stx7	13
GO:0042445	hormone metabolic process	14/406	218/23210	3.26196e-05	0.00138896	0.00104855	Apoa1/Bmp6/Cyp26a1/Dab2/Enpep/Fgfr4/Pdgfra/Rbp4/Rdh10/Slc16a10/Slc44a4/Stc2/Ttr/Ugt1a7c	14
GO:0070838	divalent metal ion transport	22/406	472/23210	3.41191e-05	0.00143736	0.00108509	Akap5/Atp1b1/Camk2d/Creb3/F2/Gas6/Gpr39/Lyn/Nfatc1/Orai1/P2rx4/Rem2/S100a1/Slc39a3/Slc39a5/Slc39a8/Spink1/Stc2/Tmem37/Tpcn1/Ubash3b/Ucn	22
GO:0050900	leukocyte migration	18/406	340/23210	3.46786e-05	0.00144555	0.00109127	Adora1/Creb3/Cxcl16/Ecm1/Eps8/Fcgr3/Flt1/Gas6/Hsd3b7/Il33/Irak4/Lgals9/Lgmn/Lyn/Mtus1/P2rx4/Podxl/Spns2	18
GO:0061041	regulation of wound healing	11/406	141/23210	3.9461e-05	0.00162776	0.00122883	F2/Foxa2/Lyn/Pdgfra/Proc/Serping1/Tfpi/Tnfrsf12a/Tspan8/Ubash3b/Vil1	11
GO:0023019	signal transduction involved in regulation of gene expression	5/406	23/23210	4.1463e-05	0.00166006	0.00125321	Foxa2/Gata4/Hnf4a/Pdgfra/Sox17	5
GO:0001914	regulation of T cell mediated cytotoxicity	7/406	54/23210	4.15015e-05	0.00166006	0.00125321	B2m/Gm11127/H2-D1/H2-K1/H2-Q1/H2-Q4/Stx7	7
GO:0044060	regulation of endocrine process	7/406	54/23210	4.15015e-05	0.00166006	0.00125321	Apln/Bmp6/Dab2/Fgfr4/Rab11fip5/Runx1/Ucn	7
GO:0006644	phospholipid metabolic process	18/406	348/23210	4.69196e-05	0.00185802	0.00140265	Abhd6/Agpat3/Agpat4/Apoa1/Apoa4/Capn2/Cish/Fabp3/Fgfr3/Flt1/Gata6/Lpcat4/Lyn/Pdgfra/Pla2g12b/Plscr1/Synj1/Tmem150a	18
GO:0002475	antigen processing and presentation via MHC class Ib	6/406	38/23210	4.74597e-05	0.0018608	0.00140475	B2m/Gm11127/H2-D1/H2-K1/H2-Q1/H2-Q4	6
GO:0045861	negative regulation of proteolysis	18/406	349/23210	4.8692e-05	0.00189039	0.00142709	Cd44/Cd59a/Cryab/Cst3/Ctsz/Ecm1/F2/Fabp1/Gas6/Klf4/Plat/Plaur/Serpinb6c/Serping1/Spink1/Spock1/Tfpi/Timp3	18
GO:0002483	antigen processing and presentation of endogenous peptide antigen	6/406	39/23210	5.52676e-05	0.00210442	0.00158867	B2m/Gm11127/H2-D1/H2-K1/H2-Q1/H2-Q4	6
GO:0019885	antigen processing and presentation of endogenous peptide antigen via MHC class I	6/406	39/23210	5.52676e-05	0.00210442	0.00158867	B2m/Gm11127/H2-D1/H2-K1/H2-Q1/H2-Q4	6
GO:0002699	positive regulation of immune effector process	15/406	259/23210	5.66828e-05	0.00212302	0.00160271	B2m/Fcgr3/Gm11127/H2-D1/H2-K1/H2-Q1/H2-Q4/Il33/Lyn/Pgc/Rbp4/Spon2/Stat5a/Stx7/Vamp8	15
GO:0001553	luteinization	4/406	13/23210	5.8205e-05	0.00212302	0.00160271	Fzd4/Pdgfra/Runx1/Stat5a	4
GO:2000833	positive regulation of steroid hormone secretion	4/406	13/23210	5.8205e-05	0.00212302	0.00160271	Bmp6/Dab2/Runx1/Ucn	4
GO:0043270	positive regulation of ion transport	17/406	322/23210	5.89575e-05	0.00212302	0.00160271	Adora1/Akap5/Apoa1/Atp1b1/Creb3/F2/Fabp3/Glrx/Gpr39/Lrrc38/Orai1/P2rx4/Pdzk1/S100a1/Tesc/Ucn/Vamp8	17
GO:0051235	maintenance of location	17/406	322/23210	5.89575e-05	0.00212302	0.00160271	Apoa1/Apob/B4galnt1/Camk2d/Creb3/Dgat2/F2/Gpr39/Gsn/Kdelr3/Lgals9/Lyn/Soat1/Srgn/Stard4/Stat5a/Ubash3b	17
GO:0048260	positive regulation of receptor-mediated endocytosis	7/406	57/23210	5.92298e-05	0.00212302	0.00160271	Apln/B2m/Cd63/Clu/Dab2/Ldlrap1/Synj1	7
GO:0015918	sterol transport	8/406	77/23210	6.0045e-05	0.00212302	0.00160271	Apoa1/Apoa4/Apob/Apom/Ldlrap1/Soat1/Soat2/Stard4	8
GO:0030301	cholesterol transport	8/406	77/23210	6.0045e-05	0.00212302	0.00160271	Apoa1/Apoa4/Apob/Apom/Ldlrap1/Soat1/Soat2/Stard4	8
GO:0045807	positive regulation of endocytosis	12/406	175/23210	6.31368e-05	0.00219038	0.00165355	Apln/Apoa1/B2m/C2/Cd63/Clu/Dab2/Fcgr3/Gas6/Ldlrap1/Lrp2/Synj1	12
GO:0002478	antigen processing and presentation of exogenous peptide antigen	5/406	25/23210	6.36094e-05	0.00219038	0.00165355	B2m/Fcgr3/H2-Ab1/H2-K1/Ifi30	5
GO:0043171	peptide catabolic process	5/406	25/23210	6.36094e-05	0.00219038	0.00165355	Cpn1/Ctsh/Enpep/Ggt1/Tpp1	5
GO:0061008	hepaticobiliary system development	10/406	124/23210	6.66543e-05	0.00227544	0.00171777	Foxa3/Frzb/Gata6/Hnf1b/Hnf4a/Proc/Rela/Runx1/Sox17/Tgfbr3	10
GO:0050673	epithelial cell proliferation	20/406	425/23210	6.76794e-05	0.00229069	0.00172928	Ang/Apln/Apoa1/B2m/Bmp6/Ctsl/Dab2/Ecm1/F3/Fgfr3/Flt1/Glul/Hnf1b/Htra1/Ihh/Loxl2/Ppp1r16b/Sparc/Stat5a/Tgfbr3	20
GO:0033344	cholesterol efflux	6/406	41/23210	7.39545e-05	0.00248186	0.0018736	Apoa1/Apoa4/Apob/Apom/Soat1/Soat2	6
GO:0050886	endocrine process	9/406	102/23210	7.66389e-05	0.00255034	0.00192529	Apln/Bmp6/Dab2/Enpep/Fgfr4/Fzd4/Rab11fip5/Runx1/Ucn	9
GO:0035929	steroid hormone secretion	5/406	26/23210	7.76293e-05	0.00256177	0.00193392	Bmp6/Dab2/Fzd4/Runx1/Ucn	5
GO:1903034	regulation of response to wounding	12/406	179/23210	7.84829e-05	0.00256853	0.00193903	F2/Foxa2/Klf4/Lyn/Pdgfra/Proc/Serping1/Tfpi/Tnfrsf12a/Tspan8/Ubash3b/Vil1	12
GO:0010565	regulation of cellular ketone metabolic process	10/406	127/23210	8.15566e-05	0.00264725	0.00199845	Apoa4/Bmp6/Dab2/Dgat2/Fabp1/Fabp3/Fgfr4/Hnf4a/Rdh10/Stard4	10
GO:0019883	antigen processing and presentation of endogenous antigen	6/406	42/23210	8.50184e-05	0.00273718	0.00206634	B2m/Gm11127/H2-D1/H2-K1/H2-Q1/H2-Q4	6
GO:0098656	anion transmembrane transport	12/406	181/23210	8.72926e-05	0.00278773	0.00210451	Ank/Lrp2/Lrrc8b/Lrrc8c/Rbp4/Slc16a1/Slc25a22/Slc26a2/Slc38a9/Slc44a4/Slc7a8/Slc7a9	12
GO:0001936	regulation of endothelial cell proliferation	10/406	129/23210	9.29879e-05	0.00294586	0.00222388	Ang/Apln/Bmp6/Ecm1/F3/Fgfr3/Flt1/Ppp1r16b/Sparc/Stat5a	10
GO:0051924	regulation of calcium ion transport	15/406	272/23210	9.82197e-05	0.00308691	0.00233036	Akap5/Atp1b1/Camk2d/Creb3/F2/Gpr39/Lyn/Orai1/P2rx4/Rem2/S100a1/Spink1/Stc2/Ubash3b/Ucn	15
GO:0010466	negative regulation of peptidase activity	14/406	242/23210	0.000100756	0.0031417	0.00237172	Cd44/Cryab/Cst3/Ecm1/Fabp1/Gas6/Klf4/Plaur/Serpinb6c/Serping1/Spink1/Spock1/Tfpi/Timp3	14
GO:0048754	branching morphogenesis of an epithelial tube	12/406	184/23210	0.000102099	0.00314824	0.00237667	Cd44/Col4a1/Ctsh/Ctsz/Flt1/Foxa2/Hnf1b/Ihh/Lama1/Nfatc1/Pdgfra/Rdh10	12
GO:0052548	regulation of endopeptidase activity	17/406	337/23210	0.000102795	0.00314824	0.00237667	Cd44/Cideb/Cryab/F3/Fabp1/Gas6/Gsn/Klf4/Lgmn/Lyn/Plaur/Serpinb6c/Serping1/Sox7/Spink1/Spock1/Timp3	17
GO:0022600	digestive system process	9/406	106/23210	0.000103351	0.00314824	0.00237667	Apoa1/Apoa4/Fabp1/Gpr39/Muc13/Rbp4/Ucn/Vamp8/Vil1	9
GO:0042953	lipoprotein transport	4/406	15/23210	0.000108076	0.00322079	0.00243143	Apob/Cubn/Lrp2/Mttp	4
GO:0044872	lipoprotein localization	4/406	15/23210	0.000108076	0.00322079	0.00243143	Apob/Cubn/Lrp2/Mttp	4
GO:0016042	lipid catabolic process	16/406	306/23210	0.000108173	0.00322079	0.00243143	Abhd6/Acox1/Adora1/Apoa1/Apoa4/Apob/Clps/Cyp26a1/Ehhadh/Fabp1/Hsd3b7/Naga/Neu1/Pla2g12b/Plbd1/Ugt1a7c	16
GO:0001667	ameboidal-type cell migration	19/406	406/23210	0.0001101	0.0032537	0.00245627	Amot/Apoa1/Cd63/Ctsh/Dpp4/Emp2/Glul/Klf4/Lgmn/Loxl2/P2rx4/Pkn1/Rab11a/Sox17/Sparc/Stat5a/Tgfbr3/Vil1/Wnt11	19
GO:0034765	regulation of ion transmembrane transport	21/406	478/23210	0.000117953	0.00345996	0.00261199	Atp1b1/Camk2d/Cd63/Clic5/Clic6/F2/Fxyd3/Glrx/Gpr39/Kcng1/Lrrc38/Lyn/Pdzk1/Rem2/S100a1/Slc31a2/Stom/Tesc/Tmem37/Tpcn1/Ubash3b	21
GO:0022408	negative regulation of cell-cell adhesion	12/406	187/23210	0.000119013	0.00346538	0.00261608	Apoa1/B4galnt2/Bmp6/Cd44/Dusp3/H2-Ab1/Ihh/Klf4/Lgals9/Podxl/Runx1/Ubash3b	12
GO:0001910	regulation of leukocyte mediated cytotoxicity	9/406	109/23210	0.000128159	0.00370178	0.00279454	B2m/Gm11127/H2-D1/H2-K1/H2-Q1/H2-Q4/Lgals9/Stat5a/Stx7	9
GO:0045785	positive regulation of cell adhesion	19/406	411/23210	0.000129001	0.00370178	0.00279454	Apoa1/Cd44/Cd63/Dab2/Dpp4/Egflam/Emid1/Emp2/H2-Ab1/Ihh/Itga5/Lgals9/Ninj1/Podxl/Rela/Rhod/Runx1/Stat5a/Stx3	19
GO:0001912	positive regulation of leukocyte mediated cytotoxicity	8/406	86/23210	0.000132091	0.00376317	0.00284088	B2m/Gm11127/H2-D1/H2-K1/H2-Q1/H2-Q4/Stat5a/Stx7	8
GO:0019882	antigen processing and presentation	9/406	110/23210	0.000137459	0.0038583	0.0029127	B2m/Fcgr3/Gm11127/H2-Ab1/H2-D1/H2-K1/H2-Q1/H2-Q4/Ifi30	9
GO:0031638	zymogen activation	7/406	65/23210	0.000138353	0.0038583	0.0029127	Cideb/Ctsh/Ctsz/Ggt1/Lgmn/Plat/Prss12	7
GO:0060425	lung morphogenesis	7/406	65/23210	0.000138353	0.0038583	0.0029127	Ctsh/Ctsz/Foxa2/Gata4/Lama1/Pdgfra/Rdh10	7
GO:0001655	urogenital system development	17/406	346/23210	0.000141058	0.00388126	0.00293003	Anxa4/Aqp11/Bmp6/Cd44/Cited1/Col4a1/Enpep/Hnf1b/Lamb2/Pdgfra/Plaur/Prlr/Rbp4/Rdh10/Sox17/Stat5a/Wnt11	17
GO:0002703	regulation of leukocyte mediated immunity	14/406	250/23210	0.000141859	0.00388126	0.00293003	B2m/Cd55/Dpp4/Fcgr3/Gm11127/H2-D1/H2-K1/H2-Q1/H2-Q4/Lgals9/Lyn/Stat5a/Stx7/Vamp8	14
GO:1990000	amyloid fibril formation	4/406	16/23210	0.000142117	0.00388126	0.00293003	B2m/Clu/Cryab/Gsn	4
GO:1903727	positive regulation of phospholipid metabolic process	6/406	46/23210	0.000143127	0.00388206	0.00293064	Capn2/Fabp3/Fgfr3/Flt1/Lyn/Pdgfra	6
GO:0035270	endocrine system development	10/406	136/23210	0.000144287	0.00388692	0.00293431	Apoa1/Bmp6/Clu/Foxa2/Gata6/Hesx1/Hnf1b/Hnf4a/Pdgfra/Rfx6	10
GO:1904062	regulation of cation transmembrane transport	17/406	349/23210	0.000156328	0.00418282	0.00315768	Atp1b1/Camk2d/Cd63/F2/Fxyd3/Glrx/Gpr39/Kcng1/Lrrc38/Lyn/Pdzk1/Rem2/S100a1/Slc31a2/Stom/Tesc/Ubash3b	17
GO:0050708	regulation of protein secretion	21/406	490/23210	0.000165839	0.00440599	0.00332616	Ang/Ankrd1/Anxa4/Apoa1/Foxa2/Frmd4a/Gas6/Glrx/Glul/Gpr39/Hnf4a/Il33/Lgals9/Lyn/Pfkfb2/Rab11fip5/Rbp4/Rfx6/Slc16a1/Srgn/Vamp8	21
GO:0031016	pancreas development	8/406	89/23210	0.000168006	0.00440599	0.00332616	Bmp6/Clu/Foxa2/Gata6/Hnf1b/Hnf4a/Ihh/Rfx6	8
GO:1905954	positive regulation of lipid localization	8/406	89/23210	0.000168006	0.00440599	0.00332616	Apoa1/Apob/Bmp6/Dab2/Fabp3/Ldlrap1/Runx1/Ucn	8
GO:0002706	regulation of lymphocyte mediated immunity	12/406	195/23210	0.000176324	0.00459371	0.00346787	B2m/Cd55/Dpp4/Fcgr3/Gm11127/H2-D1/H2-K1/H2-Q1/H2-Q4/Lgals9/Stat5a/Stx7	12
GO:0010632	regulation of epithelial cell migration	13/406	225/23210	0.00017927	0.00463994	0.00350277	Amot/Cd63/Ctsh/Emp2/Glul/Klf4/Lgmn/P2rx4/Rab11a/Sparc/Stat5a/Tgfbr3/Vil1	13
GO:0050727	regulation of inflammatory response	17/406	354/23210	0.000185	0.00473712	0.00357614	Adora1/Apoa1/Cd44/Cd55/Cd59a/Ctsc/F2/Fcgr3/Ggt1/Il33/Lgals9/Lyn/Proc/Rela/Serping1/Stat5a/Vamp8	17
GO:0006816	calcium ion transport	19/406	423/23210	0.000186469	0.00473712	0.00357614	Akap5/Atp1b1/Camk2d/Creb3/F2/Gas6/Gpr39/Lyn/Nfatc1/Orai1/P2rx4/Rem2/S100a1/Spink1/Stc2/Tmem37/Tpcn1/Ubash3b/Ucn	19
GO:0019884	antigen processing and presentation of exogenous antigen	5/406	31/23210	0.000186614	0.00473712	0.00357614	B2m/Fcgr3/H2-Ab1/H2-K1/Ifi30	5
GO:0001938	positive regulation of endothelial cell proliferation	8/406	91/23210	0.00019614	0.00494722	0.00373474	Ang/Apln/Bmp6/Ecm1/F3/Fgfr3/Ppp1r16b/Stat5a	8
GO:0032370	positive regulation of lipid transport	7/406	69/23210	0.000201957	0.00506172	0.00382118	Apoa1/Bmp6/Dab2/Fabp3/Ldlrap1/Runx1/Ucn	7
GO:0030282	bone mineralization	9/406	116/23210	0.000205902	0.00512811	0.0038713	Ank/Bglap3/Bmp6/Ecm1/Fam20c/Fgfr3/Pth1r/Srgn/Wnt11	9
GO:0050678	regulation of epithelial cell proliferation	17/406	358/23210	0.000211142	0.00520391	0.00392852	Ang/Apln/B2m/Bmp6/Ctsl/Dab2/Ecm1/F3/Fgfr3/Flt1/Glul/Htra1/Ihh/Ppp1r16b/Sparc/Stat5a/Tgfbr3	17
GO:0006885	regulation of pH	8/406	92/23210	0.000211592	0.00520391	0.00392852	Aqp11/Atp6v0a1/Car4/Car7/Gpr39/Rab20/Slc4a2/Slc9a6	8
GO:0001649	osteoblast differentiation	12/406	199/23210	0.000212887	0.00520391	0.00392852	Bglap3/Bmp6/Cited1/Fam20c/Ihh/Lmna/Nfatc1/Pth1r/Scube2/Sh3pxd2b/Tgfbr3/Wnt11	12
GO:0002486	antigen processing and presentation of endogenous peptide antigen via MHC class I via ER pathway	TAP-independent	5/406	32/23210	0.00021802	0.00529668	0.00399856	Gm11127/H2-D1/H2-K1/H2-Q1/H2-Q4	5
GO:0002090	regulation of receptor internalization	7/406	70/23210	0.000221068	0.00530563	0.00400531	Akap5/Apln/Cd63/Dab2/Lrpap1/Synj1/Ubqln2	7
GO:0019915	lipid storage	7/406	70/23210	0.000221068	0.00530563	0.00400531	Apoa1/Apob/B4galnt1/Dgat2/Soat1/Stard4/Stat5a	7
GO:0002065	columnar/cuboidal epithelial cell differentiation	10/406	144/23210	0.000230306	0.00549405	0.00414755	Bmp6/Clic5/Fam20c/Gata4/Gata6/Hnf4a/Myo6/Myo7a/Rfx6/Wnt11	10
GO:0002711	positive regulation of T cell mediated immunity	7/406	71/23210	0.00024161	0.00569509	0.00429932	B2m/Gm11127/H2-D1/H2-K1/H2-Q1/H2-Q4/Stx7	7
GO:0061045	negative regulation of wound healing	7/406	71/23210	0.00024161	0.00569509	0.00429932	F2/Pdgfra/Proc/Serping1/Tfpi/Tspan8/Ubash3b	7
GO:0002709	regulation of T cell mediated immunity	8/406	94/23210	0.000245499	0.00575252	0.00434268	B2m/Dpp4/Gm11127/H2-D1/H2-K1/H2-Q1/H2-Q4/Stx7	8
GO:0002476	antigen processing and presentation of endogenous peptide antigen via MHC class Ib	5/406	33/23210	0.000253291	0.00583159	0.00440237	Gm11127/H2-D1/H2-K1/H2-Q1/H2-Q4	5
GO:0002484	antigen processing and presentation of endogenous peptide antigen via MHC class I via ER pathway	5/406	33/23210	0.000253291	0.00583159	0.00440237	Gm11127/H2-D1/H2-K1/H2-Q1/H2-Q4	5
GO:0090218	positive regulation of lipid kinase activity	5/406	33/23210	0.000253291	0.00583159	0.00440237	F2/Fgfr3/Flt1/Lyn/Pdgfra	5
GO:2000649	regulation of sodium ion transmembrane transporter activity	6/406	51/23210	0.000255686	0.00583491	0.00440488	Atp1b1/Camk2d/Fxyd3/Glrx/Stom/Tesc	6
GO:0001101	response to acid chemical	17/406	364/23210	0.000256383	0.00583491	0.00440488	Capn2/Col4a1/Cpeb4/Ctsh/Cyp26a1/Dgat2/Gata4/Klf4/Lyn/Pdgfra/Prkaa2/Rbp4/Runx1/Slc38a9/Synj1/Tesc/Tgfbr3	17
GO:0042593	glucose homeostasis	14/406	265/23210	0.000258916	0.0058589	0.00442299	Bace2/Fgfr4/Foxa2/Foxa3/Gas6/Gpr39/Hkdc1/Hnf4a/Nmb/Prkaa2/Rab11fip5/Rbp4/Rfx6/Slc16a1	14
GO:0001704	formation of primary germ layer	8/406	95/23210	0.000264049	0.0059411	0.00448504	Foxa2/Gata4/Gata6/Hnf1b/Itga5/Sox17/Sox7/Wnt11	8
GO:0033500	carbohydrate homeostasis	14/406	266/23210	0.000269047	0.00601935	0.00454411	Bace2/Fgfr4/Foxa2/Foxa3/Gas6/Gpr39/Hkdc1/Hnf4a/Nmb/Prkaa2/Rab11fip5/Rbp4/Rfx6/Slc16a1	14
GO:0002821	positive regulation of adaptive immune response	10/406	147/23210	0.000272079	0.00604946	0.00456685	B2m/Cd44/Fcgr3/Gm11127/H2-Ab1/H2-D1/H2-K1/H2-Q1/H2-Q4/Stx7	10
GO:1903532	positive regulation of secretion by cell	20/406	472/23210	0.000273448	0.00604946	0.00456685	Ang/Ankrd1/Apln/Bmp6/Dab2/Fgfr4/Frmd4a/Glrx/Glul/Gpr39/Il33/Lgals9/Myo5b/Nmb/Pfkfb2/Rbp4/Rfx6/Runx1/Ucn/Vamp8	20
GO:0009991	response to extracellular stimulus	18/406	401/23210	0.000275794	0.00606747	0.00458044	Atf3/Bglap3/Bmp6/Clic5/Clps/Cpeb4/Cubn/Foxa2/Foxa3/Gas6/Glul/Gpr39/P2rx4/Prkaa2/Rnase4/Slc16a1/Slc39a5/Ucn	18
GO:0001889	liver development	9/406	121/23210	0.000282673	0.00618337	0.00466793	Foxa3/Frzb/Gata6/Hnf1b/Hnf4a/Proc/Rela/Runx1/Tgfbr3	9
GO:0051346	negative regulation of hydrolase activity	18/406	402/23210	0.000284185	0.00618337	0.00466793	Amot/Apoa1/Cd44/Cryab/Cst3/Ecm1/Fabp1/Gas6/Klf4/Plaur/Pxk/Serpinb6c/Serping1/Sh2d4a/Spink1/Spock1/Tfpi/Timp3	18
GO:0060191	regulation of lipase activity	7/406	73/23210	0.000287302	0.00621703	0.00469334	Ang/Apoa1/Apoa4/Fgfr3/Flt1/Lpar1/Pdgfra	7
GO:0002526	acute inflammatory response	9/406	122/23210	0.000300562	0.00646862	0.00488327	Adora1/Cd55/Cd59a/F2/F3/Fcgr3/Plscr1/Serping1/Sigirr	9
GO:0070167	regulation of biomineral tissue development	8/406	97/23210	0.000304593	0.00649037	0.00489969	Ank/Bglap3/Bmp6/Ecm1/Fam20c/Fgfr3/Gas6/Srgn	8
GO:0033674	positive regulation of kinase activity	20/406	476/23210	0.000304851	0.00649037	0.00489969	Adora1/Ang/Cd44/Clu/Dab2/Emp2/F2/Fgfr3/Flt1/Fzd4/Gas6/Gpr39/Hnf4a/Lpar1/Lyn/Nrg1/Pdgfra/Pfkfb2/Prlr/Ucn	20
GO:0010951	negative regulation of endopeptidase activity	11/406	178/23210	0.00031401	0.00664963	0.00501992	Cd44/Cryab/Fabp1/Gas6/Klf4/Plaur/Serpinb6c/Serping1/Spink1/Spock1/Timp3	11
GO:0048546	digestive tract morphogenesis	6/406	53/23210	0.000316502	0.00666674	0.00503284	Fgfr3/Gata4/Hnf1b/Ihh/Pdgfra/Sox17	6
GO:0031667	response to nutrient levels	17/406	371/23210	0.000319612	0.00669663	0.00505541	Atf3/Bglap3/Clic5/Clps/Cpeb4/Cubn/Foxa2/Foxa3/Gas6/Glul/Gpr39/P2rx4/Prkaa2/Rnase4/Slc16a1/Slc39a5/Ucn	17
GO:0030198	extracellular matrix organization	14/406	271/23210	0.000324965	0.00673749	0.00508625	Col4a1/Col4a2/Dpp4/Egflam/Fgfr4/Ihh/Lamb2/Lcp1/Loxl2/Mmp15/P4ha1/Pdgfra/Plod2/Sh3pxd2b	14
GO:0090287	regulation of cellular response to growth factor stimulus	14/406	271/23210	0.000324965	0.00673749	0.00508625	Apln/Cd59a/Cd63/Dab2/Fam20c/Flt1/Fzd4/Gata4/Gata6/Htra1/Lrp2/Myof/Slc9a6/Tgfbr3	14
GO:0034381	plasma lipoprotein particle clearance	5/406	35/23210	0.000336661	0.00690766	0.00521472	Apob/Apom/Dgat2/Ldlrap1/Lrpap1	5
GO:0045940	positive regulation of steroid metabolic process	5/406	35/23210	0.000336661	0.00690766	0.00521472	Apoa1/Apoa4/Bmp6/Dab2/Stard4	5
GO:0030641	regulation of cellular pH	7/406	75/23210	0.000339688	0.00693384	0.00523448	Aqp11/Atp6v0a1/Car7/Gpr39/Rab20/Slc4a2/Slc9a6	7
GO:0060193	positive regulation of lipase activity	6/406	54/23210	0.000350877	0.0071255	0.00537917	Ang/Apoa4/Fgfr3/Flt1/Lpar1/Pdgfra	6
GO:0034368	protein-lipid complex remodeling	4/406	20/23210	0.00035794	0.00715879	0.0054043	Apoa1/Apoa4/Apob/Apom	4
GO:0034369	plasma lipoprotein particle remodeling	4/406	20/23210	0.00035794	0.00715879	0.0054043	Apoa1/Apoa4/Apob/Apom	4
GO:0048557	embryonic digestive tract morphogenesis	4/406	20/23210	0.00035794	0.00715879	0.0054043	Gata4/Hnf1b/Ihh/Pdgfra	4
GO:0031343	positive regulation of cell killing	8/406	100/23210	0.000374814	0.00745862	0.00563064	B2m/Gm11127/H2-D1/H2-K1/H2-Q1/H2-Q4/Stat5a/Stx7	8
GO:0045927	positive regulation of growth	15/406	308/23210	0.000376769	0.00746003	0.0056317	Cxcl16/F2/Gata4/Gata6/Myo5b/Nrg1/Rab11a/Sh3pxd2b/Shtn1/Slc44a4/Stat5a/Tgfbr3/Tnfrsf12a/Ucn/Vil1	15
GO:0031623	receptor internalization	9/406	126/23210	0.000381752	0.00751813	0.00567557	Akap5/Apln/Cd63/Dab2/Ldlrap1/Lrpap1/Myo6/Synj1/Ubqln2	9
GO:0002920	regulation of humoral immune response	5/406	36/23210	0.000385399	0.00751813	0.00567557	Cd55/Cd59a/Pgc/Serping1/Spns2	5
GO:0051181	cofactor transport	5/406	36/23210	0.000385399	0.00751813	0.00567557	Amn/Cubn/Lrp2/Slc44a4/Tcn2	5
GO:0048608	reproductive structure development	19/406	449/23210	0.000392775	0.00762445	0.00575583	Bmp6/Cd44/Cited1/Ctsb/Ctsl/Esx1/Fzd4/Gata4/Hnf1b/Htra1/Lrp2/Pdgfra/Plaur/Prlr/Rbp4/Rdh10/Runx1/Stat5a/Tesc	19
GO:2001235	positive regulation of apoptotic signaling pathway	11/406	183/23210	0.000397648	0.00768139	0.00579882	Atf3/Cideb/Clu/Ctsc/Ctsh/Gsn/Ltbr/Plaur/Plscr1/Timp3/Tnfrsf12a	11
GO:2001233	regulation of apoptotic signaling pathway	18/406	414/23210	0.000403605	0.00775863	0.00585712	Atf3/Cd44/Cideb/Clu/Creb3/Ctsc/Ctsh/Dab2/Gata4/Gsn/Lmna/Ltbr/Plaur/Plscr1/Rela/Sgk3/Timp3/Tnfrsf12a	18
GO:0062013	positive regulation of small molecule metabolic process	10/406	155/23210	0.000415495	0.0079486	0.00600054	Apoa4/Bmp6/Dab2/Dgat2/Fabp1/Hnf4a/Prkaa2/Pth1r/Rdh10/Stard4	10
GO:0030072	peptide hormone secretion	14/406	278/23210	0.000419794	0.00799224	0.00603348	Apln/Foxa2/Glrx/Glul/Gpr39/Hnf1b/Hnf4a/Pfkfb2/Rab11fip5/Rbp4/Rfx6/Slc16a1/Slc16a10/Ucn	14
GO:0001503	ossification	17/406	381/23210	0.000433191	0.00817801	0.00617373	Ank/Bglap3/Bmp6/Cited1/Ecm1/Fam20c/Fgfr3/Ihh/Lmna/Nfatc1/Pth1r/Scube2/Sh3pxd2b/Slc26a2/Srgn/Tgfbr3/Wnt11	17
GO:0045766	positive regulation of angiogenesis	11/406	185/23210	0.000435971	0.00817801	0.00617373	Ctsh/Ecm1/F3/Flt1/Gata4/Gata6/Itga5/Klf4/Ppp1r16b/Runx1/S100a1	11
GO:0034367	protein-containing complex remodeling	4/406	21/23210	0.000436088	0.00817801	0.00617373	Apoa1/Apoa4/Apob/Apom	4
GO:0061458	reproductive system development	19/406	453/23210	0.000437813	0.00817801	0.00617373	Bmp6/Cd44/Cited1/Ctsb/Ctsl/Esx1/Fzd4/Gata4/Hnf1b/Htra1/Lrp2/Pdgfra/Plaur/Prlr/Rbp4/Rdh10/Runx1/Stat5a/Tesc	19
GO:1903825	organic acid transmembrane transport	8/406	104/23210	0.000488389	0.00903747	0.00682255	Lrp2/Lrrc8c/Rbp4/Slc16a1/Slc25a22/Slc38a9/Slc7a8/Slc7a9	8
GO:1905039	carboxylic acid transmembrane transport	8/406	104/23210	0.000488389	0.00903747	0.00682255	Lrp2/Lrrc8c/Rbp4/Slc16a1/Slc25a22/Slc38a9/Slc7a8/Slc7a9	8
GO:0030500	regulation of bone mineralization	7/406	80/23210	0.000504599	0.00929402	0.00701622	Ank/Bglap3/Bmp6/Ecm1/Fam20c/Fgfr3/Srgn	7
GO:0030324	lung development	12/406	219/23210	0.000507903	0.00931155	0.00702945	Ctsh/Ctsz/Fgfr3/Fgfr4/Foxa2/Gata4/Gata6/Lama1/Pdgfra/Rbp4/Rdh10/Sparc	12
GO:0060541	respiratory system development	13/406	251/23210	0.000513598	0.00937258	0.00707552	Ctsh/Ctsz/Fgfr3/Fgfr4/Foxa2/Gata4/Gata6/Hesx1/Lama1/Pdgfra/Rbp4/Rdh10/Sparc	13
GO:0007162	negative regulation of cell adhesion	14/406	284/23210	0.000518974	0.00937346	0.00707619	Apoa1/B4galnt2/Bmp6/Cd44/Dusp3/Fzd4/H2-Ab1/Ihh/Klf4/Lgals9/Podxl/Runx1/Spock1/Ubash3b	14
GO:0034754	cellular hormone metabolic process	8/406	105/23210	0.000520748	0.00937346	0.00707619	Bmp6/Cyp26a1/Dab2/Pdgfra/Rbp4/Rdh10/Ttr/Ugt1a7c	8
GO:0043473	pigmentation	8/406	105/23210	0.000520748	0.00937346	0.00707619	Cd63/Cited1/Ihh/Mfsd12/Myo7a/Rab11a/Sparc/Spns2	8
GO:0048562	embryonic organ morphogenesis	15/406	318/23210	0.000525737	0.00942045	0.00711167	Clic5/Frzb/Gata4/Hesx1/Hnf1b/Ihh/Myo6/Myo7a/Naglu/Pdgfra/Rbp4/Rdh10/Slc39a3/Sox17/Wnt11	15
GO:0031214	biomineral tissue development	10/406	160/23210	0.000533567	0.00951769	0.00718507	Ank/Bglap3/Bmp6/Ecm1/Fam20c/Fgfr3/Gas6/Pth1r/Srgn/Wnt11	10
GO:0018108	peptidyl-tyrosine phosphorylation	15/406	319/23210	0.000543079	0.00964391	0.00728036	Adora1/Bmp6/Cd44/Fgfr3/Fgfr4/Flt1/Gas6/Hnf4a/Itga5/Lyn/Nrg1/Pdgfra/Rap2c/Spink1/Stat5a	15
GO:0002449	lymphocyte mediated immunity	18/406	425/23210	0.000549074	0.00969177	0.00731649	B2m/C2/Cd55/Ctsc/Ctsh/Dpp4/Emp2/Fcgr3/Gm11127/H2-Ab1/H2-D1/H2-K1/H2-Q1/H2-Q4/Lgals9/Serping1/Stat5a/Stx7	18
GO:0061138	morphogenesis of a branching epithelium	12/406	221/23210	0.000550669	0.00969177	0.00731649	Cd44/Col4a1/Ctsh/Ctsz/Flt1/Foxa2/Hnf1b/Ihh/Lama1/Nfatc1/Pdgfra/Rdh10	12
GO:0030323	respiratory tube development	12/406	222/23210	0.000573162	0.010043	0.00758165	Ctsh/Ctsz/Fgfr3/Fgfr4/Foxa2/Gata4/Gata6/Lama1/Pdgfra/Rbp4/Rdh10/Sparc	12
GO:0034380	high-density lipoprotein particle assembly	3/406	10/23210	0.000581865	0.010062	0.00759594	Apoa1/Apoa4/Apom	3
GO:0090269	fibroblast growth factor production	3/406	10/23210	0.000581865	0.010062	0.00759594	Cd59a/Fgfr4/Wnt11	3
GO:0090270	regulation of fibroblast growth factor production	3/406	10/23210	0.000581865	0.010062	0.00759594	Cd59a/Fgfr4/Wnt11	3
GO:0018212	peptidyl-tyrosine modification	15/406	322/23210	0.000598065	0.0102625	0.00774731	Adora1/Bmp6/Cd44/Fgfr3/Fgfr4/Flt1/Gas6/Hnf4a/Itga5/Lyn/Nrg1/Pdgfra/Rap2c/Spink1/Stat5a	15
GO:0051928	positive regulation of calcium ion transport	9/406	134/23210	0.000598644	0.0102625	0.00774731	Akap5/Atp1b1/Creb3/F2/Gpr39/Orai1/P2rx4/S100a1/Ucn	9
GO:0070371	ERK1 and ERK2 cascade	15/406	323/23210	0.000617418	0.0105387	0.00795585	Atf3/Camk2d/Cd44/Ctsh/Dab2/Dusp3/Fgfr3/Fgfr4/Flt1/Gas6/Gata4/Klf4/Lyn/Pdgfra/Timp3	15
GO:2000831	regulation of steroid hormone secretion	4/406	23/23210	0.000627622	0.0106341	0.00802785	Bmp6/Dab2/Runx1/Ucn	4
GO:0035725	sodium ion transmembrane transport	8/406	108/23210	0.000628377	0.0106341	0.00802785	Atp1b1/Camk2d/Fxyd3/Glrx/Slc9a6/Stom/Tesc/Tpcn1	8
GO:0010470	regulation of gastrulation	5/406	40/23210	0.000635247	0.0107046	0.00808108	Apoa1/Foxa2/Hnf4a/Klf4/Sox17	5
GO:0062012	regulation of small molecule metabolic process	16/406	359/23210	0.000641203	0.0107592	0.00812228	Apoa4/Apob/Bmp6/Dab2/Dgat2/Fabp1/Fabp3/Fgfr4/Foxa2/Hnf4a/Me1/Pfkfb2/Prkaa2/Pth1r/Rdh10/Stard4	16
GO:0001558	regulation of cell growth	18/406	431/23210	0.000646016	0.0107942	0.00814873	Cd44/Creb3/Cryab/Cxcl16/Dab2/F2/Frzb/Hnf4a/Hsd3b7/Myo5b/Nrg1/Rab11a/Shtn1/Slc44a4/Sox17/Tnfrsf12a/Ucn/Wnt11	18
GO:1902305	regulation of sodium ion transmembrane transport	6/406	61/23210	0.000680786	0.0113274	0.00855123	Atp1b1/Camk2d/Fxyd3/Glrx/Stom/Tesc	6
GO:0001654	eye development	17/406	397/23210	0.000687256	0.0113594	0.00857544	Bmp6/Col4a1/Cryab/Fgfr3/Flt1/Fzd4/Ihh/Klf4/Lama1/Lamb2/Naglu/Ninj1/Pdgfra/Rbp4/Rdh10/Sh3pxd2b/Slc39a5	17
GO:0001818	negative regulation of cytokine production	13/406	259/23210	0.000688451	0.0113594	0.00857544	Anxa4/Apoa1/Cd59a/F2/Fgfr4/Gas6/Gata6/Il33/Klf4/Lgals9/Sigirr/Srgn/Wnt11	13
GO:0045862	positive regulation of proteolysis	15/406	328/23210	0.00072239	0.01187	0.00896085	Bag2/Cideb/Clu/Ctsc/Ctsh/Dab2/F3/Fgfr4/Gsn/Hspa1a/Il33/Lgmn/Lyn/Sox7/Ubqln2	15
GO:0051048	negative regulation of secretion	13/406	261/23210	0.000739257	0.0120969	0.00913218	Adora1/Anxa4/Apoa1/Frmd4a/Gas6/Gpr39/Il33/Lgals9/Nmb/Rab11fip5/Srgn/Ucn/Vamp8	13
GO:0150063	visual system development	17/406	400/23210	0.000746946	0.0121725	0.0091892	Bmp6/Col4a1/Cryab/Fgfr3/Flt1/Fzd4/Ihh/Klf4/Lama1/Lamb2/Naglu/Ninj1/Pdgfra/Rbp4/Rdh10/Sh3pxd2b/Slc39a5	17
GO:1901617	organic hydroxy compound biosynthetic process	12/406	229/23210	0.000753267	0.0122252	0.00922899	Apoa1/Apoa4/Apob/Bmp6/Cited1/Dab2/Fgfr4/Gch1/Pcbd1/Prkaa2/Pth1r/Stard4	12
GO:0009743	response to carbohydrate	11/406	198/23210	0.000768148	0.0123653	0.00933479	Apob/Foxa2/Gas6/Glul/Gpr39/Hnf1b/Hnf4a/Pfkfb2/Prkaa2/Rab11fip5/Rfx6	11
GO:0043542	endothelial cell migration	11/406	198/23210	0.000768148	0.0123653	0.00933479	Amot/Apoa1/Dpp4/Emp2/Glul/Klf4/Lgmn/Loxl2/P2rx4/Sparc/Stat5a	11
GO:0015698	inorganic anion transport	9/406	139/23210	0.00077924	0.0124024	0.00936278	Ank/Car7/Clcn5/Clic5/Clic6/Fgfr4/Slc26a2/Slc4a2/Stc2	9
GO:0036293	response to decreased oxygen levels	12/406	230/23210	0.000782492	0.0124024	0.00936278	Adora1/Ang/Atp1b1/Camk2d/Cpeb4/Cryab/Dpp4/Fabp1/Flt1/Gata6/Loxl2/Plat	12
GO:0010872	regulation of cholesterol esterification	3/406	11/23210	0.000789707	0.0124024	0.00936278	Apoa1/Apoa4/Stard4	3
GO:0019511	peptidyl-proline hydroxylation	3/406	11/23210	0.000789707	0.0124024	0.00936278	P3h2/P4ha1/P4ha2	3
GO:0038063	collagen-activated tyrosine kinase receptor signaling pathway	3/406	11/23210	0.000789707	0.0124024	0.00936278	Col4a1/Col4a2/Ubash3b	3
GO:0061299	retina vasculature morphogenesis in camera-type eye	3/406	11/23210	0.000789707	0.0124024	0.00936278	Col4a1/Fzd4/Lama1	3
GO:0002793	positive regulation of peptide secretion	15/406	331/23210	0.000792375	0.0124024	0.00936278	Adora1/Ang/Ankrd1/Apln/Frmd4a/Glrx/Glul/Gpr39/Il33/Lgals9/Pfkfb2/Rbp4/Rfx6/Ucn/Vamp8	15
GO:0010518	positive regulation of phospholipase activity	5/406	42/23210	0.000798094	0.0124334	0.0093862	Ang/Fgfr3/Flt1/Lpar1/Pdgfra	5
GO:0050679	positive regulation of epithelial cell proliferation	11/406	199/23210	0.000800636	0.0124334	0.0093862	Ang/Apln/Bmp6/Ecm1/F3/Fgfr3/Glul/Htra1/Ihh/Ppp1r16b/Stat5a	11
GO:0048880	sensory system development	17/406	403/23210	0.00081102	0.0125455	0.00947079	Bmp6/Col4a1/Cryab/Fgfr3/Flt1/Fzd4/Ihh/Klf4/Lama1/Lamb2/Naglu/Ninj1/Pdgfra/Rbp4/Rdh10/Sh3pxd2b/Slc39a5	17
GO:0002824	positive regulation of adaptive immune response based on somatic recombination of immune receptors built from immunoglobulin superfamily domains	9/406	140/23210	0.000820197	0.0126381	0.00954069	B2m/Fcgr3/Gm11127/H2-Ab1/H2-D1/H2-K1/H2-Q1/H2-Q4/Stx7	9
GO:0002460	adaptive immune response based on somatic recombination of immune receptors built from immunoglobulin superfamily domains	18/406	441/23210	0.000840383	0.0128989	0.00973761	B2m/C2/Cd55/Ctsc/Ctsh/Dpp4/Emp2/Fcgr3/Gm11127/H2-Ab1/H2-D1/H2-K1/H2-Q1/H2-Q4/Il33/Pkn1/Serping1/Stx7	18
GO:1903531	negative regulation of secretion by cell	12/406	232/23210	0.000843791	0.0129012	0.00973934	Adora1/Anxa4/Apoa1/Frmd4a/Gas6/Il33/Lgals9/Nmb/Rab11fip5/Srgn/Ucn/Vamp8	12
GO:0046165	alcohol biosynthetic process	9/406	141/23210	0.000862889	0.0131425	0.00992148	Apoa1/Apoa4/Apob/Bmp6/Dab2/Gch1/Pcbd1/Prkaa2/Pth1r	9
GO:0018126	protein hydroxylation	4/406	25/23210	0.000872195	0.0132333	0.00999005	P3h2/P4ha1/P4ha2/Plod2	4
GO:0044344	cellular response to fibroblast growth factor stimulus	7/406	88/23210	0.000895149	0.0134783	0.010175	Apln/Cd44/Fam20c/Fgfr3/Fgfr4/Flrt3/Klb	7
GO:1903035	negative regulation of response to wounding	7/406	88/23210	0.000895149	0.0134783	0.010175	F2/Pdgfra/Proc/Serping1/Tfpi/Tspan8/Ubash3b	7
GO:0072001	renal system development	14/406	302/23210	0.000944064	0.014161	0.0106904	Anxa4/Aqp11/Bmp6/Cd44/Cited1/Col4a1/Enpep/Hnf1b/Lamb2/Pdgfra/Rbp4/Rdh10/Sox17/Wnt11	14
GO:0032368	regulation of lipid transport	8/406	115/23210	0.000950103	0.0141978	0.0107181	Apoa1/Apoa4/Bmp6/Dab2/Fabp3/Ldlrap1/Runx1/Ucn	8
GO:0000041	transition metal ion transport	7/406	89/23210	0.000957222	0.0142504	0.0107579	B2m/Slc31a2/Slc39a3/Slc39a5/Slc39a8/Tcn2/Timd2	7
GO:0009100	glycoprotein metabolic process	15/406	338/23210	0.00097836	0.0144366	0.0108984	Aga/B3galnt1/B4galnt2/Bace2/Cst3/Egflam/Ggta1/Gnptab/Hs3st1/Ihh/Man2b2/Soat1/St3gal1/St6galnac3/Tmem106a	15
GO:0001666	response to hypoxia	11/406	204/23210	0.000980668	0.0144366	0.0108984	Adora1/Ang/Atp1b1/Camk2d/Cryab/Dpp4/Fabp1/Flt1/Gata6/Loxl2/Plat	11
GO:1904018	positive regulation of vasculature development	11/406	204/23210	0.000980668	0.0144366	0.0108984	Ctsh/Ecm1/F3/Flt1/Gata4/Gata6/Itga5/Klf4/Ppp1r16b/Runx1/S100a1	11
GO:0002708	positive regulation of lymphocyte mediated immunity	9/406	144/23210	0.00100192	0.0146948	0.0110934	B2m/Fcgr3/Gm11127/H2-D1/H2-K1/H2-Q1/H2-Q4/Stat5a/Stx7	9
GO:0031589	cell-substrate adhesion	15/406	339/23210	0.00100772	0.0147254	0.0111165	Apoa1/Cd63/Dab2/Dusp3/Egflam/Emid1/Emp2/Fzd4/Gas6/Itga5/Lamb2/Ninj1/Rhod/Spock1/Tnfrsf12a	15
GO:0010863	positive regulation of phospholipase C activity	4/406	26/23210	0.00101666	0.0147259	0.0111169	Ang/Flt1/Lpar1/Pdgfra	4
GO:0006575	cellular modified amino acid metabolic process	10/406	174/23210	0.00101956	0.0147259	0.0111169	Ahcyl2/Aldh1l1/Gch1/Ggt1/Gpx3/P4ha1/P4ha2/Plod2/Plscr1/Slc16a10	10
GO:0043112	receptor metabolic process	11/406	205/23210	0.00102041	0.0147259	0.0111169	Akap5/Apln/Cd63/Dab2/Ldlrap1/Lgmn/Lrpap1/Myo6/Nrg1/Synj1/Ubqln2	11
GO:0071774	response to fibroblast growth factor	7/406	90/23210	0.00102263	0.0147259	0.0111169	Apln/Cd44/Fam20c/Fgfr3/Fgfr4/Flrt3/Klb	7
GO:0043691	reverse cholesterol transport	3/406	12/23210	0.00103932	0.0148047	0.0111764	Apoa1/Apoa4/Apom	3
GO:0055091	phospholipid homeostasis	3/406	12/23210	0.00103932	0.0148047	0.0111764	Apoa1/Fabp3/Hnf4a	3
GO:0060430	lung saccule development	3/406	12/23210	0.00103932	0.0148047	0.0111764	Fgfr3/Fgfr4/Gata6	3
GO:1905952	regulation of lipid localization	9/406	145/23210	0.00105211	0.0149331	0.0112733	Apoa1/Apoa4/Apob/Bmp6/Dab2/Fabp3/Ldlrap1/Runx1/Ucn	9
GO:0043500	muscle adaptation	8/406	117/23210	0.00106288	0.0150322	0.0113481	Camk2d/Gata4/Gata6/Gsn/Klf4/Lmna/Nfatc1/P2rx4	8
GO:0070372	regulation of ERK1 and ERK2 cascade	14/406	306/23210	0.00107055	0.0150868	0.0113893	Atf3/Camk2d/Cd44/Dab2/Dusp3/Fgfr3/Fgfr4/Flt1/Gas6/Gata4/Klf4/Lyn/Pdgfra/Timp3	14
GO:0002028	regulation of sodium ion transport	7/406	91/23210	0.00109151	0.0153276	0.0115711	Atp1b1/Camk2d/Fxyd3/Glrx/P2rx4/Stom/Tesc	7
GO:0015893	drug transport	11/406	207/23210	0.00110389	0.0154467	0.011661	Amn/Car4/Cubn/Fzd4/Lrp2/Rbp4/Runx1/Slc25a22/Slc44a4/Tcn2/Ucn	11
GO:0002705	positive regulation of leukocyte mediated immunity	10/406	176/23210	0.00111189	0.0155038	0.0117041	B2m/Fcgr3/Gm11127/H2-D1/H2-K1/H2-Q1/H2-Q4/Stat5a/Stx7/Vamp8	10
GO:0001763	morphogenesis of a branching structure	12/406	240/23210	0.00113055	0.0157087	0.0118587	Cd44/Col4a1/Ctsh/Ctsz/Flt1/Foxa2/Hnf1b/Ihh/Lama1/Nfatc1/Pdgfra/Rdh10	12
GO:0060562	epithelial tube morphogenesis	16/406	380/23210	0.00116621	0.0161475	0.01219	Cd44/Col4a1/Ctsh/Ctsz/Flt1/Foxa2/Gata4/Hesx1/Hnf1b/Ihh/Lama1/Lrp2/Nfatc1/Pdgfra/Rdh10/Sox17	16
GO:0035987	endodermal cell differentiation	4/406	27/23210	0.00117714	0.0161857	0.0122188	Gata6/Hnf1b/Itga5/Sox17	4
GO:0061298	retina vasculature development in camera-type eye	4/406	27/23210	0.00117714	0.0161857	0.0122188	Col4a1/Fzd4/Lama1/Pdgfra	4
GO:0051453	regulation of intracellular pH	6/406	68/23210	0.00121142	0.0165994	0.0125312	Aqp11/Atp6v0a1/Car7/Rab20/Slc4a2/Slc9a6	6
GO:0090277	positive regulation of peptide hormone secretion	8/406	120/23210	0.00125186	0.0170944	0.0129048	Apln/Glrx/Glul/Gpr39/Pfkfb2/Rbp4/Rfx6/Ucn	8
GO:0032103	positive regulation of response to external stimulus	14/406	312/23210	0.00128679	0.0174645	0.0131842	Bmp6/Creb3/Ctsc/Fcgr3/Gas6/Il33/Lgals9/Lgmn/Lpar1/P2rx4/Pgc/Stat5a/Stx3/Vamp8	14
GO:0010810	regulation of cell-substrate adhesion	11/406	211/23210	0.00128778	0.0174645	0.0131842	Apoa1/Dab2/Dusp3/Egflam/Emid1/Emp2/Fzd4/Itga5/Ninj1/Rhod/Spock1	11
GO:0001570	vasculogenesis	7/406	94/23210	0.00132018	0.0178422	0.0134694	Amot/Cited1/Emp2/Fzd4/Gata4/Sox17/Tgfbr3	7
GO:0003093	regulation of glomerular filtration	3/406	13/23210	0.00133366	0.0178422	0.0134694	Adora1/Emp2/Gas6	3
GO:0038065	collagen-activated signaling pathway	3/406	13/23210	0.00133366	0.0178422	0.0134694	Col4a1/Col4a2/Ubash3b	3
GO:0055119	relaxation of cardiac muscle	3/406	13/23210	0.00133366	0.0178422	0.0134694	Atp1b1/Camk2d/P2rx4	3
GO:0009749	response to glucose	10/406	181/23210	0.00137293	0.0183057	0.0138193	Foxa2/Gas6/Glul/Gpr39/Hnf1b/Hnf4a/Pfkfb2/Prkaa2/Rab11fip5/Rfx6	10
GO:0070588	calcium ion transmembrane transport	13/406	280/23210	0.00139988	0.0186025	0.0140434	Atp1b1/Camk2d/F2/Gas6/Gpr39/Lyn/Orai1/P2rx4/Rem2/S100a1/Tmem37/Tpcn1/Ubash3b	13
GO:1903725	regulation of phospholipid metabolic process	6/406	70/23210	0.00140942	0.0186665	0.0140917	Capn2/Fabp3/Fgfr3/Flt1/Lyn/Pdgfra	6
GO:0048639	positive regulation of developmental growth	11/406	214/23210	0.00144163	0.0190295	0.0143657	Gata4/Gata6/Myo5b/Nrg1/Rab11a/Sh3pxd2b/Shtn1/Stat5a/Tgfbr3/Tnfrsf12a/Vil1	11
GO:0043550	regulation of lipid kinase activity	5/406	48/23210	0.00147465	0.0194007	0.0146459	F2/Fgfr3/Flt1/Lyn/Pdgfra	5
GO:0002274	myeloid leukocyte activation	11/406	215/23210	0.00149614	0.0196183	0.0148102	Clu/Ctsc/Fcgr3/Il33/Lgals9/Ltbr/Lyn/Ndrg1/Plscr1/Tmem106a/Vamp8	11
GO:0043552	positive regulation of phosphatidylinositol 3-kinase activity	4/406	29/23210	0.0015498	0.0202183	0.0152632	Fgfr3/Flt1/Lyn/Pdgfra	4
GO:0009746	response to hexose	10/406	184/23210	0.00155211	0.0202183	0.0152632	Foxa2/Gas6/Glul/Gpr39/Hnf1b/Hnf4a/Pfkfb2/Prkaa2/Rab11fip5/Rfx6	10
GO:0045165	cell fate commitment	13/406	284/23210	0.00158821	0.0206207	0.015567	Fgfr3/Foxa2/Gata4/Gata6/Hnf1b/Ihh/Lhx6/Nrg1/Runx1/Sh3pxd2b/Sox17/Tead4/Wnt11	13
GO:0048732	gland development	18/406	467/23210	0.00159425	0.0206315	0.0155751	Apoa1/Cd44/Foxa3/Frzb/Gata6/Hesx1/Hnf1b/Hnf4a/Lama1/Orai1/Pdgfra/Plaur/Prlr/Proc/Rela/Runx1/Stat5a/Tgfbr3	18
GO:0034284	response to monosaccharide	10/406	185/23210	0.00161589	0.0207482	0.0156632	Foxa2/Gas6/Glul/Gpr39/Hnf1b/Hnf4a/Pfkfb2/Prkaa2/Rab11fip5/Rfx6	10
GO:0014888	striated muscle adaptation	5/406	49/23210	0.00161899	0.0207482	0.0156632	Gata4/Gata6/Gsn/Lmna/Nfatc1	5
GO:0033173	calcineurin-NFAT signaling cascade	5/406	49/23210	0.00161899	0.0207482	0.0156632	Akap5/Nfatc1/Nrg1/Rcan1/Rcan2	5
GO:0061448	connective tissue development	13/406	285/23210	0.00163844	0.0208625	0.0157494	Bmp6/Dgat2/Ecm1/Fgfr3/Foxa2/Frzb/Ihh/Lmna/Loxl2/Pth1r/Rela/Scube2/Sh3pxd2b	13
GO:0071496	cellular response to external stimulus	13/406	285/23210	0.00163844	0.0208625	0.0157494	Ankrd1/Atf3/Bmp6/Cpeb4/Foxa2/Foxa3/Gas6/Glul/P2rx4/Prkaa2/Rnase4/Slc39a5/Wnt11	13
GO:0031987	locomotion involved in locomotory behavior	3/406	14/23210	0.00167547	0.0211301	0.0159515	Fzd4/Rcan1/Rcan2	3
GO:0070365	hepatocyte differentiation	3/406	14/23210	0.00167547	0.0211301	0.0159515	Foxa3/Frzb/Hnf4a	3
GO:2001044	regulation of integrin-mediated signaling pathway	3/406	14/23210	0.00167547	0.0211301	0.0159515	Cd63/Dab2/Emp2	3
GO:0022407	regulation of cell-cell adhesion	16/406	395/23210	0.00173291	0.0217852	0.016446	Apoa1/B4galnt2/Bmp6/Cd44/Dpp4/Dusp3/H2-Ab1/Ihh/Klf4/Lgals9/Lyn/Podxl/Rela/Runx1/Stat5a/Ubash3b	16
GO:0006694	steroid biosynthetic process	9/406	156/23210	0.00175071	0.0218955	0.0165293	Apoa1/Apoa4/Apob/Bmp6/Dab2/Fgfr4/Hsd3b7/Prkaa2/Stard4	9
GO:0003309	type B pancreatic cell differentiation	4/406	30/23210	0.0017638	0.0218955	0.0165293	Bmp6/Gata6/Hnf4a/Rfx6	4
GO:0022617	extracellular matrix disassembly	4/406	30/23210	0.0017638	0.0218955	0.0165293	Dpp4/Fgfr4/Lcp1/Sh3pxd2b	4
GO:1900274	regulation of phospholipase C activity	4/406	30/23210	0.0017638	0.0218955	0.0165293	Ang/Flt1/Lpar1/Pdgfra	4
GO:0051222	positive regulation of protein transport	17/406	435/23210	0.00184178	0.022792	0.0172061	Akap5/Ang/Ankrd1/Frmd4a/Gas6/Glrx/Glul/Gpr39/Il33/Lgals9/Lrp2/Pdzk1/Pfkfb2/Rbp4/Rfx6/Stom/Vamp8	17
GO:0008543	fibroblast growth factor receptor signaling pathway	6/406	74/23210	0.00187848	0.0231738	0.0174943	Apln/Fam20c/Fgfr3/Fgfr4/Flrt3/Klb	6
GO:0046394	carboxylic acid biosynthetic process	15/406	362/23210	0.00191973	0.023609	0.0178229	Aldob/Apoa4/Elovl1/Fgfr4/Gch1/Ggt1/Glul/Hkdc1/Hnf4a/Pfkfb2/Plod2/Prkaa2/Psph/Rdh10/Stard4	15
GO:0044058	regulation of digestive system process	5/406	51/23210	0.00193841	0.0236917	0.0178853	Apoa1/Apoa4/Gpr39/Ucn/Vamp8	5
GO:0048806	genitalia development	5/406	51/23210	0.00193841	0.0236917	0.0178853	Bmp6/Hnf1b/Lrp2/Pdgfra/Rbp4	5
GO:0016053	organic acid biosynthetic process	15/406	363/23210	0.00197137	0.0240204	0.0181334	Aldob/Apoa4/Elovl1/Fgfr4/Gch1/Ggt1/Glul/Hkdc1/Hnf4a/Pfkfb2/Plod2/Prkaa2/Psph/Rdh10/Stard4	15
GO:0030073	insulin secretion	11/406	223/23210	0.00199589	0.0240424	0.01815	Foxa2/Glrx/Glul/Gpr39/Hnf1b/Hnf4a/Pfkfb2/Rab11fip5/Rbp4/Rfx6/Slc16a1	11
GO:0031668	cellular response to extracellular stimulus	11/406	223/23210	0.00199589	0.0240424	0.01815	Atf3/Bmp6/Cpeb4/Foxa2/Foxa3/Gas6/Glul/P2rx4/Prkaa2/Rnase4/Slc39a5	11
GO:0032967	positive regulation of collagen biosynthetic process	4/406	31/23210	0.00199746	0.0240424	0.01815	Cbx8/F2/Ihh/Ucn	4
GO:0090075	relaxation of muscle	4/406	31/23210	0.00199746	0.0240424	0.01815	Adora1/Atp1b1/Camk2d/P2rx4	4
GO:0070373	negative regulation of ERK1 and ERK2 cascade	6/406	75/23210	0.00201229	0.0241275	0.0182143	Atf3/Dab2/Dusp3/Klf4/Lyn/Timp3	6
GO:0048638	regulation of developmental growth	16/406	401/23210	0.00201672	0.0241275	0.0182143	Fgfr3/Gata4/Gata6/Hnf1b/Lgmn/Myo5b/Nrg1/Rab11a/Rbp4/Sh3pxd2b/Shtn1/Stat5a/Stc2/Tgfbr3/Tnfrsf12a/Vil1	16
GO:0001711	endodermal cell fate commitment	3/406	15/23210	0.00206731	0.0242206	0.0182846	Gata6/Hnf1b/Sox17	3
GO:0010878	cholesterol storage	3/406	15/23210	0.00206731	0.0242206	0.0182846	Apob/Soat1/Stard4	3
GO:0030259	lipid glycosylation	3/406	15/23210	0.00206731	0.0242206	0.0182846	B4galnt1/B4galnt2/Ggta1	3
GO:0032530	regulation of microvillus organization	3/406	15/23210	0.00206731	0.0242206	0.0182846	Hnf4a/Podxl/Vil1	3
GO:0034698	response to gonadotropin	3/406	15/23210	0.00206731	0.0242206	0.0182846	Gata4/Gata6/Tgfbr3	3
GO:0035461	vitamin transmembrane transport	3/406	15/23210	0.00206731	0.0242206	0.0182846	Lrp2/Rbp4/Slc44a4	3
GO:0055089	fatty acid homeostasis	3/406	15/23210	0.00206731	0.0242206	0.0182846	Adora1/Dgat2/Prkaa2	3
GO:0010712	regulation of collagen metabolic process	5/406	52/23210	0.00211432	0.0244929	0.0184901	Cbx8/F2/Fgfr3/Ihh/Ucn	5
GO:0097720	calcineurin-mediated signaling	5/406	52/23210	0.00211432	0.0244929	0.0184901	Akap5/Nfatc1/Nrg1/Rcan1/Rcan2	5
GO:0010522	regulation of calcium ion transport into cytosol	7/406	102/23210	0.0021153	0.0244929	0.0184901	Akap5/Camk2d/F2/Gpr39/Lyn/P2rx4/Ubash3b	7
GO:1905477	positive regulation of protein localization to membrane	7/406	102/23210	0.0021153	0.0244929	0.0184901	Akap5/Myo5b/Pdzk1/Rab11a/Stom/Stx3/Vil1	7
GO:0016050	vesicle organization	12/406	259/23210	0.00214602	0.0247762	0.018704	Als2cl/Aqp11/Eea1/Myo7a/Rab11a/Rab20/Srgn/Stx3/Stx7/Synj1/Tgfbrap1/Vamp8	12
GO:1901605	alpha-amino acid metabolic process	10/406	193/23210	0.0022064	0.0253992	0.0191743	Ahcyl2/Ggt1/Glul/Hnf4a/P4ha1/P4ha2/Pcbd1/Plod2/Psph/Sdsl	10
GO:2000116	regulation of cysteine-type endopeptidase activity	11/406	226/23210	0.00221515	0.0254261	0.0191946	Cd44/Cideb/Cryab/F3/Fabp1/Gas6/Gsn/Klf4/Lgmn/Plaur/Sox7	11
GO:0030947	regulation of vascular endothelial growth factor receptor signaling pathway	4/406	32/23210	0.00225166	0.0257705	0.0194546	Cd59a/Flt1/Fzd4/Myof	4
GO:0002792	negative regulation of peptide secretion	9/406	162/23210	0.002265	0.0258484	0.0195134	Anxa4/Apoa1/Frmd4a/Gas6/Il33/Lgals9/Rab11fip5/Srgn/Ucn	9
GO:0031669	cellular response to nutrient levels	10/406	194/23210	0.00229104	0.0260705	0.019681	Atf3/Cpeb4/Foxa2/Foxa3/Gas6/Glul/P2rx4/Prkaa2/Rnase4/Slc39a5	10
GO:0010517	regulation of phospholipase activity	5/406	53/23210	0.0023016	0.0261156	0.0197151	Ang/Fgfr3/Flt1/Lpar1/Pdgfra	5
GO:0090276	regulation of peptide hormone secretion	11/406	228/23210	0.00237189	0.0268318	0.0202558	Apln/Foxa2/Glrx/Glul/Gpr39/Hnf4a/Pfkfb2/Rbp4/Rfx6/Slc16a1/Ucn	11
GO:0042180	cellular ketone metabolic process	10/406	195/23210	0.00237828	0.0268318	0.0202558	Apoa4/Bmp6/Dab2/Dgat2/Fabp1/Fabp3/Fgfr4/Hnf4a/Rdh10/Stard4	10
GO:0050730	regulation of peptidyl-tyrosine phosphorylation	12/406	263/23210	0.00243434	0.0273864	0.0206744	Adora1/Bmp6/Cd44/Fgfr3/Gas6/Hnf4a/Itga5/Lyn/Nrg1/Pdgfra/Rap2c/Spink1	12
GO:0002260	lymphocyte homeostasis	6/406	78/23210	0.00245713	0.0275644	0.0208089	Cd44/Lyn/Pkn1/Slc39a3/Spns2/Stat5a	6
GO:0032964	collagen biosynthetic process	5/406	54/23210	0.00250065	0.0276275	0.0208565	Cbx8/F2/Ihh/Tram2/Ucn	5
GO:0046718	viral entry into host cell	5/406	54/23210	0.00250065	0.0276275	0.0208565	Ctsb/Gas6/Gsn/Tmprss2/Vamp8	5
GO:0001977	renal system process involved in regulation of blood volume	3/406	16/23210	0.00251159	0.0276275	0.0208565	Adora1/Emp2/Gas6	3
GO:0016540	protein autoprocessing	3/406	16/23210	0.00251159	0.0276275	0.0208565	Capn2/Ctsl/Tmprss2	3
GO:0030449	regulation of complement activation	3/406	16/23210	0.00251159	0.0276275	0.0208565	Cd55/Cd59a/Serping1	3
GO:0033631	cell-cell adhesion mediated by integrin	3/406	16/23210	0.00251159	0.0276275	0.0208565	Dpp4/Itga5/Podxl	3
GO:2000651	positive regulation of sodium ion transmembrane transporter activity	3/406	16/23210	0.00251159	0.0276275	0.0208565	Atp1b1/Glrx/Tesc	3
GO:0035883	enteroendocrine cell differentiation	4/406	33/23210	0.0025273	0.0276467	0.020871	Bmp6/Gata6/Hnf4a/Rfx6	4
GO:0048566	embryonic digestive tract development	4/406	33/23210	0.0025273	0.0276467	0.020871	Gata4/Hnf1b/Ihh/Pdgfra	4
GO:0032102	negative regulation of response to external stimulus	14/406	336/23210	0.00255122	0.0278315	0.0210105	Adora1/Apoa1/Cd44/Dusp3/F2/Htra1/Lgals9/Pdgfra/Proc/Serping1/Tfpi/Tspan8/Ubash3b/Ucn	14
GO:0045773	positive regulation of axon extension	5/406	55/23210	0.00271191	0.0295031	0.0222724	Myo5b/Nrg1/Rab11a/Shtn1/Tnfrsf12a	5
GO:0044242	cellular lipid catabolic process	10/406	199/23210	0.00275427	0.029882	0.0225584	Abhd6/Acox1/Apoa1/Apoa4/Apob/Cyp26a1/Ehhadh/Fabp1/Naga/Neu1	10
GO:0043154	negative regulation of cysteine-type endopeptidase activity involved in apoptotic process	6/406	80/23210	0.00279225	0.0301289	0.0227448	Cd44/Cryab/Fabp1/Gas6/Klf4/Plaur	6
GO:0070613	regulation of protein processing	6/406	80/23210	0.00279225	0.0301289	0.0227448	Bag2/Cd55/Cd59a/Ctsz/Gsn/Serping1	6
GO:0030278	regulation of ossification	11/406	233/23210	0.00280333	0.0301663	0.0227731	Ank/Bglap3/Bmp6/Cited1/Ecm1/Fam20c/Fgfr3/Lmna/Nfatc1/Scube2/Srgn	11
GO:0010714	positive regulation of collagen metabolic process	4/406	34/23210	0.00282524	0.0303197	0.0228889	Cbx8/F2/Ihh/Ucn	4
GO:0048568	embryonic organ development	18/406	493/23210	0.00285581	0.0305643	0.0230735	Cited1/Clic5/Esx1/Frzb/Gata4/Hesx1/Hnf1b/Ihh/Myo6/Myo7a/Naglu/Pdgfra/Rbp4/Rdh10/Runx1/Slc39a3/Sox17/Wnt11	18
GO:1904951	positive regulation of establishment of protein localization	17/406	454/23210	0.00286347	0.0305643	0.0230735	Akap5/Ang/Ankrd1/Frmd4a/Gas6/Glrx/Glul/Gpr39/Il33/Lgals9/Lrp2/Pdzk1/Pfkfb2/Rbp4/Rfx6/Stom/Vamp8	17
GO:0034341	response to interferon-gamma	8/406	137/23210	0.00288479	0.030709	0.0231828	Cited1/Cxcl16/Gch1/Gsn/H2-Ab1/Rab11fip5/Rab20/Vamp8	8
GO:0061572	actin filament bundle organization	9/406	168/23210	0.00289284	0.0307122	0.0231852	Apoa1/Eps8/Lcp1/Lpar1/Rhod/Sh3pxd2b/Shtn1/Vil1/Wnt11	9
GO:0030048	actin filament-based movement	7/406	108/23210	0.00292244	0.0309435	0.0233598	Adora1/Camk2d/Emp2/Gata4/Myo7a/Shtn1/Vil1	7
GO:0060761	negative regulation of response to cytokine stimulus	5/406	56/23210	0.00293578	0.0310019	0.0234039	Apoa1/Ecm1/Gas6/Klf4/Sigirr	5
GO:0002685	regulation of leukocyte migration	10/406	201/23210	0.00295932	0.0311673	0.0235287	Adora1/Creb3/Ecm1/Gas6/Il33/Lgals9/Lgmn/Lyn/Mtus1/P2rx4	10
GO:0035729	cellular response to hepatocyte growth factor stimulus	3/406	17/23210	0.00301051	0.0314555	0.0237463	Lgmn/Rela/Vil1	3
GO:0042074	cell migration involved in gastrulation	3/406	17/23210	0.00301051	0.0314555	0.0237463	Amot/Sox17/Wnt11	3
GO:2000257	regulation of protein activation cascade	3/406	17/23210	0.00301051	0.0314555	0.0237463	Cd55/Cd59a/Serping1	3
GO:0046461	neutral lipid catabolic process	4/406	35/23210	0.00314635	0.0326166	0.0246229	Abhd6/Apoa1/Apoa4/Apob	4
GO:0046464	acylglycerol catabolic process	4/406	35/23210	0.00314635	0.0326166	0.0246229	Abhd6/Apoa1/Apoa4/Apob	4
GO:0051452	intracellular pH reduction	4/406	35/23210	0.00314635	0.0326166	0.0246229	Aqp11/Atp6v0a1/Car7/Rab20	4
GO:1903317	regulation of protein maturation	6/406	82/23210	0.00316046	0.0326712	0.0246641	Bag2/Cd55/Cd59a/Ctsz/Gsn/Serping1	6
GO:0048016	inositol phosphate-mediated signaling	5/406	57/23210	0.00317271	0.0326712	0.0246641	Akap5/Nfatc1/Nrg1/Rcan1/Rcan2	5
GO:0050866	negative regulation of cell activation	10/406	203/23210	0.00317637	0.0326712	0.0246641	Cd44/Dusp3/H2-Ab1/Ihh/Lgals9/Lyn/Pdgfra/Pkn1/Runx1/Ubash3b	10
GO:0030260	entry into host cell	5/406	58/23210	0.0034231	0.0347576	0.0262391	Ctsb/Gas6/Gsn/Tmprss2/Vamp8	5
GO:0044409	entry into host	5/406	58/23210	0.0034231	0.0347576	0.0262391	Ctsb/Gas6/Gsn/Tmprss2/Vamp8	5
GO:0051187	cofactor catabolic process	5/406	58/23210	0.0034231	0.0347576	0.0262391	Aldh1l1/Apoa4/Cubn/Ggt1/Gpx3	5
GO:0051806	entry into cell of other organism involved in symbiotic interaction	5/406	58/23210	0.0034231	0.0347576	0.0262391	Ctsb/Gas6/Gsn/Tmprss2/Vamp8	5
GO:0051828	entry into other organism involved in symbiotic interaction	5/406	58/23210	0.0034231	0.0347576	0.0262391	Ctsb/Gas6/Gsn/Tmprss2/Vamp8	5
GO:0044282	small molecule catabolic process	13/406	311/23210	0.00348512	0.0352059	0.0265776	Acox1/Aldh1l1/Aldob/Cd44/Cubn/Cyp26a1/Ehhadh/Fabp1/Hsd3b7/Npl/Pfkfb2/Sdsl/Synj1	13
GO:0072348	sulfur compound transport	4/406	36/23210	0.00349147	0.0352059	0.0265776	Lrrc8c/Slc26a2/Slc44a4/Slc7a9	4
GO:0031647	regulation of protein stability	12/406	275/23210	0.00349392	0.0352059	0.0265776	Apoa1/Atp1b1/Bag2/Clu/Cryab/Ctsa/Ctsh/Gsn/Ifi30/Lmna/Sox17/Tesc	12
GO:0003151	outflow tract morphogenesis	6/406	84/23210	0.00356372	0.0354821	0.0267861	Gata4/Gata6/Lrp2/Sox17/Tgfbr3/Wnt11	6
GO:0032945	negative regulation of mononuclear cell proliferation	6/406	84/23210	0.00356372	0.0354821	0.0267861	Cd44/H2-Ab1/Ihh/Lgals9/Lyn/Pkn1	6
GO:0050672	negative regulation of lymphocyte proliferation	6/406	84/23210	0.00356372	0.0354821	0.0267861	Cd44/H2-Ab1/Ihh/Lgals9/Lyn/Pkn1	6
GO:0006656	phosphatidylcholine biosynthetic process	3/406	18/23210	0.00356613	0.0354821	0.0267861	Apoa1/Capn2/Fabp3	3
GO:2000846	regulation of corticosteroid hormone secretion	3/406	18/23210	0.00356613	0.0354821	0.0267861	Bmp6/Dab2/Ucn	3
GO:1903078	positive regulation of protein localization to plasma membrane	5/406	59/23210	0.00368738	0.0365966	0.0276274	Akap5/Myo5b/Rab11a/Stx3/Vil1	5
GO:0009267	cellular response to starvation	8/406	143/23210	0.00374874	0.03702	0.027947	Atf3/Cpeb4/Foxa3/Gas6/Glul/Prkaa2/Rnase4/Slc39a5	8
GO:0010634	positive regulation of epithelial cell migration	8/406	143/23210	0.00374874	0.03702	0.027947	Amot/Ctsh/Lgmn/P2rx4/Rab11a/Sparc/Stat5a/Vil1	8
GO:0001782	B cell homeostasis	4/406	37/23210	0.00386143	0.0378497	0.0285734	Cd44/Lyn/Pkn1/Spns2	4
GO:0046470	phosphatidylcholine metabolic process	4/406	37/23210	0.00386143	0.0378497	0.0285734	Apoa1/Apoa4/Capn2/Fabp3	4
GO:0050892	intestinal absorption	4/406	37/23210	0.00386143	0.0378497	0.0285734	Apoa1/Apoa4/Fabp1/Vil1	4
GO:0042982	amyloid precursor protein metabolic process	5/406	60/23210	0.00396597	0.0387784	0.0292745	Bace2/Clu/Ldlrap1/Lyn/Soat1	5
GO:0060411	cardiac septum morphogenesis	6/406	86/23210	0.004004	0.0390538	0.0294824	Gata4/Gata6/Lrp2/Nfatc1/Tgfbr3/Wnt11	6
GO:0032823	regulation of natural killer cell differentiation	3/406	19/23210	0.00418034	0.0404747	0.0305551	Gas6/Lgals9/Stat5a	3
GO:0035728	response to hepatocyte growth factor	3/406	19/23210	0.00418034	0.0404747	0.0305551	Lgmn/Rela/Vil1	3
GO:0035930	corticosteroid hormone secretion	3/406	19/23210	0.00418034	0.0404747	0.0305551	Bmp6/Dab2/Ucn	3
GO:0070252	actin-mediated cell contraction	6/406	87/23210	0.00423864	0.0407124	0.0307345	Adora1/Camk2d/Emp2/Gata4/Shtn1/Vil1	6
GO:2000117	negative regulation of cysteine-type endopeptidase activity	6/406	87/23210	0.00423864	0.0407124	0.0307345	Cd44/Cryab/Fabp1/Gas6/Klf4/Plaur	6
GO:0048265	response to pain	4/406	38/23210	0.00425705	0.0407124	0.0307345	Capn2/Gch1/P2rx4/Runx1	4
GO:0007040	lysosome organization	5/406	61/23210	0.00425929	0.0407124	0.0307345	Gnptab/Myo7a/Naglu/Rab20/Tpp1	5
GO:0080171	lytic vacuole organization	5/406	61/23210	0.00425929	0.0407124	0.0307345	Gnptab/Myo7a/Naglu/Rab20/Tpp1	5
GO:0070482	response to oxygen levels	12/406	282/23210	0.00426657	0.0407124	0.0307345	Adora1/Ang/Atp1b1/Camk2d/Cpeb4/Cryab/Dpp4/Fabp1/Flt1/Gata6/Loxl2/Plat	12
GO:0002040	sprouting angiogenesis	7/406	116/23210	0.00434229	0.0412362	0.0311299	Flt1/Glul/Itga5/Klf4/Loxl2/Ppp1r16b/S100a1	7
GO:1903052	positive regulation of proteolysis involved in cellular protein catabolic process	7/406	116/23210	0.00434229	0.0412362	0.0311299	Bag2/Clu/Ctsc/Dab2/Hspa1a/Il33/Ubqln2	7
GO:0050920	regulation of chemotaxis	10/406	213/23210	0.00445916	0.0422248	0.0318763	Creb3/Dusp3/Gas6/Lgmn/Lpar1/Lyn/Mtus1/P2rx4/Pdgfra/Stx3	10
GO:0032024	positive regulation of insulin secretion	6/406	88/23210	0.00448329	0.0422248	0.0318763	Glrx/Glul/Gpr39/Pfkfb2/Rbp4/Rfx6	6
GO:0070664	negative regulation of leukocyte proliferation	6/406	88/23210	0.00448329	0.0422248	0.0318763	Cd44/H2-Ab1/Ihh/Lgals9/Lyn/Pkn1	6
GO:0032147	activation of protein kinase activity	11/406	248/23210	0.00448905	0.0422248	0.0318763	Adora1/Ang/Dab2/Emp2/Gas6/Gpr39/Hnf4a/Lpar1/Nrg1/Prlr/Ucn	11
GO:0034308	primary alcohol metabolic process	5/406	62/23210	0.00456776	0.0428633	0.0323583	Bmp6/Dab2/Rbp4/Rdh10/Ttr	5
GO:0009069	serine family amino acid metabolic process	4/406	39/23210	0.00467913	0.0435985	0.0329133	Ahcyl2/Ggt1/Psph/Sdsl	4
GO:0043551	regulation of phosphatidylinositol 3-kinase activity	4/406	39/23210	0.00467913	0.0435985	0.0329133	Fgfr3/Flt1/Lyn/Pdgfra	4
GO:0048730	epidermis morphogenesis	4/406	39/23210	0.00467913	0.0435985	0.0329133	Ctsl/Foxq1/Klf4/Runx1	4
GO:0019751	polyol metabolic process	7/406	118/23210	0.00476715	0.0443144	0.0334537	Dgat2/Gch1/Myof/Nudt10/Pcbd1/Pth1r/Synj1	7
GO:0042063	gliogenesis	13/406	323/23210	0.00477943	0.0443244	0.0334613	Clu/F2/Fgfr3/Il33/Lamb2/Lrp2/Lyn/Ndrg1/Nrg1/P2rx4/Rela/Synj1/Tspan2	13
GO:0001573	ganglioside metabolic process	3/406	20/23210	0.00485488	0.044919	0.0339102	B4galnt1/Neu1/St6galnac3	3
GO:0006979	response to oxidative stress	15/406	400/23210	0.00487398	0.0449905	0.0339642	Apoa4/Cryab/Cst3/Fabp1/Gata4/Gch1/Glrx/Gpx3/Pdgfra/Prkaa2/Rcan1/Rcan2/Rela/Stc2/Ucn	15
GO:0002573	myeloid leukocyte differentiation	10/406	216/23210	0.00491448	0.0450494	0.0340086	Fam20c/Fgfr3/Ltbr/Lyn/Nfatc1/Runx1/Stat5a/Tesc/Tspan2/Ubash3b	10
GO:0007163	establishment or maintenance of cell polarity	10/406	216/23210	0.00491448	0.0450494	0.0340086	Amot/Frmd4a/Gsn/Lama1/Lmna/Misp/Pard6b/Rhod/Shtn1/Wnt11	10
GO:0048762	mesenchymal cell differentiation	10/406	216/23210	0.00491448	0.0450494	0.0340086	Cyp26a1/Dab2/Foxa2/Frzb/Loxl2/Nfatc1/Plaur/Rdh10/Tgfbr3/Wnt11	10
GO:0006865	amino acid transport	8/406	150/23210	0.00499565	0.0455825	0.034411	Adora1/Lrrc8c/Myo6/Pqlc2/Slc25a22/Slc38a9/Slc7a8/Slc7a9	8
GO:0015718	monocarboxylic acid transport	8/406	150/23210	0.00499565	0.0455825	0.034411	Aqp8/Fabp1/Fabp3/Nmb/Pla2g12b/Rbp4/Slc16a1/Slc16a13	8
GO:0046486	glycerolipid metabolic process	13/406	325/23210	0.00502855	0.0457118	0.0345086	Abhd6/Ang/Apoa1/Apoa4/Apob/Capn2/Cish/Dgat2/Fabp3/Mttp/Plscr1/Synj1/Tmem150a	13
GO:0007548	sex differentiation	12/406	288/23210	0.00503291	0.0457118	0.0345086	Bmp6/Fzd4/Gata4/Hnf1b/Hnf4a/Lrp2/Pdgfra/Rbp4/Rdh10/Runx1/Stat5a/Tesc	12
GO:0014037	Schwann cell differentiation	4/406	40/23210	0.00512846	0.0460514	0.034765	Lamb2/Ndrg1/Nrg1/Rela	4
GO:0042398	cellular modified amino acid biosynthetic process	4/406	40/23210	0.00512846	0.0460514	0.034765	Gch1/Ggt1/Plod2/Plscr1	4
GO:0045851	pH reduction	4/406	40/23210	0.00512846	0.0460514	0.034765	Aqp11/Atp6v0a1/Car7/Rab20	4
GO:0070884	regulation of calcineurin-NFAT signaling cascade	4/406	40/23210	0.00512846	0.0460514	0.034765	Akap5/Nrg1/Rcan1/Rcan2	4
GO:0106056	regulation of calcineurin-mediated signaling	4/406	40/23210	0.00512846	0.0460514	0.034765	Akap5/Nrg1/Rcan1/Rcan2	4
GO:0002062	chondrocyte differentiation	7/406	120/23210	0.00522259	0.0466619	0.0352259	Bmp6/Ecm1/Ihh/Loxl2/Pth1r/Rela/Scube2	7
GO:0044070	regulation of anion transport	7/406	120/23210	0.00522259	0.0466619	0.0352259	Adora1/Apoa1/Car7/Fabp3/Fgfr4/Pdzk1/Stc2	7
GO:0032233	positive regulation of actin filament bundle assembly	5/406	64/23210	0.00523179	0.0466619	0.0352259	Apoa1/Lpar1/Sh3pxd2b/Vil1/Wnt11	5
GO:0032412	regulation of ion transmembrane transporter activity	11/406	254/23210	0.00535525	0.0476557	0.0359761	Atp1b1/Camk2d/Fxyd3/Glrx/Kcng1/Lrrc38/Pdzk1/Rem2/S100a1/Stom/Tesc	11
GO:0050709	negative regulation of protein secretion	8/406	152/23210	0.00540437	0.0478776	0.0361437	Anxa4/Apoa1/Frmd4a/Gas6/Il33/Lgals9/Rab11fip5/Srgn	8
GO:0051250	negative regulation of lymphocyte activation	8/406	152/23210	0.00540437	0.0478776	0.0361437	Cd44/Dusp3/H2-Ab1/Ihh/Lgals9/Lyn/Pkn1/Runx1	8
GO:0050796	regulation of insulin secretion	9/406	185/23210	0.00543723	0.0480612	0.0362823	Foxa2/Glrx/Glul/Gpr39/Hnf4a/Pfkfb2/Rbp4/Rfx6/Slc16a1	9
GO:0046717	acid secretion	7/406	121/23210	0.0054622	0.0480673	0.0362869	Adora1/Aqp8/Gpr39/Myo6/Nmb/Pla2g12b/Ucn	7
GO:0048565	digestive tract development	7/406	121/23210	0.0054622	0.0480673	0.0362869	Fgfr3/Gata4/Gata6/Hnf1b/Ihh/Pdgfra/Sox17	7
GO:0033627	cell adhesion mediated by integrin	5/406	65/23210	0.00558817	0.0484692	0.0365902	Dpp4/Itga5/Lyn/Podxl/Tesc	5
GO:0003094	glomerular filtration	3/406	21/23210	0.00559135	0.0484692	0.0365902	Adora1/Emp2/Gas6	3
GO:0032332	positive regulation of chondrocyte differentiation	3/406	21/23210	0.00559135	0.0484692	0.0365902	Bmp6/Loxl2/Rela	3
GO:0048569	post-embryonic animal organ development	3/406	21/23210	0.00559135	0.0484692	0.0365902	Flt1/Klf4/Myo7a	3
GO:0051016	barbed-end actin filament capping	3/406	21/23210	0.00559135	0.0484692	0.0365902	Eps8/Gsn/Vil1	3
GO:0071577	zinc ion transmembrane transport	3/406	21/23210	0.00559135	0.0484692	0.0365902	Slc39a3/Slc39a5/Slc39a8	3
GO:0033628	regulation of cell adhesion mediated by integrin	4/406	41/23210	0.00560578	0.0484692	0.0365902	Dpp4/Lyn/Podxl/Tesc	4
GO:1903672	positive regulation of sprouting angiogenesis	4/406	41/23210	0.00560578	0.0484692	0.0365902	Itga5/Klf4/Ppp1r16b/S100a1	4
GO:0006639	acylglycerol metabolic process	7/406	122/23210	0.00570995	0.0492623	0.037189	Abhd6/Ang/Apoa1/Apoa4/Apob/Dgat2/Mttp	7

## Sheet: GO.ICM-like structure up
ID	Description	GeneRatio	BgRatio	pvalue	p.adjust	qvalue	geneID	Count
GO:0007389	pattern specification process	45/217	468/23210	2.2639e-32	7.13356e-29	5.28562e-29	Acvr2b/Bmp7/Cdx2/Dll3/Evx1/Fgf8/Foxf1/Gas1/Grhl3/Hand1/Hes5/Hes7/Hey1/Hoxa1/Hoxa10/Hoxa3/Hoxa5/Hoxa9/Hoxb2/Hoxb5/Hoxb6/Hoxb7/Hoxb9/Hoxc10/Hoxc8/Hoxc9/Hoxd10/Hoxd8/Hoxd9/Isl1/Lefty1/Mesp1/Mllt3/Msgn1/Msx1/Nrp2/Osr1/Peg12/Smad3/Smo/Sp8/Tbx6/Trp63/Wnt5a/Wnt6	45
GO:0009952	anterior/posterior pattern specification	34/217	231/23210	8.985e-31	1.34224e-27	9.94536e-28	Acvr2b/Cdx2/Dll3/Fgf8/Foxf1/Hes5/Hes7/Hey1/Hoxa1/Hoxa10/Hoxa3/Hoxa5/Hoxa9/Hoxb2/Hoxb5/Hoxb6/Hoxb7/Hoxb9/Hoxc10/Hoxc8/Hoxc9/Hoxd10/Hoxd8/Hoxd9/Lefty1/Mesp1/Mllt3/Msgn1/Msx1/Osr1/Smad3/Smo/Tbx6/Wnt5a	34
GO:0003002	regionalization	40/217	373/23210	1.27792e-30	1.34224e-27	9.94536e-28	Acvr2b/Cdx2/Dll3/Evx1/Fgf8/Foxf1/Gas1/Hes5/Hes7/Hey1/Hoxa1/Hoxa10/Hoxa3/Hoxa5/Hoxa9/Hoxb2/Hoxb5/Hoxb6/Hoxb7/Hoxb9/Hoxc10/Hoxc8/Hoxc9/Hoxd10/Hoxd8/Hoxd9/Isl1/Lefty1/Mesp1/Mllt3/Msgn1/Msx1/Nrp2/Osr1/Smad3/Smo/Sp8/Tbx6/Trp63/Wnt5a	40
GO:0048568	embryonic organ development	35/217	493/23210	7.77393e-21	6.12391e-18	4.53752e-18	Bmp7/Cdx2/Dlx5/Efna1/Fgf8/Foxf1/Fzd3/Gas1/Gjb5/Grhl3/Hand1/Hey1/Hoxa1/Hoxa3/Hoxa5/Hoxb2/Hoxb5/Hoxb6/Hoxb7/Hoxc9/Hoxd10/Hoxd9/Kitl/Lmo2/Mesp1/Msx1/Osr1/Rspo3/Sall1/Smad3/Smo/Sox9/Tbx6/Tgfb2/Wnt5a	35
GO:0048562	embryonic organ morphogenesis	29/217	318/23210	2.33991e-20	1.47461e-17	1.09262e-17	Bmp7/Dlx5/Efna1/Fgf8/Foxf1/Fzd3/Gas1/Grhl3/Hand1/Hoxa1/Hoxa3/Hoxa5/Hoxb2/Hoxb5/Hoxb6/Hoxb7/Hoxc9/Hoxd10/Hoxd9/Mesp1/Msx1/Osr1/Sall1/Smad3/Smo/Sox9/Tbx6/Tgfb2/Wnt5a	29
GO:0048706	embryonic skeletal system development	19/217	139/23210	5.53702e-17	2.90786e-14	2.15458e-14	Bmp7/Gas1/Hoxa1/Hoxa3/Hoxa5/Hoxa9/Hoxb2/Hoxb5/Hoxb6/Hoxb7/Hoxb9/Hoxc9/Hoxd1/Hoxd10/Hoxd9/Osr1/Smad3/Tgfb2/Wnt5a	19
GO:0048705	skeletal system morphogenesis	23/217	262/23210	5.57461e-16	2.50937e-13	1.85932e-13	Acvr2b/Bmp7/Dlx5/Gas1/Hoxa1/Hoxa3/Hoxa5/Hoxb2/Hoxb5/Hoxb6/Hoxb7/Hoxc8/Hoxc9/Hoxd10/Hoxd8/Hoxd9/Mmp2/Msx1/Osr1/Smad3/Sox9/Tgfb2/Tmem119	23
GO:0007498	mesoderm development	16/217	117/23210	1.71045e-14	6.73703e-12	4.99181e-12	Acvr2b/Bmp7/Dll3/Fgf8/Foxf1/Hand1/Mesp1/Mixl1/Msgn1/Osr1/Sall1/Smad3/Smo/Tbx6/Trp63/Wnt5a	16
GO:0030326	embryonic limb morphogenesis	17/217	143/23210	2.74393e-14	8.64612e-12	6.40635e-12	Bmp7/Dlx5/Fgf8/Frem2/Gas1/Hoxa10/Hoxa9/Hoxc10/Hoxd10/Hoxd9/Msx1/Osr1/Sall1/Sp8/Tgfb2/Trp63/Wnt5a	17
GO:0035113	embryonic appendage morphogenesis	17/217	143/23210	2.74393e-14	8.64612e-12	6.40635e-12	Bmp7/Dlx5/Fgf8/Frem2/Gas1/Hoxa10/Hoxa9/Hoxc10/Hoxd10/Hoxd9/Msx1/Osr1/Sall1/Sp8/Tgfb2/Trp63/Wnt5a	17
GO:0048736	appendage development	19/217	201/23210	5.56066e-14	1.26647e-11	9.38391e-12	Bmp7/Dlx5/Fgf8/Frem2/Gas1/Hoxa10/Hoxa9/Hoxc10/Hoxd10/Hoxd9/Kremen2/Msx1/Osr1/Sall1/Sox9/Sp8/Tgfb2/Trp63/Wnt5a	19
GO:0060173	limb development	19/217	201/23210	5.56066e-14	1.26647e-11	9.38391e-12	Bmp7/Dlx5/Fgf8/Frem2/Gas1/Hoxa10/Hoxa9/Hoxc10/Hoxd10/Hoxd9/Kremen2/Msx1/Osr1/Sall1/Sox9/Sp8/Tgfb2/Trp63/Wnt5a	19
GO:0048704	embryonic skeletal system morphogenesis	15/217	105/23210	5.93967e-14	1.26647e-11	9.38391e-12	Bmp7/Gas1/Hoxa1/Hoxa3/Hoxa5/Hoxb2/Hoxb5/Hoxb6/Hoxb7/Hoxc9/Hoxd10/Hoxd9/Osr1/Smad3/Tgfb2	15
GO:0035107	appendage morphogenesis	18/217	175/23210	6.02889e-14	1.26647e-11	9.38391e-12	Bmp7/Dlx5/Fgf8/Frem2/Gas1/Hoxa10/Hoxa9/Hoxc10/Hoxd10/Hoxd9/Msx1/Osr1/Sall1/Sox9/Sp8/Tgfb2/Trp63/Wnt5a	18
GO:0035108	limb morphogenesis	18/217	175/23210	6.02889e-14	1.26647e-11	9.38391e-12	Bmp7/Dlx5/Fgf8/Frem2/Gas1/Hoxa10/Hoxa9/Hoxc10/Hoxd10/Hoxd9/Msx1/Osr1/Sall1/Sox9/Sp8/Tgfb2/Trp63/Wnt5a	18
GO:0060562	epithelial tube morphogenesis	24/217	380/23210	1.92279e-13	3.78669e-11	2.80575e-11	Bmp7/Cxcl12/Fgf8/Foxf1/Fzd3/Grhl3/Hand1/Hes5/Hey1/Hoxa5/Hoxb7/Mesp1/Osr1/Sall1/Smad3/Smo/Sox9/Tacstd2/Tbx6/Tfap2c/Tgfb2/Tnf/Wnt5a/Wnt6	24
GO:0072132	mesenchyme morphogenesis	11/217	51/23210	1.26964e-12	2.35332e-10	1.74369e-10	Bmp7/Fgf8/Foxf1/Hey1/Isl1/Msx1/Osr1/Smad3/Sox9/Tgfb2/Wnt5a	11
GO:0060485	mesenchyme development	20/217	272/23210	1.34891e-12	2.36134e-10	1.74964e-10	Bambi/Bmp7/Dll3/Efna1/Fgf8/Foxf1/Hand1/Hey1/Hoxa5/Isl1/Kitl/Mesp1/Msx1/Nrp2/Osr1/Smad3/Smo/Sox9/Tgfb2/Wnt5a	20
GO:0045165	cell fate commitment	20/217	284/23210	2.99131e-12	4.96085e-10	3.67575e-10	AW551984/Dll3/Evx1/Fgf8/Gap43/Gas1/Hand1/Hes5/Hoxc10/Hoxd10/Isl1/Mesp1/Smo/Sox9/Tbx6/Tfap2c/Tgfb2/Wnt5a/Wnt6/Zfp521	20
GO:2000027	regulation of animal organ morphogenesis	17/217	209/23210	1.39574e-11	2.19899e-09	1.62934e-09	Bmp7/Fgf8/Fzd3/Grhl3/Hoxb7/Isl1/Mesp1/Mllt3/Msx1/Sall1/Smo/Sox9/Tacstd2/Tgfb2/Tnf/Wnt5a/Wnt6	17
GO:0035282	segmentation	13/217	105/23210	1.90477e-11	2.85806e-09	2.11768e-09	Cdx2/Dll3/Foxf1/Hes5/Hes7/Mesp1/Mllt3/Msgn1/Nrp2/Osr1/Smad3/Tbx6/Wnt5a	13
GO:0009954	proximal/distal pattern formation	9/217	35/23210	2.64332e-11	3.78596e-09	2.80521e-09	Hes5/Hoxa10/Hoxa9/Hoxc10/Hoxd10/Hoxd9/Osr1/Sp8/Trp63	9
GO:0001655	urogenital system development	20/217	346/23210	1.06001e-10	1.45221e-08	1.07602e-08	Acvr2b/Bmp7/Bmper/Fgf8/Foxf1/Hes5/Hey1/Hoxb7/Mmp2/Osr1/Rln1/Sall1/Smad3/Smo/Sox9/Tacstd2/Tgfb2/Trp63/Wnt5a/Wnt6	20
GO:0043583	ear development	17/217	242/23210	1.4132e-10	1.85541e-08	1.37477e-08	Bmper/Cxcl14/Dlx5/Fgf8/Frem2/Fzd3/Gas1/Grhl3/Hes5/Hey1/Hoxa1/Msx1/Osr1/Sall1/Sox9/Tgfb2/Wnt5a	17
GO:0003007	heart morphogenesis	18/217	280/23210	1.70435e-10	2.07532e-08	1.53771e-08	Actc1/Bmp7/Efna1/Fgf8/Foxf1/Hand1/Hey1/Isl1/Lefty1/Mesp1/Msx1/Nrp2/Smad3/Smo/Sox9/Tbx6/Tgfb2/Wnt5a	18
GO:0007411	axon guidance	17/217	245/23210	1.71242e-10	2.07532e-08	1.53771e-08	Bmp7/Cxcl12/Dlx5/Dpysl2/Efna1/Efna5/Fgf8/Fzd3/Gap43/Gas1/Hoxa1/Isl1/Nrp2/Prtg/Smo/Tgfb2/Wnt5a	17
GO:0097485	neuron projection guidance	17/217	246/23210	1.82452e-10	2.12928e-08	1.57769e-08	Bmp7/Cxcl12/Dlx5/Dpysl2/Efna1/Efna5/Fgf8/Fzd3/Gap43/Gas1/Hoxa1/Isl1/Nrp2/Prtg/Smo/Tgfb2/Wnt5a	17
GO:0001657	ureteric bud development	12/217	104/23210	2.67153e-10	2.80599e-08	2.0791e-08	Bmp7/Bmper/Fgf8/Hey1/Hoxb7/Osr1/Sall1/Smad3/Smo/Sox9/Tacstd2/Wnt6	12
GO:0072163	mesonephric epithelium development	12/217	104/23210	2.67153e-10	2.80599e-08	2.0791e-08	Bmp7/Bmper/Fgf8/Hey1/Hoxb7/Osr1/Sall1/Smad3/Smo/Sox9/Tacstd2/Wnt6	12
GO:0072164	mesonephric tubule development	12/217	104/23210	2.67153e-10	2.80599e-08	2.0791e-08	Bmp7/Bmper/Fgf8/Hey1/Hoxb7/Osr1/Sall1/Smad3/Smo/Sox9/Tacstd2/Wnt6	12
GO:0061138	morphogenesis of a branching epithelium	16/217	221/23210	3.21318e-10	3.26309e-08	2.41779e-08	Bmp7/Cxcl12/Fgf8/Foxf1/Hoxa5/Hoxb7/Rspo3/Sall1/Smo/Sox9/Tacstd2/Tfap2c/Tnf/Trp63/Wnt5a/Wnt6	16
GO:0072028	nephron morphogenesis	11/217	83/23210	3.31383e-10	3.26309e-08	2.41779e-08	Bmp7/Fgf8/Hes5/Hey1/Hoxb7/Osr1/Sall1/Smo/Sox9/Tacstd2/Wnt6	11
GO:0001823	mesonephros development	12/217	107/23210	3.73804e-10	3.56926e-08	2.64465e-08	Bmp7/Bmper/Fgf8/Hey1/Hoxb7/Osr1/Sall1/Smad3/Smo/Sox9/Tacstd2/Wnt6	12
GO:0072001	renal system development	18/217	302/23210	5.78818e-10	5.36428e-08	3.97467e-08	Acvr2b/Bmp7/Bmper/Fgf8/Foxf1/Hes5/Hey1/Hoxb7/Osr1/Sall1/Smad3/Smo/Sox9/Tacstd2/Tgfb2/Trp63/Wnt5a/Wnt6	18
GO:0016055	Wnt signaling pathway	21/217	428/23210	7.13087e-10	6.41982e-08	4.75677e-08	Bambi/Cdh2/Cpz/Dlx5/Fgf8/Fzd10/Fzd3/Grhl3/Isl1/Kremen2/Lypd6/Mesp1/Mllt3/Notum/Peg12/Rspo3/Sall1/Smad3/Sox9/Wnt5a/Wnt6	21
GO:0198738	cell-cell signaling by wnt	21/217	430/23210	7.75508e-10	6.78785e-08	5.02946e-08	Bambi/Cdh2/Cpz/Dlx5/Fgf8/Fzd10/Fzd3/Grhl3/Isl1/Kremen2/Lypd6/Mesp1/Mllt3/Notum/Peg12/Rspo3/Sall1/Smad3/Sox9/Wnt5a/Wnt6	21
GO:0072073	kidney epithelium development	13/217	143/23210	9.56387e-10	8.1448e-08	6.0349e-08	Bmp7/Bmper/Fgf8/Hes5/Hey1/Hoxb7/Osr1/Sall1/Smad3/Smo/Sox9/Tacstd2/Wnt6	13
GO:0001763	morphogenesis of a branching structure	16/217	240/23210	1.07617e-09	8.92371e-08	6.61203e-08	Bmp7/Cxcl12/Fgf8/Foxf1/Hoxa5/Hoxb7/Rspo3/Sall1/Smo/Sox9/Tacstd2/Tfap2c/Tnf/Trp63/Wnt5a/Wnt6	16
GO:0048762	mesenchymal cell differentiation	15/217	216/23210	2.07486e-09	1.67638e-07	1.24212e-07	Bambi/Bmp7/Efna1/Fgf8/Hey1/Isl1/Kitl/Msx1/Nrp2/Osr1/Smad3/Smo/Sox9/Tgfb2/Wnt5a	15
GO:0048754	branching morphogenesis of an epithelial tube	14/217	184/23210	2.22777e-09	1.74537e-07	1.29323e-07	Bmp7/Cxcl12/Fgf8/Foxf1/Hoxa5/Hoxb7/Sall1/Smo/Sox9/Tacstd2/Tfap2c/Tnf/Wnt5a/Wnt6	14
GO:0060993	kidney morphogenesis	11/217	99/23210	2.27103e-09	1.74537e-07	1.29323e-07	Bmp7/Fgf8/Hes5/Hey1/Hoxb7/Osr1/Sall1/Smo/Sox9/Tacstd2/Wnt6	11
GO:0010463	mesenchymal cell proliferation	9/217	57/23210	2.819e-09	2.11492e-07	1.56705e-07	Bmp7/Foxf1/Gas1/Msx1/Osr1/Smo/Sox9/Trp63/Wnt5a	9
GO:0072078	nephron tubule morphogenesis	10/217	80/23210	3.85934e-09	2.82809e-07	2.09547e-07	Fgf8/Hes5/Hey1/Hoxb7/Osr1/Sall1/Smo/Sox9/Tacstd2/Wnt6	10
GO:0072088	nephron epithelium morphogenesis	10/217	82/23210	4.93359e-09	3.53312e-07	2.61787e-07	Fgf8/Hes5/Hey1/Hoxb7/Osr1/Sall1/Smo/Sox9/Tacstd2/Wnt6	10
GO:0061333	renal tubule morphogenesis	10/217	86/23210	7.90485e-09	5.45121e-07	4.03908e-07	Fgf8/Hes5/Hey1/Hoxb7/Osr1/Sall1/Smo/Sox9/Tacstd2/Wnt6	10
GO:0007369	gastrulation	13/217	170/23210	7.95796e-09	5.45121e-07	4.03908e-07	Acvr2b/Bmp7/Fgf8/Foxf1/Hand1/Lefty1/Mesp1/Mixl1/Msgn1/Osr1/Smad3/Tbx6/Wnt5a	13
GO:1905330	regulation of morphogenesis of an epithelium	11/217	112/23210	8.50364e-09	5.70106e-07	4.2242e-07	Bmp7/Fzd3/Grhl3/Hoxb7/Mllt3/Sall1/Smo/Sox9/Tacstd2/Tnf/Wnt5a	11
GO:0060070	canonical Wnt signaling pathway	16/217	279/23210	9.34959e-09	6.13762e-07	4.54767e-07	Bambi/Cdh2/Dlx5/Fgf8/Fzd10/Fzd3/Isl1/Lypd6/Mesp1/Mllt3/Notum/Peg12/Rspo3/Smad3/Sox9/Wnt5a	16
GO:0001667	ameboidal-type cell migration	19/217	406/23210	1.03096e-08	6.62972e-07	4.9123e-07	Acta2/Bmp7/Bmper/Cxcl12/Efna1/Fgf8/Isl1/Kitl/Lefty1/Mesp1/Mixl1/Nrp2/Pik3r3/Pmp22/Smo/Sox9/Tacstd2/Tgfb2/Wnt5a	19
GO:0003197	endocardial cushion development	8/217	47/23210	1.17942e-08	7.43273e-07	5.50729e-07	Bmp7/Fgf8/Foxf1/Hey1/Isl1/Msx1/Sox9/Tgfb2	8
GO:0035148	tube formation	13/217	176/23210	1.20899e-08	7.46969e-07	5.53467e-07	Bmp7/Fgf8/Fzd3/Grhl3/Hand1/Hes5/Hoxa1/Osr1/Sall1/Sox9/Tgfb2/Wnt5a/Wnt6	13
GO:0042476	odontogenesis	11/217	118/23210	1.47643e-08	8.94659e-07	6.62899e-07	Acvr2b/Bmp7/Dlx3/Fgf8/Gas1/Hand1/Msx1/Osr1/Smo/Trp63/Wnt6	11
GO:0016331	morphogenesis of embryonic epithelium	13/217	182/23210	1.80717e-08	1.07143e-06	7.93877e-07	Bmp7/Fgf8/Fzd3/Grhl3/Hand1/Hes5/Osr1/Sall1/Sox9/Tgfb2/Trp63/Wnt5a/Wnt6	13
GO:0048732	gland development	20/217	467/23210	1.83615e-08	1.07143e-06	7.93877e-07	Bmp7/Fgf8/Foxf1/Hoxa3/Hoxa5/Hoxa9/Hoxb9/Hoxd9/Isl1/Mesp1/Mmp2/Msx1/Rln1/Smad3/Smo/Sox9/Tfap2c/Tnf/Trp63/Wnt5a	20
GO:0007409	axonogenesis	20/217	470/23210	2.04181e-08	1.16977e-06	8.66742e-07	Bmp7/Cdh2/Cxcl12/Dbn1/Dlx5/Dpysl2/Efna1/Efna5/Fgf8/Fzd3/Gap43/Gas1/Hoxa1/Isl1/Nrp2/Pmp22/Prtg/Smo/Tgfb2/Wnt5a	20
GO:0050673	epithelial cell proliferation	19/217	425/23210	2.14495e-08	1.20692e-06	8.94267e-07	Arg1/Bmper/Cxcl12/Dlx5/Gas1/Hes5/Hey1/Hoxa5/Isl1/Osr1/Smad3/Smo/Sox9/Tacstd2/Tfap2c/Tgfb2/Tnf/Trp63/Wnt5a	19
GO:0060537	muscle tissue development	20/217	472/23210	2.19052e-08	1.21093e-06	8.97242e-07	Actc1/AW551984/Bmp7/Fgf8/Gpc1/Hand1/Hey1/Hoxd10/Hoxd9/Isl1/Mesp1/Osr1/Pmp22/Smad3/Smo/Sox9/Speg/Tgfb2/Trp63/Wnt5a	20
GO:0061053	somite development	10/217	96/23210	2.32171e-08	1.26133e-06	9.34585e-07	Cdx2/Dll3/Foxf1/Hes7/Mesp1/Msgn1/Smad3/Smo/Tbx6/Wnt5a	10
GO:0072171	mesonephric tubule morphogenesis	9/217	72/23210	2.36254e-08	1.26175e-06	9.34898e-07	Fgf8/Hey1/Hoxb7/Osr1/Sall1/Smo/Sox9/Tacstd2/Wnt6	9
GO:0003203	endocardial cushion morphogenesis	7/217	34/23210	2.46072e-08	1.29229e-06	9.5752e-07	Bmp7/Fgf8/Hey1/Isl1/Msx1/Sox9/Tgfb2	7
GO:0072080	nephron tubule development	10/217	98/23210	2.83629e-08	1.46511e-06	1.08557e-06	Fgf8/Hes5/Hey1/Hoxb7/Osr1/Sall1/Smo/Sox9/Tacstd2/Wnt6	10
GO:0072175	epithelial tube formation	12/217	161/23210	4.03422e-08	2.05029e-06	1.51917e-06	Bmp7/Fgf8/Fzd3/Grhl3/Hand1/Hes5/Osr1/Sall1/Sox9/Tgfb2/Wnt5a/Wnt6	12
GO:0003205	cardiac chamber development	13/217	195/23210	4.10457e-08	2.05293e-06	1.52112e-06	Bmp7/Fgf8/Foxf1/Hand1/Hey1/Isl1/Mesp1/Nrp2/Sall1/Smo/Tbx6/Tgfb2/Wnt5a	13
GO:0001756	somitogenesis	9/217	77/23210	4.3007e-08	2.11742e-06	1.56891e-06	Cdx2/Dll3/Foxf1/Hes7/Mesp1/Msgn1/Smad3/Tbx6/Wnt5a	9
GO:0061326	renal tubule development	10/217	104/23210	5.03438e-08	2.38728e-06	1.76886e-06	Fgf8/Hes5/Hey1/Hoxb7/Osr1/Sall1/Smo/Sox9/Tacstd2/Wnt6	10
GO:0048608	reproductive structure development	19/217	449/23210	5.11501e-08	2.38728e-06	1.76886e-06	Bmp7/Cdx2/Dlx3/Fgf8/Gjb3/Gjb5/Hand1/Hey1/Hoxa10/Hoxa9/Kitl/Mmp2/Osr1/Rln1/Rspo3/Sox9/Tgfb2/Trp63/Wnt5a	19
GO:0050678	regulation of epithelial cell proliferation	17/217	358/23210	5.13143e-08	2.38728e-06	1.76886e-06	Arg1/Cxcl12/Dlx5/Gas1/Hes5/Hey1/Hoxa5/Isl1/Osr1/Smad3/Smo/Sox9/Tacstd2/Tgfb2/Tnf/Trp63/Wnt5a	17
GO:0001837	epithelial to mesenchymal transition	11/217	133/23210	5.15185e-08	2.38728e-06	1.76886e-06	Bambi/Bmp7/Efna1/Fgf8/Hey1/Isl1/Msx1/Smad3/Sox9/Tgfb2/Wnt5a	11
GO:0061458	reproductive system development	19/217	453/23210	5.87876e-08	2.68463e-06	1.98918e-06	Bmp7/Cdx2/Dlx3/Fgf8/Gjb3/Gjb5/Hand1/Hey1/Hoxa10/Hoxa9/Kitl/Mmp2/Osr1/Rln1/Rspo3/Sox9/Tgfb2/Trp63/Wnt5a	19
GO:0045682	regulation of epidermis development	9/217	80/23210	6.03427e-08	2.71628e-06	2.01263e-06	Gal/Hes5/Hey1/Smo/Tfap2c/Tgfb2/Tnf/Trp63/Wnt5a	9
GO:0042471	ear morphogenesis	11/217	136/23210	6.48761e-08	2.87922e-06	2.13336e-06	Dlx5/Fgf8/Fzd3/Gas1/Grhl3/Hoxa1/Msx1/Osr1/Sall1/Sox9/Wnt5a	11
GO:0001822	kidney development	15/217	281/23210	7.07929e-08	3.09817e-06	2.2956e-06	Acvr2b/Bmp7/Bmper/Fgf8/Hes5/Hey1/Hoxb7/Osr1/Sall1/Smad3/Smo/Sox9/Tacstd2/Tgfb2/Wnt6	15
GO:0072009	nephron epithelium development	10/217	109/23210	7.89621e-08	3.40835e-06	2.52542e-06	Fgf8/Hes5/Hey1/Hoxb7/Osr1/Sall1/Smo/Sox9/Tacstd2/Wnt6	10
GO:0001942	hair follicle development	10/217	111/23210	9.3921e-08	3.99926e-06	2.96325e-06	Fzd3/Gal/Krt71/Smo/Sox9/Tfap2c/Tgfb2/Tnf/Trp63/Wnt5a	10
GO:0048839	inner ear development	13/217	211/23210	1.03592e-07	4.35225e-06	3.22481e-06	Bmper/Cxcl14/Dlx5/Fgf8/Frem2/Fzd3/Grhl3/Hes5/Hey1/Hoxa1/Sox9/Tgfb2/Wnt5a	13
GO:0098773	skin epidermis development	10/217	113/23210	1.1132e-07	4.61537e-06	3.41976e-06	Fzd3/Gal/Krt71/Smo/Sox9/Tfap2c/Tgfb2/Tnf/Trp63/Wnt5a	10
GO:0060411	cardiac septum morphogenesis	9/217	86/23210	1.14001e-07	4.66517e-06	3.45666e-06	Bmp7/Fgf8/Hand1/Hey1/Isl1/Nrp2/Smo/Tgfb2/Wnt5a	9
GO:0022404	molting cycle process	10/217	114/23210	1.21037e-07	4.82769e-06	3.57708e-06	Fzd3/Gal/Krt71/Smo/Sox9/Tfap2c/Tgfb2/Tnf/Trp63/Wnt5a	10
GO:0022405	hair cycle process	10/217	114/23210	1.21037e-07	4.82769e-06	3.57708e-06	Fzd3/Gal/Krt71/Smo/Sox9/Tfap2c/Tgfb2/Tnf/Trp63/Wnt5a	10
GO:0042475	odontogenesis of dentin-containing tooth	9/217	87/23210	1.26133e-07	4.96806e-06	3.68109e-06	Acvr2b/Bmp7/Dlx3/Fgf8/Hand1/Msx1/Smo/Trp63/Wnt6	9
GO:0072006	nephron development	11/217	146/23210	1.34372e-07	5.22725e-06	3.87314e-06	Bmp7/Fgf8/Hes5/Hey1/Hoxb7/Osr1/Sall1/Smo/Sox9/Tacstd2/Wnt6	11
GO:0003206	cardiac chamber morphogenesis	11/217	148/23210	1.54366e-07	5.93181e-06	4.39518e-06	Bmp7/Fgf8/Foxf1/Hand1/Hey1/Isl1/Mesp1/Nrp2/Smo/Tgfb2/Wnt5a	11
GO:0001707	mesoderm formation	8/217	65/23210	1.6388e-07	6.22152e-06	4.60984e-06	Bmp7/Foxf1/Hand1/Mesp1/Msgn1/Smad3/Tbx6/Wnt5a	8
GO:0035136	forelimb morphogenesis	7/217	45/23210	1.90239e-07	7.13623e-06	5.2876e-06	Hoxa9/Hoxd10/Hoxd9/Msx1/Osr1/Sall1/Trp63	7
GO:0060828	regulation of canonical Wnt signaling pathway	13/217	224/23210	2.07179e-07	7.63588e-06	5.65781e-06	Bambi/Cdh2/Dlx5/Isl1/Lypd6/Mesp1/Mllt3/Notum/Peg12/Rspo3/Smad3/Sox9/Wnt5a	13
GO:0060688	regulation of morphogenesis of a branching structure	8/217	67/23210	2.08405e-07	7.63588e-06	5.65781e-06	Bmp7/Hoxb7/Sall1/Smo/Sox9/Tacstd2/Tnf/Wnt5a	8
GO:0048565	digestive tract development	10/217	121/23210	2.12589e-07	7.69963e-06	5.70505e-06	Acvr2b/Cdx2/Foxf1/Hoxa5/Mixl1/Sall1/Smad3/Smo/Trp63/Wnt5a	10
GO:0021953	central nervous system neuron differentiation	13/217	225/23210	2.1809e-07	7.80912e-06	5.78618e-06	Dlx5/Evx1/Fgf8/Hes5/Hoxa1/Hoxc10/Hoxd10/Isl1/Nrp2/Sall1/Smo/Tfap2c/Wnt5a	13
GO:0001838	embryonic epithelial tube formation	11/217	154/23210	2.31083e-07	8.18139e-06	6.06201e-06	Bmp7/Fzd3/Grhl3/Hand1/Hes5/Osr1/Sall1/Sox9/Tgfb2/Wnt5a/Wnt6	11
GO:0048332	mesoderm morphogenesis	8/217	69/23210	2.62925e-07	9.20528e-06	6.82066e-06	Bmp7/Foxf1/Hand1/Mesp1/Msgn1/Smad3/Tbx6/Wnt5a	8
GO:0007368	determination of left/right symmetry	10/217	124/23210	2.67581e-07	9.26536e-06	6.86518e-06	Acvr2b/Fgf8/Foxf1/Hand1/Lefty1/Mesp1/Smad3/Smo/Tbx6/Wnt5a	10
GO:0001704	formation of primary germ layer	9/217	95/23210	2.70882e-07	9.2777e-06	6.87432e-06	Bmp7/Foxf1/Hand1/Mesp1/Mixl1/Msgn1/Smad3/Tbx6/Wnt5a	9
GO:0030857	negative regulation of epithelial cell differentiation	7/217	48/23210	3.01416e-07	1.02125e-05	7.56697e-06	Hes5/Osr1/Sall1/Smo/Sox9/Tgfb2/Trp63	7
GO:0090092	regulation of transmembrane receptor protein serine/threonine kinase signaling pathway	13/217	233/23210	3.25697e-07	1.09178e-05	8.08955e-06	Acvr2b/Bambi/Bmp7/Bmper/Gdf15/Hes5/Lefty1/Lefty2/Msx1/Smad3/Tgfb2/Wnt5a/Zfp423	13
GO:0060675	ureteric bud morphogenesis	8/217	71/23210	3.29231e-07	1.09201e-05	8.09125e-06	Fgf8/Hey1/Hoxb7/Sall1/Smo/Sox9/Tacstd2/Wnt6	8
GO:0003279	cardiac septum development	10/217	128/23210	3.60109e-07	1.18198e-05	8.75791e-06	Bmp7/Fgf8/Hand1/Hey1/Isl1/Nrp2/Sall1/Smo/Tgfb2/Wnt5a	10
GO:1905331	negative regulation of morphogenesis of an epithelium	5/217	17/23210	3.85229e-07	1.2514e-05	9.27224e-06	Bmp7/Sall1/Tacstd2/Tnf/Wnt5a	5
GO:0035137	hindlimb morphogenesis	7/217	50/23210	4.02472e-07	1.29407e-05	9.58844e-06	Fgf8/Hoxd10/Hoxd9/Msx1/Osr1/Sall1/Trp63	7
GO:0030879	mammary gland development	11/217	163/23210	4.09478e-07	1.3033e-05	9.65681e-06	Foxf1/Hoxa5/Hoxa9/Hoxb9/Hoxd9/Msx1/Rln1/Smo/Sox9/Tfap2c/Wnt5a	11
GO:0045778	positive regulation of ossification	9/217	100/23210	4.21203e-07	1.32721e-05	9.83398e-06	Acvr2b/Bmp7/Dlx5/Hey1/Osr1/Smad3/Tmem119/Trp63/Wnt5a	9
GO:0042303	molting cycle	10/217	131/23210	4.46845e-07	1.3804e-05	1.02281e-05	Fzd3/Gal/Krt71/Smo/Sox9/Tfap2c/Tgfb2/Tnf/Trp63/Wnt5a	10
GO:0042633	hair cycle	10/217	131/23210	4.46845e-07	1.3804e-05	1.02281e-05	Fzd3/Gal/Krt71/Smo/Sox9/Tfap2c/Tgfb2/Tnf/Trp63/Wnt5a	10
GO:0110110	positive regulation of animal organ morphogenesis	9/217	101/23210	4.58693e-07	1.40324e-05	1.03974e-05	Bmp7/Fgf8/Hoxb7/Mesp1/Sall1/Smo/Sox9/Tgfb2/Wnt6	9
GO:0009855	determination of bilateral symmetry	10/217	133/23210	5.14367e-07	1.55843e-05	1.15472e-05	Acvr2b/Fgf8/Foxf1/Hand1/Lefty1/Mesp1/Smad3/Smo/Tbx6/Wnt5a	10
GO:0009799	specification of symmetry	10/217	134/23210	5.51358e-07	1.62869e-05	1.20678e-05	Acvr2b/Fgf8/Foxf1/Hand1/Lefty1/Mesp1/Smad3/Smo/Tbx6/Wnt5a	10
GO:0055123	digestive system development	10/217	134/23210	5.51358e-07	1.62869e-05	1.20678e-05	Acvr2b/Cdx2/Foxf1/Hoxa5/Mixl1/Sall1/Smad3/Smo/Trp63/Wnt5a	10
GO:0002683	negative regulation of immune system process	18/217	473/23210	5.53062e-07	1.62869e-05	1.20678e-05	Arg1/Cxcl12/Foxf1/Gal/Hes5/Hmgb3/Hoxa5/Hoxa9/Irf1/Kitl/Lmo2/Meis2/Mixl1/Sox9/Susd4/Tgfb2/Tmem176b/Tnf	18
GO:0030111	regulation of Wnt signaling pathway	14/217	292/23210	7.14429e-07	2.08441e-05	1.54445e-05	Bambi/Cdh2/Dlx5/Isl1/Lypd6/Mesp1/Mllt3/Notum/Peg12/Rspo3/Sall1/Smad3/Sox9/Wnt5a	14
GO:0043588	skin development	14/217	293/23210	7.44154e-07	2.15122e-05	1.59395e-05	Cldn4/Fzd3/Gal/Grhl3/Krt71/Smo/Sox9/Sprr2a3/Tfap2c/Tgfb2/Tmprss13/Tnf/Trp63/Wnt5a	14
GO:0051216	cartilage development	12/217	211/23210	7.61856e-07	2.18237e-05	1.61703e-05	Arid5a/Bmp7/Hand1/Hes5/Hoxa3/Hoxa5/Msx1/Osr1/Smad3/Sox9/Tgfb2/Wnt5a	12
GO:0007219	Notch signaling pathway	11/217	177/23210	9.2995e-07	2.63988e-05	1.95603e-05	Bmp7/Chac1/Dll3/Hes5/Hes7/Hey1/Mesp1/Sox9/Tgfb2/Trp63/Zfp423	11
GO:0072087	renal vesicle development	5/217	20/23210	9.43363e-07	2.64489e-05	1.95974e-05	Hey1/Osr1/Sall1/Smo/Sox9	5
GO:0090100	positive regulation of transmembrane receptor protein serine/threonine kinase signaling pathway	9/217	110/23210	9.48501e-07	2.64489e-05	1.95974e-05	Acvr2b/Bmp7/Gdf15/Hes5/Lefty1/Lefty2/Msx1/Tgfb2/Zfp423	9
GO:0002065	columnar/cuboidal epithelial cell differentiation	10/217	144/23210	1.07007e-06	2.95772e-05	2.19153e-05	Cdh2/Cdx2/Dlx3/Fgf8/Hes5/Hey1/Hoxa5/Smo/Trp63/Wnt5a	10
GO:0002053	positive regulation of mesenchymal cell proliferation	6/217	37/23210	1.1375e-06	3.11675e-05	2.30936e-05	Foxf1/Gas1/Smo/Sox9/Trp63/Wnt5a	6
GO:0014706	striated muscle tissue development	17/217	449/23210	1.23691e-06	3.35991e-05	2.48953e-05	Actc1/AW551984/Bmp7/Fgf8/Gpc1/Hand1/Hey1/Hoxd10/Hoxd9/Isl1/Mesp1/Pmp22/Smad3/Smo/Speg/Tgfb2/Wnt5a	17
GO:0030856	regulation of epithelial cell differentiation	10/217	147/23210	1.29211e-06	3.47985e-05	2.5784e-05	Hes5/Hey1/Mesp1/Osr1/Sall1/Smo/Sox9/Tgfb2/Tnf/Trp63	10
GO:0001947	heart looping	7/217	60/23210	1.43775e-06	3.80701e-05	2.8208e-05	Fgf8/Hand1/Mesp1/Smad3/Smo/Tbx6/Wnt5a	7
GO:0090183	regulation of kidney development	7/217	60/23210	1.43775e-06	3.80701e-05	2.8208e-05	Bmp7/Hoxb7/Osr1/Sall1/Smo/Sox9/Tacstd2	7
GO:0008593	regulation of Notch signaling pathway	8/217	86/23210	1.45627e-06	3.82393e-05	2.83335e-05	Bmp7/Chac1/Dll3/Hes5/Hey1/Mesp1/Tgfb2/Trp63	8
GO:0007178	transmembrane receptor protein serine/threonine kinase signaling pathway	15/217	357/23210	1.49368e-06	3.88974e-05	2.88211e-05	Acvr2b/Bambi/Bmp7/Bmper/Dlx5/Fgf8/Gdf15/Hes5/Lefty1/Lefty2/Msx1/Smad3/Tgfb2/Wnt5a/Zfp423	15
GO:0051797	regulation of hair follicle development	5/217	22/23210	1.57809e-06	4.07588e-05	3.02003e-05	Gal/Smo/Tgfb2/Tnf/Wnt5a	5
GO:0048863	stem cell differentiation	12/217	228/23210	1.72156e-06	4.41027e-05	3.26779e-05	Bmp7/Hes5/Isl1/Kitl/Msx1/Nrp2/Osr1/Smo/Sox9/Tacstd2/Tgfb2/Trp63	12
GO:0110111	negative regulation of animal organ morphogenesis	6/217	40/23210	1.8347e-06	4.66221e-05	3.45447e-05	Bmp7/Sall1/Tacstd2/Tgfb2/Tnf/Wnt5a	6
GO:0023019	signal transduction involved in regulation of gene expression	5/217	23/23210	2.00115e-06	5.0445e-05	3.73773e-05	Fgf8/Mesp1/Msx1/Smad3/Tbx6	5
GO:0030278	regulation of ossification	12/217	233/23210	2.15795e-06	5.39659e-05	3.99861e-05	Acvr2b/Bmp7/Dlx5/Hey1/Kremen2/Osr1/Smad3/Sox9/Tmem119/Tnf/Trp63/Wnt5a	12
GO:0001658	branching involved in ureteric bud morphogenesis	7/217	64/23210	2.2406e-06	5.51699e-05	4.08782e-05	Fgf8/Hoxb7/Sall1/Smo/Sox9/Tacstd2/Wnt6	7
GO:0009798	axis specification	8/217	91/23210	2.24111e-06	5.51699e-05	4.08782e-05	Cdx2/Hey1/Lefty1/Peg12/Smo/Tbx6/Wnt5a/Wnt6	8
GO:0048934	peripheral nervous system neuron differentiation	4/217	11/23210	2.32972e-06	5.64689e-05	4.18407e-05	Hoxd10/Hoxd9/Isl1/Pmp22	4
GO:0048935	peripheral nervous system neuron development	4/217	11/23210	2.32972e-06	5.64689e-05	4.18407e-05	Hoxd10/Hoxd9/Isl1/Pmp22	4
GO:2000826	regulation of heart morphogenesis	6/217	42/23210	2.46866e-06	5.93799e-05	4.39976e-05	Bmp7/Isl1/Mesp1/Smo/Sox9/Tgfb2	6
GO:0003272	endocardial cushion formation	5/217	24/23210	2.50859e-06	5.9883e-05	4.43704e-05	Bmp7/Fgf8/Hey1/Msx1/Tgfb2	5
GO:0008544	epidermis development	14/217	329/23210	2.90632e-06	6.88557e-05	5.10187e-05	Fzd3/Gal/Grhl3/Hes5/Hey1/Krt71/Smo/Sox9/Sprr2a3/Tfap2c/Tgfb2/Tnf/Trp63/Wnt5a	14
GO:0003143	embryonic heart tube morphogenesis	7/217	67/23210	3.06311e-06	7.14952e-05	5.29745e-05	Fgf8/Hand1/Mesp1/Smad3/Smo/Tbx6/Wnt5a	7
GO:0061371	determination of heart left/right asymmetry	7/217	67/23210	3.06311e-06	7.14952e-05	5.29745e-05	Fgf8/Hand1/Mesp1/Smad3/Smo/Tbx6/Wnt5a	7
GO:0001503	ossification	15/217	381/23210	3.31799e-06	7.68748e-05	5.69605e-05	Acvr2b/Bmp7/Dlx5/Hey1/Kremen2/Mmp2/Mn1/Osr1/Smad3/Smo/Sox9/Tmem119/Tnf/Trp63/Wnt5a	15
GO:0051798	positive regulation of hair follicle development	4/217	12/23210	3.46897e-06	7.97864e-05	5.91178e-05	Gal/Tgfb2/Tnf/Wnt5a	4
GO:0070167	regulation of biomineral tissue development	8/217	97/23210	3.63258e-06	8.2944e-05	6.14574e-05	Acvr2b/Bmp7/Hey1/Osr1/Smad3/Sox9/Tmem119/Wnt6	8
GO:0019827	stem cell population maintenance	10/217	165/23210	3.67072e-06	8.32118e-05	6.16559e-05	Bmp7/Cdh2/Cdx2/Hes5/Sall1/Sct/Smo/Sox9/Tfap2c/Trp63	10
GO:0010464	regulation of mesenchymal cell proliferation	6/217	45/23210	3.74456e-06	8.42793e-05	6.24468e-05	Foxf1/Gas1/Smo/Sox9/Trp63/Wnt5a	6
GO:0090189	regulation of branching involved in ureteric bud morphogenesis	5/217	26/23210	3.82366e-06	8.54493e-05	6.33138e-05	Hoxb7/Sall1/Smo/Sox9/Tacstd2	5
GO:0010721	negative regulation of cell development	15/217	387/23210	4.01048e-06	8.8993e-05	6.59395e-05	Bmp7/Dll3/Efna1/Efna5/Gal/Hes5/Hey1/Isl1/Pmp22/Prtg/Sox9/Tacstd2/Tbx6/Tspo/Wnt5a	15
GO:0030509	BMP signaling pathway	10/217	168/23210	4.31174e-06	9.49843e-05	7.03787e-05	Acvr2b/Bmp7/Bmper/Dlx5/Fgf8/Gdf15/Hes5/Msx1/Wnt5a/Zfp423	10
GO:0030177	positive regulation of Wnt signaling pathway	9/217	132/23210	4.34076e-06	9.49843e-05	7.03787e-05	Bambi/Dlx5/Lypd6/Mllt3/Peg12/Rspo3/Sall1/Smad3/Wnt5a	9
GO:0098727	maintenance of cell number	10/217	169/23210	4.54596e-06	9.87884e-05	7.31974e-05	Bmp7/Cdh2/Cdx2/Hes5/Sall1/Sct/Smo/Sox9/Tfap2c/Trp63	10
GO:0042635	positive regulation of hair cycle	4/217	13/23210	4.97403e-06	0.000106911	7.92157e-05	Gal/Tgfb2/Tnf/Wnt5a	4
GO:0048645	animal organ formation	7/217	72/23210	4.98759e-06	0.000106911	7.92157e-05	Bmp7/Fgf8/Hoxa3/Isl1/Mesp1/Trp63/Wnt5a	7
GO:0061217	regulation of mesonephros development	5/217	28/23210	5.62651e-06	0.000119791	8.87596e-05	Hoxb7/Sall1/Smo/Sox9/Tacstd2	5
GO:0001708	cell fate specification	8/217	103/23210	5.69658e-06	0.000120469	8.92619e-05	Evx1/Hoxc10/Hoxd10/Isl1/Mesp1/Smo/Sox9/Tbx6	8
GO:0021545	cranial nerve development	6/217	49/23210	6.23177e-06	0.000130042	9.63546e-05	Hoxa1/Hoxa3/Hoxb2/Isl1/Nrp2/Sall1	6
GO:0070169	positive regulation of biomineral tissue development	6/217	49/23210	6.23177e-06	0.000130042	9.63546e-05	Acvr2b/Bmp7/Osr1/Smad3/Tmem119/Wnt6	6
GO:0021879	forebrain neuron differentiation	7/217	76/23210	7.17165e-06	0.00014867	0.000110157	Dlx5/Fgf8/Hes5/Nrp2/Sall1/Tfap2c/Wnt5a	7
GO:0071772	response to BMP	10/217	179/23210	7.56548e-06	0.000154798	0.000114697	Acvr2b/Bmp7/Bmper/Dlx5/Fgf8/Gdf15/Hes5/Msx1/Wnt5a/Zfp423	10
GO:0071773	cellular response to BMP stimulus	10/217	179/23210	7.56548e-06	0.000154798	0.000114697	Acvr2b/Bmp7/Bmper/Dlx5/Fgf8/Gdf15/Hes5/Msx1/Wnt5a/Zfp423	10
GO:0060317	cardiac epithelial to mesenchymal transition	5/217	30/23210	8.03523e-06	0.000163348	0.000121033	Efna1/Fgf8/Hey1/Msx1/Tgfb2	5
GO:0048663	neuron fate commitment	7/217	79/23210	9.28653e-06	0.000187576	0.000138985	Evx1/Hoxc10/Hoxd10/Isl1/Tfap2c/Tgfb2/Zfp521	7
GO:0007379	segment specification	4/217	15/23210	9.35729e-06	0.000187801	0.000139152	Hes5/Mllt3/Msgn1/Osr1	4
GO:0042634	regulation of hair cycle	5/217	31/23210	9.50787e-06	0.000189616	0.000140496	Gal/Smo/Tgfb2/Tnf/Wnt5a	5
GO:0060560	developmental growth involved in morphogenesis	12/217	270/23210	9.73732e-06	0.00019297	0.000142982	Cxcl12/Dbn1/Dpysl2/Efna5/Gal/Mesp1/Nrp2/Sall1/Smo/Sox9/Tfap2c/Wnt5a	12
GO:0030850	prostate gland development	6/217	53/23210	9.91739e-06	0.000195311	0.000144716	Bmp7/Mmp2/Rln1/Sox9/Trp63/Wnt5a	6
GO:0035050	embryonic heart tube development	7/217	82/23210	1.18943e-05	0.00023212	0.00017199	Fgf8/Hand1/Mesp1/Smad3/Smo/Tbx6/Wnt5a	7
GO:0007517	muscle organ development	15/217	424/23210	1.19338e-05	0.00023212	0.00017199	Actc1/Des/Fgf8/Gpc1/Hand1/Hey1/Hoxd10/Hoxd9/Isl1/Msx1/Pmp22/Smad3/Smo/Tgfb2/Wnt5a	15
GO:0022612	gland morphogenesis	9/217	150/23210	1.22781e-05	0.000236901	0.000175532	Bmp7/Fgf8/Mmp2/Rln1/Sox9/Tfap2c/Tnf/Trp63/Wnt5a	9
GO:0035019	somatic stem cell population maintenance	6/217	55/23210	1.233e-05	0.000236901	0.000175532	Bmp7/Cdx2/Sall1/Sox9/Tfap2c/Trp63	6
GO:0060740	prostate gland epithelium morphogenesis	5/217	33/23210	1.30804e-05	0.000249796	0.000185086	Bmp7/Mmp2/Sox9/Trp63/Wnt5a	5
GO:0021915	neural tube development	10/217	191/23210	1.33529e-05	0.000253464	0.000187804	Bmp7/Fgf8/Fzd3/Gas1/Grhl3/Hes5/Sall1/Smo/Tgfb2/Wnt5a	10
GO:0035567	non-canonical Wnt signaling pathway	6/217	56/23210	1.37027e-05	0.000258545	0.000191569	Fzd10/Fzd3/Grhl3/Mllt3/Rspo3/Wnt5a	6
GO:0003151	outflow tract morphogenesis	7/217	84/23210	1.39488e-05	0.000261624	0.00019385	Bmp7/Fgf8/Hey1/Isl1/Nrp2/Tgfb2/Wnt5a	7
GO:0003209	cardiac atrium morphogenesis	5/217	34/23210	1.52195e-05	0.000282097	0.00020902	Isl1/Mesp1/Smo/Tgfb2/Wnt5a	5
GO:0060512	prostate gland morphogenesis	5/217	34/23210	1.52195e-05	0.000282097	0.00020902	Bmp7/Mmp2/Sox9/Trp63/Wnt5a	5
GO:0003198	epithelial to mesenchymal transition involved in endocardial cushion formation	4/217	17/23210	1.60773e-05	0.000291147	0.000215726	Fgf8/Hey1/Msx1/Tgfb2	4
GO:0042074	cell migration involved in gastrulation	4/217	17/23210	1.60773e-05	0.000291147	0.000215726	Fgf8/Lefty1/Mixl1/Wnt5a	4
GO:0090185	negative regulation of kidney development	4/217	17/23210	1.60773e-05	0.000291147	0.000215726	Bmp7/Osr1/Sall1/Tacstd2	4
GO:2000380	regulation of mesoderm development	4/217	17/23210	1.60773e-05	0.000291147	0.000215726	Mesp1/Mixl1/Sall1/Trp63	4
GO:0061448	connective tissue development	12/217	285/23210	1.67052e-05	0.000300789	0.00022287	Arid5a/Bmp7/Hand1/Hes5/Hoxa3/Hoxa5/Msx1/Osr1/Smad3/Sox9/Tgfb2/Wnt5a	12
GO:1903707	negative regulation of hemopoiesis	9/217	158/23210	1.8611e-05	0.0003332	0.000246885	Hes5/Hmgb3/Hoxa5/Hoxa9/Irf1/Lmo2/Meis2/Mixl1/Tmem176b	9
GO:0035115	embryonic forelimb morphogenesis	5/217	36/23210	2.03089e-05	0.000361104	0.00026756	Hoxa9/Hoxd9/Msx1/Osr1/Trp63	5
GO:0021872	forebrain generation of neurons	7/217	89/23210	2.03988e-05	0.000361104	0.00026756	Dlx5/Fgf8/Hes5/Nrp2/Sall1/Tfap2c/Wnt5a	7
GO:0014031	mesenchymal cell development	7/217	90/23210	2.19454e-05	0.000386312	0.000286238	Bmp7/Hey1/Isl1/Kitl/Nrp2/Smo/Sox9	7
GO:0042692	muscle cell differentiation	14/217	395/23210	2.29515e-05	0.000401779	0.000297699	Actc1/AW551984/Cdh2/Cxcl12/Foxf1/Gdf15/Hey1/Mesp1/Msx1/Pmp22/Smo/Sox9/Speg/Tmem119	14
GO:0021537	telencephalon development	11/217	249/23210	2.42717e-05	0.000422542	0.000313083	Cdh2/Cxcl12/Dlx5/Fgf8/Hes5/Nrp2/Sall1/Sct/Smo/Tfap2c/Wnt5a	11
GO:0060393	regulation of pathway-restricted SMAD protein phosphorylation	6/217	62/23210	2.47624e-05	0.000428715	0.000317657	Bmp7/Bmper/Gdf15/Lefty1/Lefty2/Tgfb2	6
GO:0003230	cardiac atrium development	5/217	38/23210	2.66323e-05	0.000456078	0.000337932	Isl1/Mesp1/Smo/Tgfb2/Wnt5a	5
GO:0072210	metanephric nephron development	5/217	38/23210	2.66323e-05	0.000456078	0.000337932	Hes5/Osr1/Sall1/Smo/Sox9	5
GO:0090596	sensory organ morphogenesis	12/217	301/23210	2.86008e-05	0.000487141	0.000360947	Bmp7/Dlx5/Fgf8/Fzd3/Gas1/Grhl3/Hoxa1/Msx1/Osr1/Sall1/Sox9/Wnt5a	12
GO:0060021	roof of mouth development	7/217	94/23210	2.91319e-05	0.000493519	0.000365674	Acvr2b/Dlx5/Gas1/Msx1/Osr1/Tgfb2/Wnt5a	7
GO:0045995	regulation of embryonic development	8/217	129/23210	2.96782e-05	0.000498374	0.000369271	Bmp7/Cdx2/Fzd3/Grhl3/Hes5/Mesp1/Osr1/Wnt5a	8
GO:0009880	embryonic pattern specification	6/217	64/23210	2.97348e-05	0.000498374	0.000369271	Bmp7/Nrp2/Peg12/Smad3/Tbx6/Wnt5a	6
GO:0072079	nephron tubule formation	4/217	20/23210	3.20159e-05	0.000533767	0.000395495	Hes5/Osr1/Sox9/Wnt6	4
GO:0060389	pathway-restricted SMAD protein phosphorylation	6/217	65/23210	3.25053e-05	0.000539075	0.000399428	Bmp7/Bmper/Gdf15/Lefty1/Lefty2/Tgfb2	6
GO:0048738	cardiac muscle tissue development	11/217	260/23210	3.60582e-05	0.000594866	0.000440767	Actc1/AW551984/Bmp7/Fgf8/Hand1/Hey1/Isl1/Mesp1/Speg/Tgfb2/Wnt5a	11
GO:0051961	negative regulation of nervous system development	13/217	361/23210	3.83133e-05	0.000628777	0.000465893	Bmp7/Dll3/Efna1/Hes5/Hey1/Isl1/Pmp22/Prtg/Sox9/Tbx6/Tnf/Tspo/Wnt5a	13
GO:0030501	positive regulation of bone mineralization	5/217	41/23210	3.88664e-05	0.00063455	0.00047017	Acvr2b/Bmp7/Osr1/Smad3/Tmem119	5
GO:0045669	positive regulation of osteoblast differentiation	6/217	68/23210	4.2082e-05	0.000683508	0.000506446	Acvr2b/Bmp7/Dlx5/Hey1/Tmem119/Trp63	6
GO:0035270	endocrine system development	8/217	136/23210	4.33364e-05	0.000700272	0.000518867	Fgf8/Hoxa3/Hoxa5/Isl1/Smad3/Smo/Sox9/Wnt5a	8
GO:0050807	regulation of synapse organization	11/217	266/23210	4.43585e-05	0.00071313	0.000528395	Cdh2/Dbn1/Efna1/Efna5/Farp1/Gap43/Nrp2/Sorbs1/Sparcl1/Tnf/Wnt5a	11
GO:0045683	negative regulation of epidermis development	4/217	22/23210	4.76336e-05	0.000758048	0.000561676	Hes5/Smo/Tgfb2/Trp63	4
GO:0072273	metanephric nephron morphogenesis	4/217	22/23210	4.76336e-05	0.000758048	0.000561676	Hes5/Sall1/Smo/Sox9	4
GO:0042733	embryonic digit morphogenesis	6/217	71/23210	5.37973e-05	0.000851836	0.000631169	Frem2/Gas1/Msx1/Osr1/Sall1/Wnt5a	6
GO:0003156	regulation of animal organ formation	5/217	44/23210	5.50564e-05	0.000867414	0.000642711	Bmp7/Fgf8/Isl1/Mesp1/Wnt5a	5
GO:0090190	positive regulation of branching involved in ureteric bud morphogenesis	4/217	23/23210	5.72404e-05	0.000897336	0.000664882	Hoxb7/Sall1/Smo/Sox9	4
GO:0045667	regulation of osteoblast differentiation	8/217	142/23210	5.88869e-05	0.000918577	0.00068062	Acvr2b/Bmp7/Dlx5/Hey1/Smad3/Tmem119/Tnf/Trp63	8
GO:0050803	regulation of synapse structure or activity	11/217	276/23210	6.18562e-05	0.000960142	0.000711419	Cdh2/Dbn1/Efna1/Efna5/Farp1/Gap43/Nrp2/Sorbs1/Sparcl1/Tnf/Wnt5a	11
GO:0030900	forebrain development	13/217	386/23210	7.56778e-05	0.00116841	0.000865736	Cdh2/Cxcl12/Dlx5/Fgf8/Hes5/Isl1/Msx1/Nrp2/Sall1/Sct/Smo/Tfap2c/Wnt5a	13
GO:0010718	positive regulation of epithelial to mesenchymal transition	5/217	47/23210	7.60154e-05	0.00116841	0.000865736	Bambi/Bmp7/Isl1/Smad3/Tgfb2	5
GO:0003231	cardiac ventricle development	8/217	148/23210	7.88248e-05	0.00120251	0.000891001	Foxf1/Hand1/Hey1/Isl1/Mesp1/Sall1/Tgfb2/Wnt5a	8
GO:0055008	cardiac muscle tissue morphogenesis	6/217	76/23210	7.8997e-05	0.00120251	0.000891001	Actc1/Hand1/Hey1/Isl1/Tgfb2/Wnt5a	6
GO:0061213	positive regulation of mesonephros development	4/217	25/23210	8.0582e-05	0.00122074	0.000904509	Hoxb7/Sall1/Smo/Sox9	4
GO:0010862	positive regulation of pathway-restricted SMAD protein phosphorylation	5/217	48/23210	8.42135e-05	0.00125761	0.000931828	Bmp7/Gdf15/Lefty1/Lefty2/Tgfb2	5
GO:0048483	autonomic nervous system development	5/217	48/23210	8.42135e-05	0.00125761	0.000931828	Fzd3/Hoxa1/Hoxb2/Nrp2/Trp63	5
GO:0050768	negative regulation of neurogenesis	12/217	337/23210	8.47736e-05	0.00125761	0.000931828	Bmp7/Dll3/Efna1/Hes5/Hey1/Isl1/Pmp22/Prtg/Sox9/Tbx6/Tspo/Wnt5a	12
GO:0001738	morphogenesis of a polarized epithelium	6/217	77/23210	8.50114e-05	0.00125761	0.000931828	Foxf1/Fzd3/Grhl3/Mllt3/Trp63/Wnt5a	6
GO:0061180	mammary gland epithelium development	6/217	77/23210	8.50114e-05	0.00125761	0.000931828	Foxf1/Hoxa5/Msx1/Smo/Tfap2c/Wnt5a	6
GO:0010692	regulation of alkaline phosphatase activity	3/217	10/23210	9.21495e-05	0.00134427	0.000996041	Smad3/Tgfb2/Tnf	3
GO:0021612	facial nerve structural organization	3/217	10/23210	9.21495e-05	0.00134427	0.000996041	Hoxa1/Hoxb2/Nrp2	3
GO:0060513	prostatic bud formation	3/217	10/23210	9.21495e-05	0.00134427	0.000996041	Bmp7/Trp63/Wnt5a	3
GO:0036342	post-anal tail morphogenesis	4/217	26/23210	9.45381e-05	0.00135404	0.00100328	Fzd3/Hes7/Trp63/Wnt5a	4
GO:0060065	uterus development	4/217	26/23210	9.45381e-05	0.00135404	0.00100328	Hoxa10/Hoxa9/Tgfb2/Wnt5a	4
GO:0061436	establishment of skin barrier	4/217	26/23210	9.45381e-05	0.00135404	0.00100328	Cldn4/Grhl3/Tmprss13/Trp63	4
GO:2000738	positive regulation of stem cell differentiation	4/217	26/23210	9.45381e-05	0.00135404	0.00100328	Bmp7/Sox9/Tacstd2/Tgfb2	4
GO:0003208	cardiac ventricle morphogenesis	6/217	79/23210	9.81326e-05	0.00139917	0.00103671	Foxf1/Hand1/Hey1/Isl1/Mesp1/Tgfb2	6
GO:0042472	inner ear morphogenesis	7/217	114/23210	0.000100041	0.00141996	0.00105212	Dlx5/Fgf8/Fzd3/Grhl3/Hoxa1/Sox9/Wnt5a	7
GO:0021675	nerve development	6/217	80/23210	0.000105271	0.00148084	0.00109723	Hoxa1/Hoxa3/Hoxb2/Isl1/Nrp2/Sall1	6
GO:0030500	regulation of bone mineralization	6/217	80/23210	0.000105271	0.00148084	0.00109723	Acvr2b/Bmp7/Osr1/Smad3/Sox9/Tmem119	6
GO:0003338	metanephros morphogenesis	4/217	27/23210	0.00011017	0.00152927	0.00113311	Hes5/Sall1/Smo/Sox9	4
GO:0030878	thyroid gland development	4/217	27/23210	0.00011017	0.00152927	0.00113311	Fgf8/Hoxa3/Hoxa5/Smad3	4
GO:0090103	cochlea morphogenesis	4/217	27/23210	0.00011017	0.00152927	0.00113311	Grhl3/Hoxa1/Sox9/Wnt5a	4
GO:0001649	osteoblast differentiation	9/217	199/23210	0.000112113	0.00154049	0.00114143	Acvr2b/Bmp7/Dlx5/Hey1/Smad3/Smo/Tmem119/Tnf/Trp63	9
GO:0050679	positive regulation of epithelial cell proliferation	9/217	199/23210	0.000112113	0.00154049	0.00114143	Arg1/Cxcl12/Dlx5/Gas1/Osr1/Smo/Sox9/Trp63/Wnt5a	9
GO:0001974	blood vessel remodeling	5/217	51/23210	0.000112933	0.00154049	0.00114143	Acvr2b/Fgf8/Hoxa3/Rspo3/Tgfb2	5
GO:0070265	necrotic cell death	5/217	51/23210	0.000112933	0.00154049	0.00114143	Hebp2/Pygl/Tmem123/Tnf/Tspo	5
GO:0048617	embryonic foregut morphogenesis	3/217	11/23210	0.000125832	0.00170904	0.00126631	Acvr2b/Foxf1/Smad3	3
GO:0045992	negative regulation of embryonic development	4/217	28/23210	0.000127593	0.00171084	0.00126765	Bmp7/Fzd3/Mesp1/Wnt5a	4
GO:0060037	pharyngeal system development	4/217	28/23210	0.000127593	0.00171084	0.00126765	Bmp7/Fgf8/Isl1/Tgfb2	4
GO:0061311	cell surface receptor signaling pathway involved in heart development	4/217	28/23210	0.000127593	0.00171084	0.00126765	Hey1/Mesp1/Msx1/Wnt5a	4
GO:0090090	negative regulation of canonical Wnt signaling pathway	7/217	119/23210	0.000130945	0.00174834	0.00129543	Cdh2/Isl1/Mesp1/Mllt3/Notum/Sox9/Wnt5a	7
GO:0031214	biomineral tissue development	8/217	160/23210	0.000135661	0.00179157	0.00132746	Acvr2b/Bmp7/Hey1/Osr1/Smad3/Sox9/Tmem119/Wnt6	8
GO:0009948	anterior/posterior axis specification	5/217	53/23210	0.000135889	0.00179157	0.00132746	Cdx2/Hey1/Lefty1/Tbx6/Wnt5a	5
GO:0048546	digestive tract morphogenesis	5/217	53/23210	0.000135889	0.00179157	0.00132746	Acvr2b/Foxf1/Smad3/Trp63/Wnt5a	5
GO:0003148	outflow tract septum morphogenesis	4/217	29/23210	0.000146929	0.00192714	0.00142791	Fgf8/Isl1/Nrp2/Tgfb2	4
GO:0014032	neural crest cell development	6/217	85/23210	0.000147394	0.00192714	0.00142791	Bmp7/Isl1/Kitl/Nrp2/Smo/Sox9	6
GO:0007440	foregut morphogenesis	3/217	12/23210	0.00016662	0.00215171	0.00159432	Acvr2b/Foxf1/Smad3	3
GO:0021561	facial nerve development	3/217	12/23210	0.00016662	0.00215171	0.00159432	Hoxa1/Hoxb2/Nrp2	3
GO:0021610	facial nerve morphogenesis	3/217	12/23210	0.00016662	0.00215171	0.00159432	Hoxa1/Hoxb2/Nrp2	3
GO:0010717	regulation of epithelial to mesenchymal transition	6/217	87/23210	0.000167572	0.00215518	0.00159688	Bambi/Bmp7/Efna1/Isl1/Smad3/Tgfb2	6
GO:0021602	cranial nerve morphogenesis	4/217	30/23210	0.000168297	0.00215571	0.00159727	Hoxa1/Hoxa3/Hoxb2/Nrp2	4
GO:0030104	water homeostasis	5/217	56/23210	0.000176819	0.00225569	0.00167136	Cldn4/Grhl3/Sct/Tmprss13/Trp63	5
GO:0099175	regulation of postsynapse organization	7/217	125/23210	0.000177814	0.00225925	0.00167399	Cdh2/Dbn1/Efna1/Gap43/Nrp2/Sorbs1/Wnt5a	7
GO:0001656	metanephros development	6/217	89/23210	0.000189872	0.00236767	0.00175433	Bmp7/Hes5/Osr1/Sall1/Smo/Sox9	6
GO:0031016	pancreas development	6/217	89/23210	0.000189872	0.00236767	0.00175433	Acvr2b/Foxf1/Isl1/Smo/Sox9/Wnt5a	6
GO:0060415	muscle tissue morphogenesis	6/217	89/23210	0.000189872	0.00236767	0.00175433	Actc1/Hand1/Hey1/Isl1/Tgfb2/Wnt5a	6
GO:0033561	regulation of water loss via skin	4/217	31/23210	0.000191821	0.00236767	0.00175433	Cldn4/Grhl3/Tmprss13/Trp63	4
GO:0090162	establishment of epithelial cell polarity	4/217	31/23210	0.000191821	0.00236767	0.00175433	Foxf1/Hes5/Hey1/Wnt5a	4
GO:1905314	semi-lunar valve development	4/217	31/23210	0.000191821	0.00236767	0.00175433	Efna1/Hey1/Sox9/Tgfb2	4
GO:0001736	establishment of planar polarity	5/217	57/23210	0.000192359	0.00236767	0.00175433	Fzd3/Grhl3/Mllt3/Trp63/Wnt5a	5
GO:0002067	glandular epithelial cell differentiation	5/217	57/23210	0.000192359	0.00236767	0.00175433	Fgf8/Hoxa5/Smo/Trp63/Wnt5a	5
GO:0008406	gonad development	9/217	214/23210	0.000193718	0.00237512	0.00175985	Fgf8/Hoxa10/Hoxa9/Kitl/Mmp2/Osr1/Sox9/Tgfb2/Wnt5a	9
GO:0060395	SMAD protein signal transduction	6/217	90/23210	0.000201867	0.00246544	0.00182677	Bmp7/Gdf15/Lefty1/Lefty2/Smad3/Tgfb2	6
GO:0051146	striated muscle cell differentiation	11/217	316/23210	0.00020341	0.00247469	0.00183362	Actc1/AW551984/Cdh2/Cxcl12/Gdf15/Mesp1/Msx1/Pmp22/Smo/Speg/Tmem119	11
GO:0001890	placenta development	8/217	170/23210	0.00020568	0.00249268	0.00184696	Bmp7/Cdx2/Dlx3/Gjb3/Gjb5/Hand1/Hey1/Rspo3	8
GO:0007164	establishment of tissue polarity	5/217	58/23210	0.00020892	0.00252224	0.00186886	Fzd3/Grhl3/Mllt3/Trp63/Wnt5a	5
GO:0048864	stem cell development	6/217	91/23210	0.000214452	0.0025482	0.00188809	Bmp7/Isl1/Kitl/Nrp2/Smo/Sox9	6
GO:0021520	spinal cord motor neuron cell fate specification	3/217	13/23210	0.000215113	0.0025482	0.00188809	Hoxc10/Hoxd10/Isl1	3
GO:0021604	cranial nerve structural organization	3/217	13/23210	0.000215113	0.0025482	0.00188809	Hoxa1/Hoxb2/Nrp2	3
GO:0060601	lateral sprouting from an epithelium	3/217	13/23210	0.000215113	0.0025482	0.00188809	Bmp7/Trp63/Wnt5a	3
GO:0060911	cardiac cell fate commitment	3/217	13/23210	0.000215113	0.0025482	0.00188809	AW551984/Isl1/Mesp1	3
GO:0045137	development of primary sexual characteristics	9/217	218/23210	0.000222342	0.00262397	0.00194423	Fgf8/Hoxa10/Hoxa9/Kitl/Mmp2/Osr1/Sox9/Tgfb2/Wnt5a	9
GO:0001755	neural crest cell migration	5/217	59/23210	0.000226544	0.00265368	0.00196625	Bmp7/Isl1/Kitl/Nrp2/Smo	5
GO:0060711	labyrinthine layer development	5/217	59/23210	0.000226544	0.00265368	0.00196625	Bmp7/Cdx2/Gjb5/Hey1/Rspo3	5
GO:0014033	neural crest cell differentiation	6/217	92/23210	0.000227646	0.00265672	0.0019685	Bmp7/Isl1/Kitl/Nrp2/Smo/Sox9	6
GO:0060324	face development	5/217	60/23210	0.000245277	0.00284435	0.00210752	Dlx5/Mmp2/Msx1/Tgfb2/Wnt5a	5
GO:0042063	gliogenesis	11/217	323/23210	0.000245529	0.00284435	0.00210752	Cdh2/Dll3/Gap43/Gpc1/Hes5/Pmp22/Smo/Sox9/Tgfb2/Tnf/Tspo	11
GO:2000052	positive regulation of non-canonical Wnt signaling pathway	3/217	14/23210	0.000271895	0.00313825	0.00232529	Mllt3/Rspo3/Wnt5a	3
GO:0031069	hair follicle morphogenesis	4/217	34/23210	0.000276589	0.00316921	0.00234823	Krt71/Smo/Tgfb2/Trp63	4
GO:0035116	embryonic hindlimb morphogenesis	4/217	34/23210	0.000276589	0.00316921	0.00234823	Fgf8/Msx1/Osr1/Trp63	4
GO:0050905	neuromuscular process	7/217	136/23210	0.000298515	0.00340805	0.0025252	Dbn1/Hoxa1/Hoxc10/Hoxd10/Igdcc3/Penk/Pmp22	7
GO:0048644	muscle organ morphogenesis	6/217	97/23210	0.000303514	0.0034526	0.00255821	Actc1/Hand1/Hey1/Isl1/Tgfb2/Wnt5a	6
GO:0060441	epithelial tube branching involved in lung morphogenesis	4/217	35/23210	0.000310005	0.00351376	0.00260352	Foxf1/Hoxa5/Sox9/Tnf	4
GO:2000736	regulation of stem cell differentiation	5/217	64/23210	0.000332219	0.00375205	0.00278009	Bmp7/Hes5/Sox9/Tacstd2/Tgfb2	5
GO:0003188	heart valve formation	3/217	15/23210	0.00033753	0.0037849	0.00280442	Efna1/Hey1/Sox9	3
GO:0045605	negative regulation of epidermal cell differentiation	3/217	15/23210	0.00033753	0.0037849	0.00280442	Hes5/Tgfb2/Trp63	3
GO:0050808	synapse organization	13/217	451/23210	0.000347012	0.00387743	0.00287299	Cdh2/Dbn1/Efna1/Efna5/Farp1/Gap43/Nrp2/Pcdhgc3/Pmp22/Sorbs1/Sparcl1/Tnf/Wnt5a	13
GO:0060425	lung morphogenesis	5/217	65/23210	0.000357195	0.00397711	0.00294684	Fgf8/Foxf1/Hoxa5/Sox9/Tnf	5
GO:0090263	positive regulation of canonical Wnt signaling pathway	6/217	101/23210	0.000377417	0.00418711	0.00310244	Bambi/Dlx5/Lypd6/Peg12/Rspo3/Smad3	6
GO:0045684	positive regulation of epidermis development	4/217	37/23210	0.000385358	0.00418711	0.00310244	Gal/Tgfb2/Tnf/Wnt5a	4
GO:0045746	negative regulation of Notch signaling pathway	4/217	37/23210	0.000385358	0.00418711	0.00310244	Bmp7/Chac1/Dll3/Hey1	4
GO:0048665	neuron fate specification	4/217	37/23210	0.000385358	0.00418711	0.00310244	Evx1/Hoxc10/Hoxd10/Isl1	4
GO:0048846	axon extension involved in axon guidance	4/217	37/23210	0.000385358	0.00418711	0.00310244	Cxcl12/Nrp2/Smo/Wnt5a	4
GO:0060071	Wnt signaling pathway	planar cell polarity pathway	4/217	37/23210	0.000385358	0.00418711	0.00310244	Fzd3/Grhl3/Mllt3/Wnt5a	4
GO:1902284	neuron projection extension involved in neuron projection guidance	4/217	37/23210	0.000385358	0.00418711	0.00310244	Cxcl12/Nrp2/Smo/Wnt5a	4
GO:0007548	sex differentiation	10/217	288/23210	0.000402436	0.00435765	0.00322881	Fgf8/Hoxa10/Hoxa9/Kitl/Mmp2/Osr1/Sox9/Tgfb2/Trp63/Wnt5a	10
GO:2001053	regulation of mesenchymal cell apoptotic process	3/217	16/23210	0.000412563	0.00445201	0.00329872	Bmp7/Msx1/Sox9	3
GO:0009953	dorsal/ventral pattern formation	6/217	103/23210	0.000419285	0.00450911	0.00334103	Evx1/Fgf8/Gas1/Hoxb2/Smo/Sp8	6
GO:1904888	cranial skeletal system development	5/217	68/23210	0.000440689	0.00472317	0.00349964	Gas1/Hoxa1/Smad3/Tgfb2/Trp63	5
GO:0021536	diencephalon development	5/217	69/23210	0.000471545	0.00501783	0.00371797	Fgf8/Isl1/Nrp2/Smo/Wnt5a	5
GO:0048730	epidermis morphogenesis	4/217	39/23210	0.00047296	0.00501783	0.00371797	Krt71/Smo/Tgfb2/Trp63	4
GO:0090175	regulation of establishment of planar polarity	4/217	39/23210	0.00047296	0.00501783	0.00371797	Fzd3/Grhl3/Mllt3/Wnt5a	4
GO:0060840	artery development	6/217	106/23210	0.00048879	0.00515691	0.00382102	Acvr2b/Fgf8/Foxf1/Hey1/Hoxa1/Tgfb2	6
GO:0048368	lateral mesoderm development	3/217	17/23210	0.000497524	0.00515691	0.00382102	Foxf1/Mesp1/Smo	3
GO:0048853	forebrain morphogenesis	3/217	17/23210	0.000497524	0.00515691	0.00382102	Fgf8/Smo/Wnt5a	3
GO:0060413	atrial septum morphogenesis	3/217	17/23210	0.000497524	0.00515691	0.00382102	Isl1/Smo/Tgfb2	3
GO:0060644	mammary gland epithelial cell differentiation	3/217	17/23210	0.000497524	0.00515691	0.00382102	Foxf1/Hoxa5/Smo	3
GO:0072234	metanephric nephron tubule development	3/217	17/23210	0.000497524	0.00515691	0.00382102	Hes5/Osr1/Sox9	3
GO:0097152	mesenchymal cell apoptotic process	3/217	17/23210	0.000497524	0.00515691	0.00382102	Bmp7/Msx1/Sox9	3
GO:0099173	postsynapse organization	8/217	194/23210	0.000499384	0.00515921	0.00382272	Cdh2/Dbn1/Efna1/Farp1/Gap43/Nrp2/Sorbs1/Wnt5a	8
GO:0045747	positive regulation of Notch signaling pathway	4/217	40/23210	0.00052169	0.00533716	0.00395457	Hes5/Mesp1/Tgfb2/Trp63	4
GO:0060325	face morphogenesis	4/217	40/23210	0.00052169	0.00533716	0.00395457	Dlx5/Mmp2/Msx1/Tgfb2	4
GO:1905332	positive regulation of morphogenesis of an epithelium	4/217	40/23210	0.00052169	0.00533716	0.00395457	Hoxb7/Sall1/Smo/Sox9	4
GO:2000106	regulation of leukocyte apoptotic process	6/217	108/23210	0.000539893	0.00550551	0.00407931	Cxcl12/Efna1/Kitl/St6gal1/Tgfb2/Wnt5a	6
GO:2001233	regulation of apoptotic signaling pathway	12/217	414/23210	0.000556033	0.0056518	0.00418771	Ackr3/Cxcl12/Gas1/Itprip/Msx1/Nanos3/Pmp22/Sept4/Smad3/Tgfb2/Tnf/Trp63	12
GO:0030178	negative regulation of Wnt signaling pathway	7/217	151/23210	0.000560835	0.00568229	0.0042103	Cdh2/Isl1/Mesp1/Mllt3/Notum/Sox9/Wnt5a	7
GO:0021783	preganglionic parasympathetic fiber development	3/217	18/23210	0.000592925	0.00595003	0.00440868	Hoxa1/Hoxb2/Nrp2	3
GO:0060572	morphogenesis of an epithelial bud	3/217	18/23210	0.000592925	0.00595003	0.00440868	Bmp7/Trp63/Wnt5a	3
GO:0072077	renal vesicle morphogenesis	3/217	18/23210	0.000592925	0.00595003	0.00440868	Sall1/Smo/Sox9	3
GO:0019882	antigen processing and presentation	6/217	110/23210	0.000595056	0.00595245	0.00441047	Erap1/H2-Bl/Psmb8/Rab3b/Rab8b/Rftn1	6
GO:0007422	peripheral nervous system development	5/217	73/23210	0.000611488	0.00609746	0.00451792	Gpc1/Hoxd10/Hoxd9/Isl1/Pmp22	5
GO:0060541	respiratory system development	9/217	251/23210	0.000620927	0.00617205	0.00457319	Acvr2b/Dlx5/Fgf8/Foxf1/Hoxa5/Sox9/Speg/Tnf/Wnt5a	9
GO:0001709	cell fate determination	4/217	42/23210	0.000629687	0.00623945	0.00462313	Dll3/Hand1/Isl1/Mesp1	4
GO:0001892	embryonic placenta development	6/217	112/23210	0.000654497	0.00646495	0.00479021	Bmp7/Cdx2/Gjb5/Hand1/Hey1/Rspo3	6
GO:0031128	developmental induction	4/217	43/23210	0.000689228	0.00673814	0.00499263	Fgf8/Mesp1/Sall1/Sox9	4
GO:0048854	brain morphogenesis	4/217	43/23210	0.000689228	0.00673814	0.00499263	Cdh2/Fgf8/Smo/Wnt5a	4
GO:0060563	neuroepithelial cell differentiation	5/217	75/23210	0.000692125	0.00673814	0.00499263	Cdh2/Dlx3/Fgf8/Hes5/Hey1	5
GO:0034330	cell junction organization	9/217	255/23210	0.000694971	0.00673814	0.00499263	Cdh2/Cldn9/Efna5/Pmp22/Rab8b/Smad3/Sorbs1/Tgfb2/Tnf	9
GO:0003214	cardiac left ventricle morphogenesis	3/217	19/23210	0.000699261	0.00673814	0.00499263	Foxf1/Hand1/Tgfb2	3
GO:0003215	cardiac right ventricle morphogenesis	3/217	19/23210	0.000699261	0.00673814	0.00499263	Hand1/Isl1/Tgfb2	3
GO:0030859	polarized epithelial cell differentiation	3/217	19/23210	0.000699261	0.00673814	0.00499263	Foxf1/Trp63/Wnt5a	3
GO:0072189	ureter development	3/217	19/23210	0.000699261	0.00673814	0.00499263	Foxf1/Osr1/Sox9	3
GO:0048844	artery morphogenesis	5/217	76/23210	0.000735303	0.00706384	0.00523396	Fgf8/Foxf1/Hey1/Hoxa1/Tgfb2	5
GO:2001023	regulation of response to drug	6/217	115/23210	0.000752167	0.00720389	0.00533773	Arg1/Cxcl12/Gal/Osr1/Rab3b/Tnf	6
GO:0015893	drug transport	8/217	207/23210	0.000764036	0.00729538	0.00540552	Arg1/Car14/Cxcl12/Gal/Rab3b/Slc25a24/Slc25a29/Tnf	8
GO:0030282	bone mineralization	6/217	116/23210	0.000787107	0.00749297	0.00555193	Acvr2b/Bmp7/Osr1/Smad3/Sox9/Tmem119	6
GO:0045665	negative regulation of neuron differentiation	9/217	260/23210	0.000797513	0.00754644	0.00559154	Bmp7/Efna1/Hes5/Hey1/Isl1/Pmp22/Sox9/Tbx6/Wnt5a	9
GO:0048588	developmental cell growth	9/217	260/23210	0.000797513	0.00754644	0.00559154	Cxcl12/Dbn1/Dpysl2/Efna5/Gal/Nrp2/Smo/Sox9/Wnt5a	9
GO:0072243	metanephric nephron epithelium development	3/217	20/23210	0.00081701	0.00768478	0.00569404	Hes5/Osr1/Sox9	3
GO:2000678	negative regulation of transcription regulatory region DNA binding	3/217	20/23210	0.00081701	0.00768478	0.00569404	Hand1/Hey1/Msx1	3
GO:0090184	positive regulation of kidney development	4/217	45/23210	0.000820076	0.00769066	0.0056984	Hoxb7/Sall1/Smo/Sox9	4
GO:0014020	primary neural tube formation	6/217	117/23210	0.000823288	0.00769786	0.00570374	Bmp7/Fzd3/Grhl3/Sall1/Tgfb2/Wnt5a	6
GO:0051952	regulation of amine transport	6/217	118/23210	0.000860738	0.00802422	0.00594555	Arg1/Cxcl12/Dpysl2/Osr1/Rab3b/Tnf	6
GO:0050730	regulation of peptidyl-tyrosine phosphorylation	9/217	263/23210	0.000864737	0.00803771	0.00595555	Efna1/Efna5/Fgf8/Gprc5a/Hes5/Irf1/Isl1/Kitl/Tnf	9
GO:0060323	head morphogenesis	4/217	46/23210	0.00089166	0.00826359	0.00612292	Dlx5/Mmp2/Msx1/Tgfb2	4
GO:0003283	atrial septum development	3/217	21/23210	0.000946635	0.00867107	0.00642484	Isl1/Smo/Tgfb2	3
GO:0048486	parasympathetic nervous system development	3/217	21/23210	0.000946635	0.00867107	0.00642484	Hoxa1/Hoxb2/Nrp2	3
GO:0072170	metanephric tubule development	3/217	21/23210	0.000946635	0.00867107	0.00642484	Hes5/Osr1/Sox9	3
GO:1901626	regulation of postsynaptic membrane organization	3/217	21/23210	0.000946635	0.00867107	0.00642484	Cdh2/Dbn1/Sorbs1	3
GO:0003179	heart valve morphogenesis	4/217	47/23210	0.000967534	0.00883681	0.00654764	Efna1/Hey1/Sox9/Tgfb2	4
GO:0015837	amine transport	6/217	122/23210	0.00102384	0.00932405	0.00690866	Arg1/Cxcl12/Dpysl2/Osr1/Rab3b/Tnf	6
GO:0002718	regulation of cytokine production involved in immune response	5/217	82/23210	0.00103798	0.00942558	0.0069839	Arg1/Arid5a/Tgfb2/Tnf/Wnt5a	5
GO:0044851	hair cycle phase	3/217	22/23210	0.00108858	0.00971707	0.00719987	Gal/Tgfb2/Wnt5a	3
GO:0048339	paraxial mesoderm development	3/217	22/23210	0.00108858	0.00971707	0.00719987	Dll3/Smad3/Wnt5a	3
GO:0048532	anatomical structure arrangement	3/217	22/23210	0.00108858	0.00971707	0.00719987	Hoxa1/Hoxb2/Nrp2	3
GO:0060438	trachea development	3/217	22/23210	0.00108858	0.00971707	0.00719987	Foxf1/Hoxa5/Sox9	3
GO:0060602	branch elongation of an epithelium	3/217	22/23210	0.00108858	0.00971707	0.00719987	Sox9/Tfap2c/Wnt5a	3
GO:1903055	positive regulation of extracellular matrix organization	3/217	22/23210	0.00108858	0.00971707	0.00719987	Smad3/Sox9/Tgfb2	3
GO:0051955	regulation of amino acid transport	4/217	49/23210	0.0011327	0.0100539	0.00744948	Arg1/Dpysl2/Osr1/Tnf	4
GO:0090102	cochlea development	4/217	49/23210	0.0011327	0.0100539	0.00744948	Grhl3/Hoxa1/Sox9/Wnt5a	4
GO:0048701	embryonic cranial skeleton morphogenesis	4/217	50/23210	0.00122227	0.0107882	0.00799353	Gas1/Hoxa1/Smad3/Tgfb2	4
GO:0050891	multicellular organismal water homeostasis	4/217	50/23210	0.00122227	0.0107882	0.00799353	Cldn4/Grhl3/Tmprss13/Trp63	4
GO:0002719	negative regulation of cytokine production involved in immune response	3/217	23/23210	0.00124328	0.0108822	0.00806317	Arg1/Tgfb2/Tnf	3
GO:0048485	sympathetic nervous system development	3/217	23/23210	0.00124328	0.0108822	0.00806317	Fzd3/Nrp2/Trp63	3
GO:0072202	cell differentiation involved in metanephros development	3/217	23/23210	0.00124328	0.0108822	0.00806317	Osr1/Sall1/Smo	3
GO:0031589	cell-substrate adhesion	10/217	339/23210	0.00139715	0.012149	0.00900185	Bcam/Dbn1/Efna1/Efna5/Foxf1/Smad3/Sorbs1/St6gal1/Tacstd2/Ttyh1	10
GO:0003181	atrioventricular valve morphogenesis	3/217	24/23210	0.00141116	0.012149	0.00900185	Efna1/Hey1/Tgfb2	3
GO:0021889	olfactory bulb interneuron differentiation	3/217	24/23210	0.00141116	0.012149	0.00900185	Dlx5/Sall1/Wnt5a	3
GO:0042474	middle ear morphogenesis	3/217	24/23210	0.00141116	0.012149	0.00900185	Gas1/Msx1/Osr1	3
GO:0072207	metanephric epithelium development	3/217	24/23210	0.00141116	0.012149	0.00900185	Hes5/Osr1/Sox9	3
GO:0097150	neuronal stem cell population maintenance	3/217	24/23210	0.00141116	0.012149	0.00900185	Cdh2/Hes5/Sct	3
GO:0090130	tissue migration	9/217	284/23210	0.00147547	0.0126681	0.00938648	Bmper/Efna1/Fgf8/Foxf1/Pik3r3/Sox9/Tacstd2/Tgfb2/Wnt5a	9
GO:0048880	sensory system development	11/217	403/23210	0.00151885	0.0128386	0.00951278	Acvr2b/Bmp7/Frem2/Gas1/Grhl3/Hes5/Isl1/Meis2/Smad3/Sox9/Tgfb2	11
GO:0051098	regulation of binding	11/217	403/23210	0.00151885	0.0128386	0.00951278	Bambi/Cald1/Hand1/Hey1/Hoxa3/Isl1/Msx1/Smad3/Smo/Tgfb2/Wnt5a	11
GO:0043392	negative regulation of DNA binding	4/217	53/23210	0.00152058	0.0128386	0.00951278	Hand1/Hey1/Msx1/Smo	4
GO:0055010	ventricular cardiac muscle tissue morphogenesis	4/217	53/23210	0.00152058	0.0128386	0.00951278	Hand1/Hey1/Isl1/Tgfb2	4
GO:0061383	trabecula morphogenesis	4/217	53/23210	0.00152058	0.0128386	0.00951278	Bmp7/Hey1/Mmp2/Tgfb2	4
GO:1900024	regulation of substrate adhesion-dependent cell spreading	4/217	53/23210	0.00152058	0.0128386	0.00951278	Dbn1/Efna5/St6gal1/Tacstd2	4
GO:0010769	regulation of cell morphogenesis involved in differentiation	10/217	343/23210	0.00152385	0.0128386	0.00951278	Cdh2/Cxcl12/Dbn1/Dpysl2/Efna1/Efna5/Nsmf/St6gal1/Tacstd2/Wnt5a	10
GO:0001841	neural tube formation	6/217	132/23210	0.00153564	0.0128691	0.00953539	Bmp7/Fzd3/Grhl3/Sall1/Tgfb2/Wnt5a	6
GO:0071887	leukocyte apoptotic process	6/217	132/23210	0.00153564	0.0128691	0.00953539	Cxcl12/Efna1/Kitl/St6gal1/Tgfb2/Wnt5a	6
GO:0030903	notochord development	3/217	25/23210	0.0015926	0.0133111	0.00986285	Efna1/Sox9/Wnt5a	3
GO:0035272	exocrine system development	4/217	54/23210	0.00163034	0.0135189	0.0100169	Bmp7/Fgf8/Sox9/Tnf	4
GO:0045599	negative regulation of fat cell differentiation	4/217	54/23210	0.00163034	0.0135189	0.0100169	Bbs12/Smad3/Tnf/Wnt5a	4
GO:0045604	regulation of epidermal cell differentiation	4/217	54/23210	0.00163034	0.0135189	0.0100169	Hes5/Hey1/Tgfb2/Trp63	4
GO:1903706	regulation of hemopoiesis	11/217	407/23210	0.00164167	0.0135772	0.01006	Hes5/Hmgb3/Hoxa5/Hoxa9/Irf1/Kitl/Lmo2/Meis2/Mixl1/Tmem176b/Tnf	11
GO:0002698	negative regulation of immune effector process	6/217	134/23210	0.0016579	0.0136753	0.0101328	Arg1/Foxf1/Irf1/Susd4/Tgfb2/Tnf	6
GO:0045088	regulation of innate immune response	9/217	289/23210	0.00166274	0.0136753	0.0101328	Arg1/Hmgb3/Irf1/Mmp2/Raet1d/Rftn1/Susd4/Tnf/Wnt5a	9
GO:0035051	cardiocyte differentiation	7/217	182/23210	0.00166656	0.0136753	0.0101328	Actc1/AW551984/Bmp7/Isl1/Mesp1/Speg/Tgfb2	7
GO:0061351	neural precursor cell proliferation	7/217	183/23210	0.00171938	0.0140721	0.0104267	Cdh2/Dbn1/Fgf8/Fzd3/Sall1/Smo/Wnt5a	7
GO:0045109	intermediate filament organization	3/217	26/23210	0.001788	0.0145581	0.0107868	Des/Klhl24/Krt71	3
GO:2000050	regulation of non-canonical Wnt signaling pathway	3/217	26/23210	0.001788	0.0145581	0.0107868	Mllt3/Rspo3/Wnt5a	3
GO:0048675	axon extension	6/217	137/23210	0.001855	0.0150647	0.0111622	Cxcl12/Dbn1/Dpysl2/Nrp2/Smo/Wnt5a	6
GO:0010001	glial cell differentiation	8/217	239/23210	0.00190889	0.0154625	0.0114569	Cdh2/Dll3/Gap43/Gpc1/Hes5/Pmp22/Smo/Sox9	8
GO:0003170	heart valve development	4/217	57/23210	0.00199247	0.0159767	0.011838	Efna1/Hey1/Sox9/Tgfb2	4
GO:0003171	atrioventricular valve development	3/217	27/23210	0.00199772	0.0159767	0.011838	Efna1/Hey1/Tgfb2	3
GO:0048745	smooth muscle tissue development	3/217	27/23210	0.00199772	0.0159767	0.011838	Osr1/Sox9/Trp63	3
GO:0060536	cartilage morphogenesis	3/217	27/23210	0.00199772	0.0159767	0.011838	Hand1/Hoxa5/Msx1	3
GO:0060713	labyrinthine layer morphogenesis	3/217	27/23210	0.00199772	0.0159767	0.011838	Bmp7/Gjb5/Rspo3	3
GO:0021517	ventral spinal cord development	4/217	58/23210	0.00212459	0.0169207	0.0125374	Evx1/Hoxc10/Hoxd10/Isl1	4
GO:0071695	anatomical structure maturation	7/217	190/23210	0.0021265	0.0169207	0.0125374	Gal/Hoxa5/Mmp2/Pmp22/Tbx6/Tgfb2/Wnt5a	7
GO:0048871	multicellular organismal homeostasis	12/217	486/23210	0.00217682	0.0172775	0.0128018	Acvr2b/Bbs12/Cldn4/Grhl3/Hoxc10/Smo/Sox9/Tmem119/Tmprss13/Tnf/Trp63/Zfp423	12
GO:0030510	regulation of BMP signaling pathway	5/217	97/23210	0.0021903	0.0172973	0.0128165	Bmper/Hes5/Msx1/Wnt5a/Zfp423	5
GO:0045638	negative regulation of myeloid cell differentiation	5/217	97/23210	0.0021903	0.0172973	0.0128165	Hmgb3/Hoxa5/Hoxa9/Lmo2/Meis2	5
GO:0048820	hair follicle maturation	3/217	28/23210	0.00222214	0.017376	0.0128748	Gal/Tgfb2/Wnt5a	3
GO:0060039	pericardium development	3/217	28/23210	0.00222214	0.017376	0.0128748	Bmp7/Smad3/Wnt5a	3
GO:0060445	branching involved in salivary gland morphogenesis	3/217	28/23210	0.00222214	0.017376	0.0128748	Bmp7/Fgf8/Tnf	3
GO:0050680	negative regulation of epithelial cell proliferation	6/217	142/23210	0.00222232	0.017376	0.0128748	Gas1/Isl1/Sox9/Tgfb2/Tnf/Wnt5a	6
GO:0048771	tissue remodeling	7/217	193/23210	0.00232222	0.0181122	0.0134202	Acvr2b/Fgf8/Hoxa3/Mmp2/Rspo3/Tgfb2/Tmem119	7
GO:0046847	filopodium assembly	4/217	60/23210	0.00240672	0.0187249	0.0138742	Dbn1/Espn/Gap43/Ttyh1	4
GO:0050731	positive regulation of peptidyl-tyrosine phosphorylation	7/217	195/23210	0.00246023	0.0190571	0.0141204	Efna1/Efna5/Fgf8/Hes5/Isl1/Kitl/Tnf	7
GO:0060571	morphogenesis of an epithelial fold	3/217	29/23210	0.00246159	0.0190571	0.0141204	Bmp7/Trp63/Wnt5a	3
GO:0045216	cell-cell junction organization	6/217	145/23210	0.00246757	0.0190571	0.0141204	Cdh2/Cldn9/Pmp22/Smad3/Tgfb2/Tnf	6
GO:0021515	cell differentiation in spinal cord	4/217	61/23210	0.00255701	0.0196996	0.0145964	Evx1/Hoxc10/Hoxd10/Isl1	4
GO:0034446	substrate adhesion-dependent cell spreading	5/217	101/23210	0.00261249	0.0200779	0.0148768	Dbn1/Efna1/Efna5/St6gal1/Tacstd2	5
GO:0003229	ventricular cardiac muscle tissue development	4/217	62/23210	0.00271361	0.0207028	0.0153397	Hand1/Hey1/Isl1/Tgfb2	4
GO:0010171	body morphogenesis	4/217	62/23210	0.00271361	0.0207028	0.0153397	Dlx5/Mmp2/Msx1/Tgfb2	4
GO:0042481	regulation of odontogenesis	3/217	30/23210	0.0027164	0.0207028	0.0153397	Fgf8/Msx1/Wnt6	3
GO:0002367	cytokine production involved in immune response	5/217	102/23210	0.00272664	0.0207028	0.0153397	Arg1/Arid5a/Tgfb2/Tnf/Wnt5a	5
GO:0021510	spinal cord development	5/217	102/23210	0.00272664	0.0207028	0.0153397	Evx1/Hoxc10/Hoxd10/Isl1/Smo	5
GO:0014013	regulation of gliogenesis	6/217	150/23210	0.00292082	0.0221238	0.0163926	Cdh2/Dll3/Hes5/Pmp22/Tnf/Tspo	6
GO:0045662	negative regulation of myoblast differentiation	3/217	31/23210	0.00298689	0.0225122	0.0166805	Cxcl14/Sox9/Tnf	3
GO:0061036	positive regulation of cartilage development	3/217	31/23210	0.00298689	0.0225122	0.0166805	Smad3/Sox9/Wnt5a	3
GO:0098742	cell-cell adhesion via plasma-membrane adhesion molecules	7/217	202/23210	0.00299354	0.0225122	0.0166805	Cdh2/Efna5/Pcdh18/Pcdhgc3/Prtg/Sparcl1/Tgfb2	7
GO:0021700	developmental maturation	9/217	317/23210	0.00309349	0.0232085	0.0171964	Gal/Hes5/Hoxa5/Mmp2/Pmp22/Sept4/Tbx6/Tgfb2/Wnt5a	9
GO:0046661	male sex differentiation	6/217	152/23210	0.00311855	0.023341	0.0172945	Fgf8/Hoxa10/Hoxa9/Sox9/Tgfb2/Wnt5a	6
GO:0002699	positive regulation of immune effector process	8/217	259/23210	0.00313015	0.0233723	0.0173177	Arg1/Arid5a/Foxf1/H2-Bl/Irf1/Raet1d/Tnf/Wnt5a	8
GO:0045446	endothelial cell differentiation	5/217	106/23210	0.00321958	0.0239624	0.017755	Acvr2b/Hey1/Hoxb5/Mesp1/Tnf	5
GO:0018108	peptidyl-tyrosine phosphorylation	9/217	319/23210	0.0032244	0.0239624	0.017755	Efna1/Efna5/Fgf8/Gprc5a/Hes5/Irf1/Isl1/Kitl/Tnf	9
GO:0050770	regulation of axonogenesis	7/217	205/23210	0.00324744	0.0240769	0.0178398	Cdh2/Cxcl12/Dbn1/Dpysl2/Efna1/Efna5/Wnt5a	7
GO:0060669	embryonic placenta morphogenesis	3/217	32/23210	0.00327336	0.0242121	0.01794	Bmp7/Gjb5/Rspo3	3
GO:0018212	peptidyl-tyrosine modification	9/217	322/23210	0.0034289	0.0253032	0.0187485	Efna1/Efna5/Fgf8/Gprc5a/Hes5/Irf1/Isl1/Kitl/Tnf	9
GO:0033598	mammary gland epithelial cell proliferation	3/217	33/23210	0.00357612	0.0262665	0.0194622	Hoxa5/Tfap2c/Wnt5a	3
GO:2000036	regulation of stem cell population maintenance	3/217	33/23210	0.00357612	0.0262665	0.0194622	Bmp7/Smo/Trp63	3
GO:0008361	regulation of cell size	7/217	209/23210	0.0036112	0.0264625	0.0196074	Cxcl12/Dbn1/Dpysl2/Efna5/Sct/Tmem123/Wnt5a	7
GO:0003211	cardiac ventricle formation	2/217	10/23210	0.00372672	0.0268716	0.0199105	Hand1/Mesp1	2
GO:0045607	regulation of inner ear auditory receptor cell differentiation	2/217	10/23210	0.00372672	0.0268716	0.0199105	Hes5/Hey1	2
GO:0045631	regulation of mechanoreceptor differentiation	2/217	10/23210	0.00372672	0.0268716	0.0199105	Hes5/Hey1	2
GO:0072173	metanephric tubule morphogenesis	2/217	10/23210	0.00372672	0.0268716	0.0199105	Hes5/Sox9	2
GO:0072203	cell proliferation involved in metanephros development	2/217	10/23210	0.00372672	0.0268716	0.0199105	Bmp7/Osr1	2
GO:0097119	postsynaptic density protein 95 clustering	2/217	10/23210	0.00372672	0.0268716	0.0199105	Cdh2/Dbn1	2
GO:2000980	regulation of inner ear receptor cell differentiation	2/217	10/23210	0.00372672	0.0268716	0.0199105	Hes5/Hey1	2
GO:0021543	pallium development	6/217	158/23210	0.00377189	0.0270247	0.020024	Cdh2/Fgf8/Nrp2/Sct/Smo/Tfap2c	6
GO:0050777	negative regulation of immune response	6/217	158/23210	0.00377189	0.0270247	0.020024	Arg1/Foxf1/Irf1/Susd4/Tgfb2/Tnf	6
GO:0001843	neural tube closure	5/217	110/23210	0.00377369	0.0270247	0.020024	Fzd3/Grhl3/Sall1/Tgfb2/Wnt5a	5
GO:0008045	motor neuron axon guidance	3/217	34/23210	0.00389543	0.0278333	0.0206231	Cxcl12/Fgf8/Hoxa1	3
GO:0060606	tube closure	5/217	111/23210	0.00392225	0.0279615	0.0207181	Fzd3/Grhl3/Sall1/Tgfb2/Wnt5a	5
GO:0007492	endoderm development	4/217	69/23210	0.00399752	0.0283061	0.0209734	Fgf8/Mesp1/Mixl1/Smad3	4
GO:0061035	regulation of cartilage development	4/217	69/23210	0.00399752	0.0283061	0.0209734	Smad3/Sox9/Tgfb2/Wnt5a	4
GO:2000107	negative regulation of leukocyte apoptotic process	4/217	69/23210	0.00399752	0.0283061	0.0209734	Cxcl12/Efna1/Kitl/St6gal1	4
GO:0090287	regulation of cellular response to growth factor stimulus	8/217	271/23210	0.00411196	0.0290511	0.0215254	Bambi/Bmper/Gpc1/Hes5/Msx1/Smad3/Wnt5a/Zfp423	8
GO:0035265	organ growth	7/217	215/23210	0.00421398	0.0295666	0.0219074	Acvr2b/Fgf8/Mesp1/Rln1/Smo/Sox9/Tgfb2	7
GO:0045637	regulation of myeloid cell differentiation	7/217	215/23210	0.00421398	0.0295666	0.0219074	Hmgb3/Hoxa5/Hoxa9/Kitl/Lmo2/Meis2/Tnf	7
GO:0002701	negative regulation of production of molecular mediator of immune response	3/217	35/23210	0.00423156	0.0295666	0.0219074	Arg1/Tgfb2/Tnf	3
GO:0035909	aorta morphogenesis	3/217	35/23210	0.00423156	0.0295666	0.0219074	Fgf8/Hey1/Tgfb2	3
GO:2000177	regulation of neural precursor cell proliferation	5/217	113/23210	0.00423185	0.0295666	0.0219074	Cdh2/Fzd3/Sall1/Smo/Wnt5a	5
GO:0001654	eye development	10/217	397/23210	0.00434614	0.030298	0.0224493	Acvr2b/Bmp7/Frem2/Gas1/Grhl3/Hes5/Meis2/Smad3/Sox9/Tgfb2	10
GO:0042509	regulation of tyrosine phosphorylation of STAT protein	4/217	71/23210	0.00442842	0.0308035	0.0228238	Hes5/Irf1/Isl1/Tnf	4
GO:0002923	regulation of humoral immune response mediated by circulating immunoglobulin	2/217	11/23210	0.00452692	0.0312129	0.0231273	Susd4/Tnf	2
GO:0015809	arginine transport	2/217	11/23210	0.00452692	0.0312129	0.0231273	Arg1/Slc25a29	2
GO:0071600	otic vesicle morphogenesis	2/217	11/23210	0.00452692	0.0312129	0.0231273	Fgf8/Sox9	2
GO:0072075	metanephric mesenchyme development	2/217	11/23210	0.00452692	0.0312129	0.0231273	Bmp7/Osr1	2
GO:0150063	visual system development	10/217	400/23210	0.00457898	0.0314057	0.0232701	Acvr2b/Bmp7/Frem2/Gas1/Grhl3/Hes5/Meis2/Smad3/Sox9/Tgfb2	10
GO:0003401	axis elongation	3/217	36/23210	0.00458477	0.0314057	0.0232701	Sox9/Tfap2c/Wnt5a	3
GO:0061384	heart trabecula morphogenesis	3/217	36/23210	0.00458477	0.0314057	0.0232701	Bmp7/Hey1/Tgfb2	3
GO:0030324	lung development	7/217	219/23210	0.00465623	0.0317598	0.0235324	Acvr2b/Fgf8/Foxf1/Hoxa5/Sox9/Tnf/Wnt5a	7
GO:0051017	actin filament bundle assembly	6/217	165/23210	0.00465662	0.0317598	0.0235324	Cald1/Dbn1/Espn/Smad3/Sorbs1/Tacstd2	6
GO:0051145	smooth muscle cell differentiation	4/217	73/23210	0.00488958	0.0332766	0.0246563	Foxf1/Hey1/Mesp1/Sox9	4
GO:0035303	regulation of dephosphorylation	6/217	167/23210	0.00493532	0.0332925	0.0246681	2810408A11Rik/Farp1/Nsmf/Smad3/Tgfb2/Tnf	6
GO:0007435	salivary gland morphogenesis	3/217	37/23210	0.00495531	0.0332925	0.0246681	Bmp7/Fgf8/Tnf	3
GO:0010955	negative regulation of protein processing	3/217	37/23210	0.00495531	0.0332925	0.0246681	Chac1/Gas1/Susd4	3
GO:0021884	forebrain neuron development	3/217	37/23210	0.00495531	0.0332925	0.0246681	Fgf8/Nrp2/Wnt5a	3
GO:0035850	epithelial cell differentiation involved in kidney development	3/217	37/23210	0.00495531	0.0332925	0.0246681	Osr1/Sall1/Smo	3
GO:1903318	negative regulation of protein maturation	3/217	37/23210	0.00495531	0.0332925	0.0246681	Chac1/Gas1/Susd4	3
GO:1901342	regulation of vasculature development	9/217	341/23210	0.00497215	0.0333346	0.0246993	Bmp7/Bmper/Efna1/Erap1/Hey1/Hoxa5/Isl1/Tgfb2/Wnt5a	9
GO:0030323	respiratory tube development	7/217	222/23210	0.00501025	0.0335187	0.0248357	Acvr2b/Fgf8/Foxf1/Hoxa5/Sox9/Tnf/Wnt5a	7
GO:0061572	actin filament bundle organization	6/217	168/23210	0.00507918	0.0339078	0.025124	Cald1/Dbn1/Espn/Smad3/Sorbs1/Tacstd2	6
GO:0008543	fibroblast growth factor receptor signaling pathway	4/217	74/23210	0.00513179	0.0341866	0.0253306	Fgf17/Fgf8/Gpc1/Wnt5a	4
GO:0090132	epithelium migration	8/217	282/23210	0.00520646	0.0346109	0.025645	Bmper/Efna1/Fgf8/Pik3r3/Sox9/Tacstd2/Tgfb2/Wnt5a	8
GO:0003158	endothelium development	5/217	119/23210	0.00526499	0.0347897	0.0257775	Acvr2b/Hey1/Hoxb5/Mesp1/Tnf	5
GO:0000578	embryonic axis specification	3/217	38/23210	0.0053434	0.0347897	0.0257775	Peg12/Tbx6/Wnt5a	3
GO:0016339	calcium-dependent cell-cell adhesion via plasma membrane cell adhesion molecules	3/217	38/23210	0.0053434	0.0347897	0.0257775	Cdh2/Pcdh18/Pcdhgc3	3
GO:0030513	positive regulation of BMP signaling pathway	3/217	38/23210	0.0053434	0.0347897	0.0257775	Hes5/Msx1/Zfp423	3
GO:2000403	positive regulation of lymphocyte migration	3/217	38/23210	0.0053434	0.0347897	0.0257775	Cxcl12/Cxcl14/Wnt5a	3
GO:2001025	positive regulation of response to drug	3/217	38/23210	0.0053434	0.0347897	0.0257775	Cxcl12/Gal/Rab3b	3
GO:0007260	tyrosine phosphorylation of STAT protein	4/217	75/23210	0.00538191	0.0347897	0.0257775	Hes5/Irf1/Isl1/Tnf	4
GO:0003207	cardiac chamber formation	2/217	12/23210	0.00539897	0.0347897	0.0257775	Hand1/Mesp1	2
GO:0003306	Wnt signaling pathway involved in heart development	2/217	12/23210	0.00539897	0.0347897	0.0257775	Mesp1/Wnt5a	2
GO:0003337	mesenchymal to epithelial transition involved in metanephros morphogenesis	2/217	12/23210	0.00539897	0.0347897	0.0257775	Sall1/Smo	2
GO:0033275	actin-myosin filament sliding	2/217	12/23210	0.00539897	0.0347897	0.0257775	Actc1/Dbn1	2
GO:0045080	positive regulation of chemokine biosynthetic process	2/217	12/23210	0.00539897	0.0347897	0.0257775	Tnf/Wnt5a	2
GO:0048570	notochord morphogenesis	2/217	12/23210	0.00539897	0.0347897	0.0257775	Efna1/Wnt5a	2
GO:0060433	bronchus development	2/217	12/23210	0.00539897	0.0347897	0.0257775	Hoxa5/Sox9	2
GO:1903789	regulation of amino acid transmembrane transport	2/217	12/23210	0.00539897	0.0347897	0.0257775	Osr1/Tnf	2
GO:0008584	male gonad development	5/217	120/23210	0.00545306	0.0350665	0.0259826	Hoxa10/Hoxa9/Sox9/Tgfb2/Wnt5a	5
GO:0046546	development of primary male sexual characteristics	5/217	121/23210	0.00564582	0.0362321	0.0268462	Hoxa10/Hoxa9/Sox9/Tgfb2/Wnt5a	5
GO:0010092	specification of animal organ identity	3/217	39/23210	0.00574927	0.036672	0.0271721	Fgf8/Isl1/Mesp1	3
GO:0021983	pituitary gland development	3/217	39/23210	0.00574927	0.036672	0.0271721	Fgf8/Isl1/Wnt5a	3
GO:0060251	regulation of glial cell proliferation	3/217	39/23210	0.00574927	0.036672	0.0271721	Pmp22/Tnf/Tspo	3
GO:0032729	positive regulation of interferon-gamma production	4/217	77/23210	0.00590633	0.0375219	0.0278019	Arid5a/Isl1/Tnf/Wnt5a	4
GO:0051785	positive regulation of nuclear division	4/217	77/23210	0.00590633	0.0375219	0.0278019	Fgf8/Msx1/Tnf/Wnt5a	4
GO:0010921	regulation of phosphatase activity	5/217	123/23210	0.00604568	0.0382529	0.0283435	2810408A11Rik/Farp1/Smad3/Tgfb2/Tnf	5
GO:0051153	regulation of striated muscle cell differentiation	5/217	123/23210	0.00604568	0.0382529	0.0283435	Cxcl12/Gdf15/Mesp1/Msx1/Tmem119	5
GO:0071542	dopaminergic neuron differentiation	3/217	40/23210	0.00617313	0.0389031	0.0288253	Cxcl12/Fgf8/Wnt5a	3
GO:1903053	regulation of extracellular matrix organization	3/217	40/23210	0.00617313	0.0389031	0.0288253	Smad3/Sox9/Tgfb2	3
GO:0014902	myotube differentiation	5/217	124/23210	0.0062529	0.0392575	0.0290879	Cxcl12/Gdf15/Pmp22/Smo/Tmem119	5
GO:0045089	positive regulation of innate immune response	7/217	232/23210	0.00633778	0.0392575	0.0290879	Hmgb3/Irf1/Mmp2/Raet1d/Rftn1/Tnf/Wnt5a	7
GO:0015802	basic amino acid transport	2/217	13/23210	0.00634149	0.0392575	0.0290879	Arg1/Slc25a29	2
GO:0033147	negative regulation of intracellular estrogen receptor signaling pathway	2/217	13/23210	0.00634149	0.0392575	0.0290879	Isl1/Trp63	2
GO:0048340	paraxial mesoderm morphogenesis	2/217	13/23210	0.00634149	0.0392575	0.0290879	Smad3/Wnt5a	2
GO:0060272	embryonic skeletal joint morphogenesis	2/217	13/23210	0.00634149	0.0392575	0.0290879	Bmp7/Osr1	2
GO:0071679	commissural neuron axon guidance	2/217	13/23210	0.00634149	0.0392575	0.0290879	Fzd3/Smo	2
GO:1900025	negative regulation of substrate adhesion-dependent cell spreading	2/217	13/23210	0.00634149	0.0392575	0.0290879	Efna5/Tacstd2	2
GO:2001054	negative regulation of mesenchymal cell apoptotic process	2/217	13/23210	0.00634149	0.0392575	0.0290879	Bmp7/Sox9	2
GO:0002697	regulation of immune effector process	10/217	420/23210	0.00639324	0.0395002	0.0292677	Arg1/Arid5a/Foxf1/H2-Bl/Irf1/Raet1d/Susd4/Tgfb2/Tnf/Wnt5a	10
GO:0032890	regulation of organic acid transport	4/217	79/23210	0.00646373	0.0397022	0.0294174	Arg1/Dpysl2/Osr1/Tnf	4
GO:0038034	signal transduction in absence of ligand	4/217	79/23210	0.00646373	0.0397022	0.0294174	Gas1/Kitl/Tgfb2/Tnf	4
GO:0097192	extrinsic apoptotic signaling pathway in absence of ligand	4/217	79/23210	0.00646373	0.0397022	0.0294174	Gas1/Kitl/Tgfb2/Tnf	4
GO:0051402	neuron apoptotic process	8/217	293/23210	0.00651117	0.0399158	0.0295756	Fgf8/Isl1/Nsmf/Sct/Smo/Tgfb2/Tnf/Trp63	8
GO:0007431	salivary gland development	3/217	41/23210	0.00661517	0.040318	0.0298737	Bmp7/Fgf8/Tnf	3
GO:0045197	establishment or maintenance of epithelial cell apical/basal polarity	3/217	41/23210	0.00661517	0.040318	0.0298737	Cdx2/Foxf1/Wnt5a	3
GO:0099084	postsynaptic specialization organization	3/217	41/23210	0.00661517	0.040318	0.0298737	Cdh2/Dbn1/Gap43	3
GO:0034332	adherens junction organization	5/217	126/23210	0.00668223	0.0406481	0.0301182	Cdh2/Efna5/Rab8b/Smad3/Sorbs1	5
GO:0061387	regulation of extent of cell growth	5/217	127/23210	0.00690445	0.0419189	0.0310599	Cxcl12/Dbn1/Dpysl2/Efna5/Wnt5a	5
GO:0021522	spinal cord motor neuron differentiation	3/217	42/23210	0.0070756	0.0428754	0.0317686	Hoxc10/Hoxd10/Isl1	3
GO:0002829	negative regulation of type 2 immune response	2/217	14/23210	0.00735309	0.0437829	0.032441	Arg1/Irf1	2
GO:0034116	positive regulation of heterotypic cell-cell adhesion	2/217	14/23210	0.00735309	0.0437829	0.032441	Bmp7/Tnf	2
GO:0045198	establishment of epithelial cell apical/basal polarity	2/217	14/23210	0.00735309	0.0437829	0.032441	Foxf1/Wnt5a	2
GO:0045647	negative regulation of erythrocyte differentiation	2/217	14/23210	0.00735309	0.0437829	0.032441	Hoxa5/Lmo2	2
GO:0060019	radial glial cell differentiation	2/217	14/23210	0.00735309	0.0437829	0.032441	Cdh2/Hes5	2
GO:0060736	prostate gland growth	2/217	14/23210	0.00735309	0.0437829	0.032441	Rln1/Sox9	2
GO:0071371	cellular response to gonadotropin stimulus	2/217	14/23210	0.00735309	0.0437829	0.032441	Efna5/Nsmf	2
GO:0090179	planar cell polarity pathway involved in neural tube closure	2/217	14/23210	0.00735309	0.0437829	0.032441	Grhl3/Wnt5a	2
GO:1903430	negative regulation of cell maturation	2/217	14/23210	0.00735309	0.0437829	0.032441	Gal/Tbx6	2
GO:0051101	regulation of DNA binding	5/217	129/23210	0.00736432	0.0437829	0.032441	Hand1/Hey1/Isl1/Msx1/Smo	5
GO:0032924	activin receptor signaling pathway	3/217	43/23210	0.00755457	0.0447452	0.033154	Acvr2b/Lefty1/Smad3	3
GO:0070232	regulation of T cell apoptotic process	3/217	43/23210	0.00755457	0.0447452	0.033154	Efna1/Tgfb2/Wnt5a	3
GO:0001558	regulation of cell growth	10/217	431/23210	0.00760566	0.0449633	0.0333156	Cxcl12/Dbn1/Dpysl2/Efna5/Gal/Gas1/Msx1/Smad3/Tgfb2/Wnt5a	10
GO:0050918	positive chemotaxis	3/217	44/23210	0.00805228	0.0475145	0.0352059	Cxcl12/Smad3/Wnt5a	3
GO:0031349	positive regulation of defense response	9/217	370/23210	0.0083091	0.0483101	0.0357954	Arg1/Hmgb3/Irf1/Mmp2/Penk/Raet1d/Rftn1/Tnf/Wnt5a	9
GO:0048708	astrocyte differentiation	4/217	85/23210	0.00834222	0.0483101	0.0357954	Dll3/Hes5/Smo/Sox9	4
GO:0003128	heart field specification	2/217	15/23210	0.00843241	0.0483101	0.0357954	Isl1/Mesp1	2
GO:0010917	negative regulation of mitochondrial membrane potential	2/217	15/23210	0.00843241	0.0483101	0.0357954	Hebp2/Rnf122	2
GO:0010935	regulation of macrophage cytokine production	2/217	15/23210	0.00843241	0.0483101	0.0357954	Tgfb2/Wnt5a	2
GO:0015693	magnesium ion transport	2/217	15/23210	0.00843241	0.0483101	0.0357954	Mmgt2/Slc41a1	2
GO:0021781	glial cell fate commitment	2/217	15/23210	0.00843241	0.0483101	0.0357954	Hes5/Sox9	2
GO:0034698	response to gonadotropin	2/217	15/23210	0.00843241	0.0483101	0.0357954	Efna5/Nsmf	2
GO:0042033	chemokine biosynthetic process	2/217	15/23210	0.00843241	0.0483101	0.0357954	Tnf/Wnt5a	2
GO:0045073	regulation of chemokine biosynthetic process	2/217	15/23210	0.00843241	0.0483101	0.0357954	Tnf/Wnt5a	2
GO:0070234	positive regulation of T cell apoptotic process	2/217	15/23210	0.00843241	0.0483101	0.0357954	Tgfb2/Wnt5a	2
GO:0071599	otic vesicle development	2/217	15/23210	0.00843241	0.0483101	0.0357954	Fgf8/Sox9	2
GO:0072074	kidney mesenchyme development	2/217	15/23210	0.00843241	0.0483101	0.0357954	Bmp7/Osr1	2
GO:0072283	metanephric renal vesicle morphogenesis	2/217	15/23210	0.00843241	0.0483101	0.0357954	Sall1/Smo	2
GO:0072498	embryonic skeletal joint development	2/217	15/23210	0.00843241	0.0483101	0.0357954	Bmp7/Osr1	2
GO:0090178	regulation of establishment of planar polarity involved in neural tube closure	2/217	15/23210	0.00843241	0.0483101	0.0357954	Grhl3/Wnt5a	2
GO:1902893	regulation of pri-miRNA transcription by RNA polymerase II	3/217	45/23210	0.00856886	0.0490027	0.0363086	Smad3/Sox9/Tgfb2	3
GO:0003281	ventricular septum development	4/217	86/23210	0.00868644	0.0495851	0.0367401	Hey1/Sall1/Tgfb2/Wnt5a	4
