# Supplementary material for: Bilineage embryo-like structure from EPS cells can produce live mice with tetraploid trophectoderm
Source: Protein Cell. 2022 Jul 15;14(4):262–78. doi: 10.1093/procel/pwac029 (PMC10120967; doi:10.1093/procel/pwac029)
Supplement: pwac029_suppl_Supplementary_Table_S3 [file pwac029_suppl_supplementary_table_s3.xls]

## Sheet: upDEG
Table S3 : Summary of different expressed genes between EPS2 and PrE-induced EPS2, Related to Figure 5
gene	baseMean	log2FoldChange	lfcSE	stat	pvalue	padj
Sox17	1245.69	1.79275	0.086206	20.7961	4.69069e-96	7.73258e-94
Pi15	83.9343	3.41123	0.708046	4.81781	1.45143e-06	8.76404e-06
Bag2	415.455	1.30841	0.141462	9.24918	2.26221e-20	4.80359e-19
Ankrd23	62.2789	1.18853	0.365005	3.25621	0.00112909	0.00400789
Il1rl1	118.617	1.62004	0.268223	6.03991	1.54203e-09	1.38819e-08
Slc40a1	105.772	1.78293	0.291876	6.10851	1.00565e-09	9.24875e-09
Igfbp5	2257.49	3.80022	0.084169	45.1499	0	0
Acsl3	3082.86	1.12222	0.0591139	18.984	2.31261e-80	3.00463e-78
Utp14b	921.783	1.17417	0.0951991	12.3339	5.95276e-35	2.46653e-33
2810459M11Rik	141.763	1.08892	0.241433	4.51024	6.47542e-06	3.49682e-05
Gm24148	40.4336	1.15205	0.455872	2.52713	0.0114999	0.0310178
Per2	74.6894	1.85307	0.355244	5.21633	1.82503e-07	1.24853e-06
Slco4c1	62.6397	1.13467	0.375267	3.02363	0.00249765	0.00817495
Rnf152	58.4277	1.16873	0.382263	3.0574	0.00223267	0.00738971
Cd55	284.869	1.56032	0.175468	8.89234	5.98371e-19	1.16564e-17
Pfkfb2	848.135	1.53491	0.100755	15.2342	2.09799e-52	1.59229e-50
Yod1	151.297	1.00012	0.228964	4.36803	1.25372e-05	6.44777e-05
AA986860	153.953	2.10989	0.24545	8.59603	8.25177e-18	1.50605e-16
Slc45a3	137.65	1.02991	0.240839	4.27635	1.8998e-05	9.45951e-05
Lad1	60.588	1.20622	0.368491	3.27339	0.00106265	0.00379313
Brinp3	17.0113	2.63317	0.770669	3.41673	0.000633776	0.00238089
Prg4	85.3192	1.83197	0.325631	5.62593	1.84515e-08	1.46191e-07
Lamc1	50756.5	1.59463	0.0209513	76.1114	0	0
Npl	2276.3	1.1107	0.0616556	18.0145	1.49926e-72	1.71531e-70
Soat1	2561.59	1.06625	0.059747	17.8461	3.09932e-71	3.39397e-69
F5	52.9186	2.75516	0.4459	6.17888	6.4556e-10	6.04586e-09
Grem2	181.057	1.596	0.225072	7.09105	1.33096e-12	1.6246e-11
Lefty2	1943.22	2.61639	0.074248	35.2385	5.13861e-272	3.75143e-269
Lefty1	456.795	3.28418	0.166397	19.737	1.0372e-86	1.50012e-84
Tmem63a	224.489	1.16425	0.193716	6.01008	1.85428e-09	1.65087e-08
Dusp10	155.854	1.30275	0.242476	5.37271	7.75611e-08	5.57996e-07
Prox1	24.3939	1.46881	0.617616	2.37819	0.0173981	0.0443693
Cited2	2122.44	1.71799	0.0660661	26.0042	4.44441e-149	1.44973e-146
Tnfaip3	198.697	1.4527	0.207163	7.01237	2.34314e-12	2.80208e-11
Il20ra	4.48305	5.53443	1.88724	2.93254	0.00336198	0.0106383
Arg1	9.08214	2.93272	1.09272	2.68388	0.00727731	0.0209322
P4ha1	3839.48	1.54919	0.051567	30.0422	2.76109e-198	1.36549e-195
4632428N05Rik	38.8443	1.33975	0.462435	2.89716	0.00376564	0.011753
Pcbd1	291.581	1.00639	0.165459	6.08242	1.18384e-09	1.08097e-08
Col13a1	499.878	1.38015	0.140151	9.84757	7.02219e-23	1.69007e-21
Srgn	4411.82	1.64297	0.0481904	34.0933	9.28266e-255	6.46875e-252
Rab36	23.0339	1.49181	0.603121	2.47348	0.0133804	0.0353986
AU041133	68.0411	1.4456	0.362622	3.98652	6.70499e-05	0.000304035
Chst11	334.595	1.35232	0.15879	8.51639	1.64605e-17	2.96192e-16
Slc41a2	120.459	1.37417	0.264708	5.19126	2.08872e-07	1.42384e-06
Tmem263	1184.02	1.08459	0.0838202	12.9395	2.69405e-38	1.26695e-36
Dram1	879.811	1.5239	0.100914	15.101	1.59546e-51	1.18738e-49
Plxnc1	64.9973	1.01265	0.34913	2.9005	0.00372568	0.0116497
Lum	105.86	1.67235	0.285627	5.85502	4.76966e-09	4.03775e-08
Atp2b1	2785.07	1.17534	0.0585767	20.0649	1.49457e-89	2.22459e-87
Gm5176	18.6152	1.66474	0.681769	2.44179	0.0146145	0.0382868
Phlda1	802.696	1.04531	0.105129	9.94307	2.70353e-23	6.6105e-22
Ptprb	21.381	1.70368	0.66028	2.58024	0.00987325	0.0272194
Nab2	327.317	1.0027	0.158208	6.33788	2.32943e-10	2.30999e-09
AA413626	3.7638	5.28269	1.98845	2.65669	0.00789119	0.0224369
Pgam2	183.573	1.60827	0.220848	7.28225	3.28296e-13	4.26896e-12
Slit3	417.552	1.266	0.142055	8.91204	5.01026e-19	9.84773e-18
P4ha2	3677.48	1.15921	0.050443	22.9805	7.30018e-117	1.53314e-114
Sparc	22894.3	1.03569	0.0246715	41.979	0	0
Hand1	33.0758	2.49266	0.548622	4.5435	5.53277e-06	3.02291e-05
Rai1	975.069	1.18791	0.0933077	12.7311	3.97401e-37	1.79193e-35
Cxcl16	116.866	1.13291	0.270839	4.18296	2.87743e-05	0.000138897
Ccl11	72.8487	6.51826	0.886248	7.35489	1.91081e-13	2.52977e-12
Hnf1b	1229.62	2.41645	0.0914707	26.4177	8.57442e-154	2.9876e-151
Nog	73.3882	3.28742	0.408909	8.0395	9.02057e-16	1.4331e-14
Tmem100	13.9207	2.68862	0.903399	2.97612	0.00291921	0.0093648
Gm11545	219.244	1.08036	0.19113	5.65248	1.5815e-08	1.26084e-07
Hoxb1	11.4892	2.66252	0.945217	2.81683	0.00484995	0.0146859
Igfbp4	395.152	1.81448	0.15463	11.7343	8.49924e-32	3.06593e-30
Tns4	38.4996	1.72158	0.472374	3.64453	0.000267879	0.00108446
Krt19	141.144	1.19236	0.245641	4.85408	1.20944e-06	7.39311e-06
Ramp2	261.431	1.13123	0.182911	6.18462	6.22517e-10	5.85151e-09
Wnk4	80.9338	1.45893	0.322117	4.52921	5.92041e-06	3.21864e-05
Aoc2	94.8043	1.20077	0.303394	3.95779	7.56463e-05	0.000340898
Wnt3	19.0723	3.23831	0.797766	4.05922	4.92379e-05	0.000229025
Fam110c	31.6862	2.26217	0.566144	3.99575	6.44897e-05	0.000293293
Lamb1	34047.3	1.912	0.0229206	83.4184	0	0
Atxn7l1	258.032	1.1311	0.177057	6.38833	1.6771e-10	1.6827e-09
Mia2	26.6472	2.62557	0.63596	4.12852	3.65111e-05	0.000173405
Rtn1	135.958	1.76668	0.258104	6.84484	7.6561e-12	8.71385e-11
Dio2	45.885	5.84015	0.913256	6.39487	1.60686e-10	1.61858e-09
Kcnk10	19.1448	7.62849	1.55565	4.90373	9.40314e-07	5.84735e-06
Ppp4r4	79.0473	1.97728	0.337734	5.85455	4.78293e-09	4.04675e-08
Eml1	228.48	1.39086	0.190142	7.31488	2.57616e-13	3.38143e-12
Rtl1	74.0485	1.04494	0.328879	3.17728	0.00148665	0.00514371
AF357359	323.336	1.09222	0.162065	6.73939	1.59055e-11	1.7543e-10
Bag5	1278.74	1.03983	0.0854491	12.169	4.54851e-34	1.81125e-32
Zfp386	306.124	1.05069	0.163456	6.42796	1.29326e-10	1.31566e-09
Akr1c19	5.23817	4.23167	1.79993	2.35102	0.0187221	0.0472863
Akr1c12	33.959	1.33687	0.51299	2.60604	0.00915962	0.025521
Agtr1a	14.0039	1.94505	0.797126	2.44008	0.0146839	0.038449
Foxq1	2624.06	2.26061	0.0622403	36.3207	7.63083e-289	5.84942e-286
Bmp6	505.569	1.07388	0.129226	8.31006	9.56497e-17	1.64028e-15
Nedd9	284.664	1.6957	0.178221	9.51457	1.82464e-21	4.07778e-20
Barx1	43.5459	2.23416	0.463177	4.82356	1.41016e-06	8.52157e-06
Fgfr4	308.78	1.16503	0.163281	7.13511	9.67091e-13	1.19955e-11
Cxcl14	113.132	1.5039	0.273831	5.49206	3.97281e-08	2.99887e-07
Tgfbi	345.807	1.36856	0.15564	8.79311	1.45469e-18	2.78079e-17
Zfp935	340.806	1.00898	0.154213	6.54275	6.03977e-11	6.35523e-10
Fbp2	110.297	2.01692	0.289646	6.96339	3.32171e-12	3.9053e-11
Gm10767	10.3235	2.75633	1.02188	2.69732	0.00699007	0.0201893
Zfp458	29.1514	1.30466	0.541153	2.4109	0.0159134	0.041204
4930525G20Rik	6.4367	3.46644	1.44779	2.39429	0.0166524	0.0427634
Zfp273	99.6616	1.00816	0.287707	3.50411	0.000458134	0.00176829
Gcnt4	119.579	1.07247	0.261687	4.09828	4.16231e-05	0.000195984
Fam159b	44.9555	1.11151	0.422239	2.63242	0.00847791	0.023853
Rgs7bp	6.16123	4.4953	1.75124	2.56693	0.0102604	0.0281449
Elovl7	249.677	1.63022	0.195461	8.34038	7.40537e-17	1.2843e-15
Pde4d	645.026	1.18134	0.113524	10.4061	2.32549e-25	6.42379e-24
Emb	4226.56	1.51513	0.0497293	30.4674	7.0414e-204	3.72247e-201
Fgf10	1025.16	2.11361	0.0978506	21.6003	1.78309e-103	3.25434e-101
Hesx1	108.917	1.47779	0.283888	5.20554	1.9343e-07	1.32151e-06
Wnt5a	283.793	1.23362	0.171747	7.1828	6.82998e-13	8.61814e-12
Cacna1d	181.316	3.14837	0.255122	12.3406	5.47287e-35	2.28001e-33
Rem2	34.3047	1.33747	0.486902	2.7469	0.00601618	0.0176999
Slc7a8	40.0011	1.08438	0.456387	2.376	0.0175012	0.044581
Mcpt8	108.645	2.19136	0.296471	7.39147	1.45219e-13	1.95638e-12
Gzme	41.0687	4.40795	0.675093	6.52939	6.60384e-11	6.91554e-10
Gzmd	5.91739	5.93428	1.79133	3.31277	0.000923764	0.00334646
Atp12a	30.5606	2.73152	0.631318	4.32669	1.51367e-05	7.67649e-05
Gata4	4462.13	1.42766	0.0487238	29.3012	1.00128e-188	4.38591e-186
Fam167a	73.5102	1.34094	0.3347	4.00639	6.16537e-05	0.000281481
Sox7	2456.78	3.12214	0.0712605	43.813	0	0
Clu	329.039	1.18672	0.163541	7.25641	3.97499e-13	5.13401e-12
Egr3	70.0581	1.09657	0.337775	3.24645	0.00116854	0.00413262
Lpar6	273.586	1.39313	0.17688	7.8761	3.37748e-15	5.17802e-14
Tnfsf11	206.982	4.42577	0.300321	14.7368	3.74049e-49	2.54869e-47
Ednrb	29.1869	2.25953	0.583829	3.8702	0.000108747	0.000476343
Dnajc3	2244.94	1.20604	0.0634095	19.0198	1.16829e-80	1.54406e-78
Mbnl2	1167.58	1.05983	0.0867392	12.2186	2.47214e-34	9.94762e-33
Dab2	5998.34	1.82029	0.0417951	43.5527	0	0
Egflam	152.875	1.73451	0.244807	7.08523	1.38811e-12	1.69166e-11
C1qtnf3	5.73989	4.369	1.82601	2.39265	0.0167272	0.0429411
Cdh6	84.4454	2.00171	0.330908	6.04913	1.45627e-09	1.3164e-08
Ankrd33b	2841.36	1.42461	0.0578766	24.6147	8.7955e-134	2.49711e-131
Angpt1	34.5585	2.47781	0.531857	4.65879	3.18075e-06	1.81212e-05
Enpp2	33.1815	1.5636	0.502618	3.11091	0.00186511	0.00629132
Has2	391.007	3.16698	0.173837	18.2181	3.70869e-74	4.40759e-72
Fam84b	449.921	2.03879	0.146563	13.9107	5.4559e-44	3.14453e-42
Myc	1010.78	1.08956	0.0905842	12.0282	2.52607e-33	9.82923e-32
St3gal1	197.987	1.03993	0.216051	4.81334	1.48425e-06	8.94459e-06
Peg13	155.726	1.22886	0.229247	5.36043	8.3023e-08	5.94223e-07
Rhpn1	771.131	1.49252	0.105647	14.1273	2.57685e-45	1.53719e-43
Mroh6	64.0065	1.71893	0.370716	4.6368	3.53841e-06	1.99953e-05
Fam83h	381.969	1.39769	0.147406	9.48187	2.49765e-21	5.55754e-20
Arhgap8	197.463	1.17201	0.202561	5.78596	7.21008e-09	6.00749e-08
Cpne8	111.799	1.77396	0.280726	6.31918	2.62963e-10	2.5876e-09
Kif21a	240.918	1.17551	0.185684	6.33067	2.44096e-10	2.41124e-09
Slc2a13	20.5704	1.83952	0.654033	2.81258	0.00491455	0.0148609
2610037D02Rik	47.1759	1.44505	0.424789	3.40181	0.000669409	0.00249337
E330033B04Rik	19.8604	2.71874	0.72193	3.76593	0.000165931	0.000701376
Vdr	30.9113	1.24568	0.514703	2.4202	0.015512	0.0402938
Pmm2	698.822	1.11207	0.108228	10.2752	9.11085e-25	2.42077e-23
2610020C07Rik	39.3586	1.32246	0.463182	2.85515	0.0043016	0.0132319
Tbx1	18.1663	1.72931	0.688348	2.51227	0.0119959	0.0321519
Kng2	8.87417	2.87891	1.1091	2.59571	0.0094396	0.0261697
Slc15a2	46.8633	1.56125	0.425942	3.66541	0.000246946	0.00100743
4930565N06Rik	56.3463	1.06211	0.387987	2.73749	0.00619104	0.0181725
Crybg3	672.387	1.02689	0.113489	9.04832	1.45181e-19	2.94415e-18
Robo2	44.1639	1.41111	0.435678	3.23889	0.00119998	0.0042311
Nrip1	648.393	1.14314	0.114745	9.96238	2.22676e-23	5.4709e-22
Synj1	1176.98	1.02441	0.0858747	11.9291	8.35013e-33	3.16871e-31
Runx1	1931.28	1.33995	0.0682996	19.6188	1.06915e-85	1.5177e-83
T	146.3	2.10376	0.253054	8.31351	9.29134e-17	1.59513e-15
Pde10a	122.996	2.3836	0.290466	8.20614	2.28412e-16	3.81457e-15
Airn	52.8771	1.02981	0.395968	2.60074	0.00930238	0.0258688
Gm5091	5.424	5.80941	1.81982	3.1923	0.00141147	0.0049024
Prdm9	55.9434	1.22751	0.384889	3.18924	0.00142647	0.00494889
Zfp54	72.4068	1.25198	0.345656	3.62204	0.000292286	0.00117305
Zfp52	260.971	1.27964	0.180662	7.08308	1.40988e-12	1.71546e-11
Zfp948	1005.05	1.68695	0.0964435	17.4916	1.65976e-68	1.76707e-66
Gm10509	75.3745	1.20995	0.334564	3.61651	0.000298604	0.00119527
Zfp758	142.577	1.01936	0.236806	4.3046	1.67287e-05	8.4198e-05
Cldn6	544.397	2.10386	0.130737	16.0923	2.8871e-58	2.66639e-56
Ntn3	90.8875	1.09337	0.305263	3.58173	0.000341325	0.00134937
Rab26os	62.487	1.14538	0.360827	3.17433	0.00150183	0.00518922
Baiap3	21.6284	1.67757	0.694591	2.41518	0.0157273	0.0407939
Cyp4f14	73.6637	1.68409	0.353449	4.76473	1.89111e-06	1.12079e-05
Col11a2	38.3953	1.22406	0.467301	2.61944	0.00880751	0.0246536
Tnf	4.71308	5.60686	1.87516	2.99007	0.00278911	0.00901071
Ppp1r10	2959.35	1.02932	0.0549418	18.7347	2.58304e-78	3.27278e-76
9130008F23Rik	13.4566	2.42251	0.853173	2.83941	0.00451965	0.0138084
Pla2g7	267.491	3.07766	0.210507	14.6202	2.08656e-48	1.35547e-46
Clic5	302.262	1.40847	0.168353	8.36621	5.95007e-17	1.03896e-15
Apobec2	120.711	2.17361	0.283221	7.67459	1.65949e-14	2.42301e-13
Lama1	58053.1	1.96825	0.0206987	95.0903	0	0
Xdh	127.503	1.65971	0.262025	6.33416	2.38641e-10	2.36191e-09
Pkdcc	118.891	1.35856	0.262678	5.17198	2.3163e-07	1.56851e-06
Abhd3	36.2267	1.39174	0.475331	2.92794	0.0034122	0.0107816
1010001N08Rik	174.246	1.85926	0.226102	8.22311	1.98296e-16	3.32612e-15
Gata6	4483.81	1.97524	0.0492767	40.0847	0	0
Dsc2	175.094	2.11982	0.233669	9.07192	1.16938e-19	2.38402e-18
Mep1b	376.666	1.11845	0.150263	7.44328	9.82137e-14	1.35141e-12
Wnt8a	45.8995	3.89628	0.571246	6.82067	9.06187e-12	1.02303e-10
Prob1	57.6621	1.45208	0.386872	3.75338	0.000174467	0.000734418
Nrg2	1109.43	2.2952	0.0980671	23.4044	3.8557e-121	8.95632e-119
4930471G03Rik	3.78046	5.28823	1.95701	2.7022	0.00688816	0.0199529
Sema6a	82.7246	1.4844	0.317047	4.68194	2.84167e-06	1.6329e-05
Prdm6	133.948	1.7168	0.277267	6.19187	5.94545e-10	5.61612e-09
Zfp608	205.599	1.42019	0.206084	6.89135	5.52671e-12	6.37547e-11
Gramd3	146.654	1.36591	0.238573	5.72532	1.0324e-08	8.47312e-08
Chsy3	44.139	1.62242	0.443315	3.65975	0.000252464	0.0010283
Arsi	34.6268	1.53172	0.493349	3.10473	0.00190453	0.00641441
Myo5b	444.493	1.2371	0.13951	8.86748	7.48192e-19	1.4483e-17
Lipg	175.96	1.3291	0.217445	6.11236	9.81692e-10	9.04466e-09
Katnal2	36.5527	1.68161	0.485399	3.46438	0.000531453	0.00202277
Malat1	12210	1.17648	0.0784844	14.99	8.53697e-51	6.1159e-49
Neat1	881.506	1.03666	0.101441	10.2193	1.62451e-24	4.24282e-23
Rab3il1	582.929	1.13892	0.12079	9.42889	4.14437e-21	9.14207e-20
Pga5	98.634	1.53188	0.298758	5.12749	2.93623e-07	1.96488e-06
Stx3	2084.86	1.02845	0.0705739	14.5727	4.1901e-48	2.6766e-46
Gcnt1	1082.23	1.2522	0.0955927	13.0993	3.3226e-39	1.60185e-37
Pcsk5	118.574	2.9729	0.307192	9.67766	3.75204e-22	8.74202e-21
Dock8	39.661	1.83119	0.470539	3.89168	9.9553e-05	0.000440221
Il33	124.364	1.78805	0.266437	6.71097	1.93329e-11	2.11709e-10
Dkk1	916.719	3.46542	0.120825	28.6813	6.53321e-181	2.78224e-178
Exoc6	1172.25	1.12961	0.089488	12.6231	1.5752e-36	6.9395e-35
Sorcs1	46.2452	2.11503	0.443595	4.76794	1.86123e-06	1.10471e-05
Acsl5	432.836	1.09855	0.137482	7.99049	1.34407e-15	2.11344e-14
Habp2	372.147	1.2259	0.149514	8.19923	2.41926e-16	4.03148e-15
Frmd4a	1508.52	1.1343	0.0774946	14.6372	1.62699e-48	1.07514e-46
Sfmbt2	5038.97	1.15241	0.0436274	26.4149	9.24226e-154	3.14874e-151
Cubn	22018.8	2.10548	0.0272976	77.1306	0	0
Skida1	124.898	1.13541	0.261604	4.34019	1.42363e-05	7.24622e-05
Mvb12b	582.038	1.73207	0.123505	14.0242	1.10826e-44	6.50984e-43
Crb2	174.196	1.71099	0.23856	7.17218	7.38129e-13	9.28323e-12
Galnt3	50.9711	1.03224	0.399084	2.58652	0.00969503	0.0267858
Nostrin	832.809	1.56569	0.105742	14.8067	1.32633e-49	9.24268e-48
Lrp2	14412.6	2.08762	0.0304434	68.5738	0	0
Gpr155	40.3163	1.16721	0.453506	2.57374	0.0100606	0.0276512
Hoxd9	27.9999	2.71907	0.620538	4.38179	1.17707e-05	6.07392e-05
Hoxd4	7.90283	2.70342	1.13602	2.37973	0.0173252	0.0442392
Osbpl6	136.297	1.07796	0.251862	4.27997	1.8692e-05	9.32228e-05
Frzb	51.1803	1.902	0.422571	4.50101	6.76306e-06	3.64026e-05
Tfpi	3279.28	1.126	0.0545934	20.6252	1.6304e-94	2.57687e-92
Syt13	74.6464	1.85577	0.367788	5.04575	4.51751e-07	2.94966e-06
Fibin	83.6552	1.82372	0.323296	5.64104	1.69031e-08	1.3427e-07
Sema6d	120.096	1.50557	0.264095	5.70087	1.19195e-08	9.66863e-08
Fgf7	121.459	2.23561	0.277651	8.05186	8.15424e-16	1.30086e-14
Adra2b	33.468	1.62913	0.504571	3.22875	0.00124332	0.00436187
Sirpa	139.345	1.22684	0.250244	4.90258	9.45869e-07	5.87803e-06
Lrrn4	471.68	1.47399	0.136717	10.7814	4.21632e-27	1.29281e-25
Fermt1	12.984	2.3609	0.863094	2.7354	0.00623054	0.0182674
Bmp2	80.9294	1.01389	0.313707	3.23196	0.00122943	0.00432164
Plcb1	42.1775	1.18284	0.440361	2.68607	0.0072297	0.0208148
Snap25	6.39666	4.53591	1.75532	2.58409	0.00976357	0.026946
Flrt3	2890.63	2.67179	0.0651288	41.0232	0	0
Rrbp1	11334.9	1.00663	0.0358504	28.0786	1.78602e-173	7.4004e-171
Slc24a3	32.2253	1.39436	0.514861	2.70823	0.00676435	0.0196447
Rin2	404.462	1.34635	0.146957	9.16157	5.115e-20	1.06691e-18
Foxa2	387.191	2.3346	0.157972	14.7786	2.01263e-49	1.38366e-47
Thbd	466.636	2.28328	0.147274	15.5036	3.28003e-54	2.61907e-52
Nanp	27.6206	1.46784	0.552678	2.65587	0.00791036	0.0224807
Epb4.1l1	1342.44	1.00581	0.0785215	12.8093	1.45384e-37	6.65337e-36
Nnat	232.796	1.41922	0.19957	7.11139	1.14878e-12	1.41122e-11
Hnf4a	136.845	1.0785	0.243612	4.4271	9.55078e-06	4.99737e-05
Pmepa1	1467.92	1.11072	0.0796166	13.9508	3.11027e-44	1.8062e-42
Edn3	9.12634	2.5634	1.04355	2.45642	0.0140328	0.0369398
Fam217b	29.6969	1.4939	0.56078	2.66397	0.00772255	0.022031
Dido1	3982.79	1.13986	0.0507865	22.4441	1.46071e-111	2.9466e-109
Col20a1	37.9258	2.01196	0.517297	3.88938	0.0001005	0.000443512
Ptk6	33.813	1.62596	0.579337	2.80659	0.00500693	0.0150866
Zbtb10	2921.58	1.29824	0.0630181	20.601	2.68875e-94	4.16375e-92
Car2	1498.2	1.2331	0.077499	15.9112	5.29578e-57	4.58699e-55
Slc7a11	148.776	1.06472	0.231648	4.5963	4.30059e-06	2.39841e-05
Maml3	130.132	1.10519	0.248406	4.44912	8.62209e-06	4.55183e-05
Dclk1	72.3852	1.14596	0.337345	3.39699	0.000681324	0.00253467
Ptx3	33.2918	1.23081	0.50225	2.4506	0.0142619	0.0374592
B3galnt1	296.85	1.01468	0.168728	6.01372	1.81312e-09	1.61798e-08
Tmem144	776.512	1.76136	0.115552	15.243	1.83286e-52	1.40498e-50
Fhdc1	535.072	1.73662	0.127544	13.6158	3.22488e-42	1.72869e-40
Sprr2a3	4.02716	5.37892	1.93953	2.77332	0.00554878	0.0165246
Lrif1	428.617	1.78308	0.150772	11.8263	2.85443e-32	1.06735e-30
S1pr1	203.773	2.39332	0.221839	10.7885	3.89908e-27	1.20034e-25
Slc44a3	430.591	1.73394	0.148637	11.6656	1.91035e-31	6.85891e-30
F3	830.384	1.079	0.105114	10.2651	1.01175e-24	2.67433e-23
Pitx2	211.79	2.31209	0.212267	10.8924	1.25291e-27	3.94423e-26
Col25a1	14.6761	2.03827	0.784095	2.59951	0.00933558	0.0259376
Gbp2b	10.4943	3.61378	1.13462	3.18502	0.00144745	0.00501715
Lpar3	48.1045	1.63093	0.431764	3.77736	0.000158499	0.000672001
Gm10636	17.0797	4.37367	1.03097	4.24228	2.21258e-05	0.000108944
Ptgfr	18.9953	2.46638	0.722573	3.41333	0.000641746	0.00240435
Esrp1	220.132	1.27349	0.192551	6.61376	3.74678e-11	4.01411e-10
Car9	28.68	1.63028	0.575069	2.83494	0.00458348	0.0139784
Dnajc25	336.552	1.14014	0.167841	6.79301	1.09819e-11	1.23163e-10
Zfp37	363.377	1.25399	0.150904	8.30985	9.58266e-17	1.64147e-15
Inadl	324.334	1.40234	0.17054	8.22295	1.98555e-16	3.32683e-15
Pde4b	70.5414	1.13088	0.33898	3.33613	0.000849528	0.00310542
Fam151a	79.9301	1.73718	0.331672	5.23764	1.62647e-07	1.11868e-06
Lrp8	879.939	1.02197	0.096957	10.5404	5.62446e-26	1.63933e-24
Txndc12	1803.69	1.18336	0.0736268	16.0724	3.98484e-58	3.61489e-56
Ttc39a	46.3775	1.32645	0.439276	3.01962	0.00253091	0.00826266
Bend5	750.299	1.91906	0.11064	17.3452	2.14595e-67	2.26894e-65
Bmp8a	102.664	1.12233	0.284362	3.94682	7.9195e-05	0.000355531
Csmd2	17.8559	1.70439	0.711478	2.39556	0.016595	0.0426376
Rnu11	7.39979	3.05792	1.2463	2.4536	0.0141432	0.0371666
Camk2n1	208.457	1.23795	0.202606	6.11013	9.95471e-10	9.1606e-09
Pla2g2f	12.4329	3.42321	1.01994	3.35628	0.000789985	0.00290368
Zfp933	198.131	1.10892	0.211638	5.23972	1.60823e-07	1.10663e-06
Tnfrsf9	10.7741	2.5551	0.961872	2.65639	0.00789829	0.0224529
Reln	35.3538	2.27801	0.515928	4.41536	1.00843e-05	5.25499e-05
Il6	39.6647	2.39836	0.494554	4.84953	1.23753e-06	7.55276e-06
Nat8l	78.2578	1.06327	0.337719	3.14838	0.00164178	0.00561456
Stk32b	41.5869	3.74794	0.585978	6.39604	1.59455e-10	1.60723e-09
Hs3st1	930.169	2.58462	0.107961	23.9404	1.16321e-126	2.92346e-124
Cpeb2	534.107	1.35976	0.124974	10.8803	1.43046e-27	4.48473e-26
Prom1	111.389	1.33005	0.280716	4.73807	2.15766e-06	1.26546e-05
5730480H06Rik	16.5993	2.09107	0.74793	2.79581	0.00517693	0.0155264
Sod3	56.1003	4.20015	0.550844	7.62493	2.44167e-14	3.51486e-13
Klb	1364.41	1.19474	0.079476	15.0328	4.47962e-51	3.25484e-49
Nfxl1	1712.65	1.54228	0.0737297	20.918	3.67236e-97	6.11967e-95
Zar1	14.567	3.32832	0.918861	3.62222	0.000292081	0.00117253
Nipal1	61.2848	1.34084	0.364851	3.67504	0.000237815	0.000974071
Pdgfra	6384.07	2.10663	0.0411524	51.1909	0	0
Slc4a4	126.376	1.01882	0.252672	4.03219	5.52595e-05	0.000255253
Adamts3	62.2973	2.13612	0.386179	5.53141	3.1767e-08	2.42419e-07
Cxcl5	76.5234	5.57066	0.657225	8.47604	2.3299e-17	4.15829e-16
Ppbp	12.7882	7.04597	1.61802	4.35469	1.33256e-05	6.82574e-05
Cxcl3	6.15575	5.9912	1.78071	3.36449	0.00076684	0.0028281
Ereg	366.563	2.98283	0.185922	16.0435	6.3506e-58	5.69363e-56
Areg	53.5733	2.04948	0.429006	4.77727	1.77688e-06	1.05915e-05
Parm1	89.303	1.72199	0.309806	5.55828	2.72446e-08	2.1074e-07
Agpat9	404.616	1.46898	0.145098	10.1241	4.3199e-24	1.09468e-22
Ptpn13	1453.8	1.60096	0.0795848	20.1163	5.30858e-90	8.058e-88
Lrrc8c	461.731	1.10553	0.142735	7.74529	9.53607e-15	1.41254e-13
Prkab1	1515.03	1.08483	0.0756113	14.3475	1.10521e-46	6.83224e-45
Rimbp2	36.1126	1.22681	0.474659	2.58461	0.00974891	0.0269123
Hip1	2286.37	1.1288	0.0613472	18.4001	1.31081e-75	1.60768e-73
Vgf	41.2786	3.34526	0.552571	6.054	1.41293e-09	1.28176e-08
Zfp113	146.337	1.31022	0.255097	5.13614	2.80434e-07	1.88154e-06
Gpr146	48.8103	1.34416	0.429632	3.12864	0.00175617	0.0059632
Cdx2	39.8216	2.28296	0.494215	4.61936	3.84932e-06	2.15931e-05
Slc46a3	72.5673	1.62475	0.351946	4.61647	3.90331e-06	2.1888e-05
Medag	81.7828	1.80479	0.330076	5.4678	4.55646e-08	3.41256e-07
Tfec	318.583	3.55509	0.206051	17.2535	1.05359e-66	1.09882e-64
Zfp800	456.101	1.10161	0.137669	8.00186	1.22549e-15	1.93292e-14
Podxl	4721.49	1.54884	0.0468295	33.074	7.03417e-240	4.31363e-237
Arhgef5	430.768	1.54932	0.142135	10.9004	1.14774e-27	3.62056e-26
Hoxa3	37.5119	1.78907	0.483944	3.69684	0.000218298	0.00090111
Hoxa9	47.359	2.7763	0.471427	5.88914	3.88217e-09	3.32315e-08
Hoxa10	90.4614	1.50478	0.313183	4.80479	1.5491e-06	9.30251e-06
5730457N03Rik	5.20362	4.24144	1.80917	2.34441	0.0190571	0.0480039
Evx1	25.9751	2.46869	0.624349	3.95403	7.68463e-05	0.000345797
Chn2	310.703	1.83606	0.17197	10.6766	1.30937e-26	3.91304e-25
Rnf103	237.415	1.27625	0.195254	6.53634	6.3042e-11	6.62438e-10
Vamp8	419.911	1.00801	0.140022	7.19893	6.06876e-13	7.69563e-12
Eva1a	372.761	1.47903	0.152711	9.68514	3.48736e-22	8.17503e-21
Gfpt1	2359.05	1.06752	0.0603762	17.6811	5.85934e-70	6.37089e-68
Fam19a4	70.6959	1.33731	0.353445	3.78366	0.00015454	0.000657032
0610040F04Rik	50.9075	1.16242	0.398242	2.91888	0.00351296	0.0110772
Plbd1	302.29	2.21983	0.177525	12.5044	7.06659e-36	3.0262e-34
Rassf8	433.988	1.12948	0.138449	8.15814	3.40234e-16	5.58472e-15
Arntl2	33.1793	1.16104	0.490909	2.36508	0.0180261	0.045732
Il11	59.7383	2.89841	0.431016	6.72459	1.76083e-11	1.93792e-10
Peg3	3867.08	1.10795	0.0498417	22.2293	1.78881e-109	3.51593e-107
Slc8a2	94.9972	1.02028	0.29547	3.45308	0.00055422	0.00210004
Meis3	115.263	1.19868	0.268997	4.45609	8.34661e-06	4.4201e-05
Kcnn4	26.0775	1.98421	0.587694	3.37627	0.000734765	0.00271765
Plaur	512.118	1.4833	0.133475	11.113	1.08492e-28	3.50904e-27
Cyp2s1	360.049	1.05976	0.150102	7.06024	1.66211e-12	2.01437e-11
Kcnk6	232.422	1.40331	0.189422	7.4084	1.27836e-13	1.73285e-12
Arhgap33	113.705	1.01648	0.26438	3.84475	0.000120676	0.000523363
Dmkn	42.6633	1.89379	0.486946	3.88912	0.000100609	0.000443748
Slc7a9	21.9606	1.97018	0.636607	3.0948	0.00196943	0.00659674
Vstm2b	10.8517	2.29617	0.983989	2.33354	0.01962	0.0492137
Rcn3	1582.2	1.01321	0.0732105	13.8396	1.46959e-43	8.28317e-42
Rpl14-ps1	135.617	1.36993	0.246686	5.55332	2.80298e-08	2.15834e-07
Fam83e	54.8504	1.5874	0.39563	4.01234	6.012e-05	0.000275216
Vimp	1013.69	1.14162	0.0947978	12.0427	2.11942e-33	8.26791e-32
Arrdc4	1438.21	1.66524	0.0785059	21.2117	7.44651e-100	1.2973e-97
Ap3b2	216.114	1.4619	0.196301	7.44722	9.53293e-14	1.31311e-12
BC048679	16.7261	3.26302	0.854337	3.81936	0.0001338	0.000575398
Bnc1	12.7002	2.56561	0.883846	2.90278	0.00369862	0.0115816
Cemip	624.554	1.44911	0.116486	12.4402	1.58122e-35	6.69659e-34
Nox4	94.8481	1.36115	0.295454	4.60697	4.08575e-06	2.28358e-05
Ctsc	1649.82	1.23138	0.0751874	16.3774	2.77156e-60	2.67238e-58
Mogat2	291.55	1.2196	0.168005	7.2593	3.89101e-13	5.03401e-12
Serpinh1	15333.7	1.04272	0.0286577	36.3853	7.27338e-290	5.86885e-287
Gdpd5	1058.57	1.328	0.0896069	14.8203	1.08281e-49	7.61494e-48
Gm4980	99.7691	1.67216	0.311126	5.37455	7.67754e-08	5.53122e-07
Pde2a	113.598	1.82151	0.291643	6.24568	4.21967e-10	4.0483e-09
Scube2	299.767	1.20433	0.167268	7.20001	6.02098e-13	7.64136e-12
Spon1	78.1272	1.25078	0.324791	3.85104	0.000117618	0.000511114
Aqp8	2148.22	2.25209	0.0757289	29.7389	2.41182e-194	1.12047e-191
Fgfr2	1096.15	1.07658	0.087668	12.2802	1.15735e-34	4.74422e-33
Chst15	436.103	1.95913	0.145418	13.4724	2.27459e-41	1.17413e-39
Pwwp2b	328.738	1.05622	0.158338	6.67064	2.54696e-11	2.7654e-10
Muc6	66.2901	1.30984	0.375683	3.48655	0.000489302	0.00187397
Dusp8	83.5979	1.57575	0.31701	4.97066	6.67269e-07	4.23248e-06
Kcnq1ot1	1138.39	1.28013	0.093625	13.6729	1.47329e-42	7.98126e-41
Fgf3	198.548	1.39524	0.213485	6.53555	6.3376e-11	6.65492e-10
2610005L07Rik	104.135	1.1675	0.278016	4.19941	2.67614e-05	0.000129876
Nrg1	335.645	1.94857	0.165503	11.7736	5.34033e-32	1.954e-30
Dusp4	1526.81	1.46929	0.0772853	19.0113	1.37554e-80	1.80243e-78
Mfap3l	132.248	1.5068	0.251124	6.00024	1.97025e-09	1.74702e-08
Tmem59l	52.8973	1.23521	0.394577	3.13046	0.00174535	0.00593173
Tpm4	5489.47	1.0479	0.0416067	25.1857	5.74552e-140	1.72715e-137
Cdh5	67.7877	2.17125	0.371654	5.84212	5.15408e-09	4.34877e-08
Rrad	23.4584	1.79506	0.612191	2.93219	0.00336585	0.0106439
Lcat	18.6114	1.78713	0.699572	2.55461	0.0106308	0.0290105
Esrp2	251.359	1.04869	0.181596	5.77486	7.70173e-09	6.39974e-08
Slc7a6	3632.13	1.33568	0.0500582	26.6825	7.51491e-157	2.67933e-154
Atxn1l	875.187	1.03565	0.0966665	10.7137	8.77941e-27	2.65478e-25
Chst5	19.7987	1.78052	0.664564	2.67922	0.00737935	0.021182
Wfdc1	6.19162	4.48576	1.75296	2.55896	0.0104985	0.02868
Kcnk1	145.777	1.38216	0.237866	5.81069	6.22141e-09	5.22061e-08
Bmper	888.82	1.80236	0.100071	18.0108	1.60298e-72	1.82039e-70
Glb1l2	168.183	1.68504	0.244233	6.8993	5.22587e-12	6.04207e-11
Ets1	614.128	1.25813	0.115842	10.8607	1.77357e-27	5.53781e-26
Slc37a2	248.822	1.01712	0.179987	5.65106	1.59465e-08	1.27001e-07
Ubash3b	565.59	1.1178	0.120189	9.30041	1.39909e-20	3.01681e-19
Dapk2	67.9768	2.29443	0.380406	6.03154	1.62404e-09	1.45945e-08
Car12	262.669	1.77159	0.185611	9.54466	1.36549e-21	3.09679e-20
Lrrc1	451.893	1.45435	0.138482	10.5021	8.4504e-26	2.42609e-24
Gcm1	15.6763	1.84594	0.750188	2.46064	0.0138691	0.036559
Slc17a5	452.341	1.11154	0.133912	8.30051	1.03664e-16	1.76194e-15
Myo6	1801.94	1.18571	0.0721901	16.4249	1.26983e-60	1.23999e-58
Fam46a	1126.17	2.74089	0.0983813	27.8599	8.1772e-171	3.29907e-168
Tbc1d2b	1286.86	1.04696	0.080629	12.9849	1.49006e-38	7.05063e-37
Slco2a1	147.973	1.57324	0.240826	6.53269	6.45967e-11	6.77846e-10
Acpp	54.6295	1.5714	0.407878	3.85262	0.000116863	0.000508262
Amigo3	35.4814	1.25841	0.481353	2.61433	0.00894039	0.0249845
Pth1r	1925.73	1.86933	0.0766385	24.3915	2.10546e-131	5.76407e-129
Cmtm8	32.8355	1.73683	0.515912	3.36653	0.000761197	0.00280797
Abhd5	550.743	1.28699	0.123699	10.4042	2.37187e-25	6.53432e-24
Cdcp1	36.5536	2.19068	0.504135	4.34543	1.39e-05	7.08619e-05
Dgkk	406.18	3.03656	0.168646	18.0055	1.76296e-72	1.98735e-70
Slc38a5	21.5501	1.82274	0.638673	2.85394	0.00431803	0.0132718
Rhox6	54.4614	1.1596	0.393137	2.9496	0.00318187	0.0101332
Rhox9	27.1741	1.56386	0.568689	2.74993	0.00596071	0.0175569
Igsf1	94.3564	2.55492	0.330999	7.71883	1.17404e-14	1.72902e-13
Frmd7	24.6927	1.39853	0.598586	2.3364	0.0194706	0.0488939
Plac1	26.9247	1.76659	0.59315	2.97832	0.00289833	0.0093134
Zfp36l3	44.2212	2.45049	0.476958	5.13774	2.78058e-07	1.86724e-06
Ldoc1	18.3923	1.64739	0.680324	2.42148	0.0154576	0.0401798
3830417A13Rik	13.7048	1.92374	0.81486	2.36083	0.0182343	0.0461684
Hmgb3	882.163	1.43822	0.105921	13.5782	5.39448e-42	2.85182e-40
4933407K13Rik	104.066	1.21129	0.287568	4.21217	2.52927e-05	0.000123491
Stard8	1070.04	1.12124	0.0939918	11.9291	8.34933e-33	3.16871e-31
Itgb1bp2	28.0232	1.27893	0.541931	2.35994	0.0182777	0.0462535
Ftx	249.122	1.83106	0.187513	9.76497	1.59158e-22	3.7889e-21
Mir421	5.46281	4.31394	1.7964	2.40144	0.0163305	0.0420568
Slc16a2	116.109	1.1876	0.279421	4.25023	2.13548e-05	0.000105508
Rlim	7466.74	1.33407	0.04426	30.1416	1.38294e-199	7.06728e-197
Fndc3c1	46.6751	2.24405	0.452022	4.96447	6.88898e-07	4.36426e-06
Brwd3	1946.34	1.00453	0.0696248	14.4277	3.4639e-47	2.17644e-45
Hmgn5	605.311	1.16487	0.123077	9.46458	2.9474e-21	6.53929e-20
Zfp711	34.0143	2.09482	0.578633	3.62029	0.000294276	0.00117949
Nrk	166.479	1.21386	0.229388	5.29174	1.21161e-07	8.49621e-07
Morc4	576.562	1.50746	0.123675	12.1889	3.56088e-34	1.42537e-32
Amot	3894.77	2.4576	0.0530117	46.3596	0	0
S100g	114.309	1.47593	0.270795	5.45037	5.0264e-08	3.74622e-07
Gpm6b	201.731	3.80085	0.480749	7.90609	2.65604e-15	4.10481e-14

## Sheet: downDEG
gene	baseMean	log2FoldChange	lfcSE	stat	pvalue	padj
Fam150a	3.66281	-5.39804	1.97737	-2.72991	0.00633524	0.0185213
Prdm14	221.129	-1.18983	0.198023	-6.00852	1.87229e-09	1.66497e-08
Pkhd1	14.871	-1.8041	0.754103	-2.39238	0.0167394	0.0429652
Gsta3	41.9925	-1.23905	0.449724	-2.75513	0.00586691	0.0173172
Rims1	22.5974	-2.01197	0.620663	-3.24165	0.00118841	0.00419803
Sdhaf4	106.856	-1.11037	0.284429	-3.90386	9.46696e-05	0.000420934
Sdpr	67.836	-1.921	0.358428	-5.35951	8.34464e-08	5.96696e-07
Stat4	100.346	-1.10501	0.29624	-3.7301	0.000191404	0.000800002
Stat1	402.504	-1.74085	0.155946	-11.1632	6.1741e-29	2.02688e-27
Ankrd44	232.96	-1.08235	0.190859	-5.67092	1.42035e-08	1.13829e-07
Tns1	597.909	-1.25379	0.120259	-10.4257	1.89197e-25	5.2642e-24
Sp100	9.27556	-5.25385	1.67074	-3.14463	0.00166296	0.00568065
Efhd1	15.724	-1.77678	0.741266	-2.39696	0.0165319	0.0424968
Gbx2	699.346	-1.13112	0.108401	-10.4346	1.72418e-25	4.84129e-24
Col6a3	854.455	-2.21785	0.105524	-21.0175	4.5414e-98	7.73602e-96
Bok	196.294	-1.15185	0.206778	-5.57047	2.54054e-08	1.9721e-07
Cdh19	6.25074	-6.1701	1.77744	-3.47134	0.000517869	0.0019745
Gli2	1021.28	-1.50116	0.0934889	-16.0571	5.09586e-58	4.59557e-56
Steap3	164.746	-1.43735	0.228389	-6.29344	3.10504e-10	3.02839e-09
Ikbke	50.5567	-1.32759	0.400032	-3.31871	0.000904327	0.00328459
Rab7b	20.0454	-1.99493	0.661039	-3.01788	0.00254552	0.00830328
Klhdc8a	23.6531	-1.99638	0.640396	-3.11742	0.00182441	0.00617168
Nuak2	71.6751	-1.22033	0.340043	-3.58874	0.000332283	0.00131668
Prelp	5.98059	-4.60664	1.77386	-2.59697	0.00940512	0.026096
Lgr6	12.9005	-2.16189	0.862969	-2.50517	0.0122391	0.0327465
Ptprv	275.184	-2.0958	0.185709	-11.2854	1.55011e-29	5.23451e-28
Rgs2	84.7431	-2.31607	0.333942	-6.93553	4.04689e-12	4.72888e-11
Nmnat2	286.677	-1.56117	0.172099	-9.0714	1.17498e-19	2.38908e-18
Lamc2	243.351	-1.69475	0.186821	-9.07152	1.17366e-19	2.38908e-18
Rgs16	253.454	-1.15684	0.180396	-6.41279	1.42881e-10	1.44397e-09
Dnm3os	154.582	-1.26818	0.227904	-5.56454	2.62845e-08	2.03519e-07
Dusp27	434.318	-1.0481	0.136712	-7.6665	1.76752e-14	2.57583e-13
Gpa33	768.008	-1.49488	0.106309	-14.0617	6.53025e-45	3.86545e-43
Mael	154.735	-1.25829	0.23173	-5.42999	5.63574e-08	4.16192e-07
Rgs5	9.30974	-2.78171	1.0407	-2.67293	0.0075191	0.0215347
AI607873	29.8991	-6.97266	1.51274	-4.60929	4.04048e-06	2.25993e-05
Ifi204	37.8963	-3.17597	0.557288	-5.69898	1.20529e-08	9.76137e-08
Mnda	30.5316	-1.99189	0.540089	-3.68807	0.000225965	0.000930504
Ifi203	39.571	-3.98027	0.618522	-6.43513	1.23366e-10	1.25837e-09
Ifi202b	85.7261	-1.72808	0.324959	-5.31785	1.05001e-07	7.41148e-07
Ifi205	7.66046	-3.91982	1.39005	-2.81992	0.00480358	0.0145656
Spta1	105.29	-1.17007	0.27797	-4.20934	2.56114e-05	0.000124848
Kif26b	102.468	-1.03975	0.278723	-3.73039	0.000191187	0.000799315
Ephx1	255.687	-1.07027	0.177112	-6.04293	1.51343e-09	1.36324e-08
C130074G19Rik	86.6188	-1.29824	0.306215	-4.23962	2.23896e-05	0.000110124
Hymai	20.2173	-1.62267	0.645525	-2.51372	0.0119466	0.0320535
Vnn1	54.8464	-3.7548	0.49636	-7.56467	3.88852e-14	5.55074e-13
Ctgf	1731.97	-1.14802	0.0702709	-16.3371	5.37712e-60	5.12029e-58
Enpp3	259.742	-1.19172	0.181337	-6.57189	4.96822e-11	5.2602e-10
Lama2	69.4343	-1.81553	0.351431	-5.16611	2.3902e-07	1.6157e-06
Themis	8.3231	-2.59257	1.08	-2.40052	0.016372	0.0421564
Chst3	13.4298	-2.05511	0.815569	-2.51985	0.0117403	0.0315774
Adamts14	157.282	-1.65954	0.231428	-7.17089	7.45125e-13	9.36353e-12
Egr2	126.813	-1.41954	0.253668	-5.59606	2.19275e-08	1.7213e-07
Ggt5	8.08066	-3.37629	1.21081	-2.78846	0.00529587	0.0158452
Chchd10	3389.19	-1.02912	0.0543306	-18.9418	5.16412e-80	6.65303e-78
Gm5134	35.7679	-1.67712	0.493561	-3.398	0.000678816	0.00252596
Col6a2	462.893	-1.4597	0.140784	-10.3684	3.45389e-25	9.42198e-24
Col6a1	1007.97	-1.25225	0.0930704	-13.4549	2.88149e-41	1.47746e-39
Aire	86.7401	-1.24298	0.303956	-4.08936	4.32566e-05	0.000202803
Apc2	69.9075	-1.45796	0.348088	-4.18849	2.80818e-05	0.000135897
Platr7	41.8058	-1.42223	0.453703	-3.13472	0.00172016	0.00585648
Btbd11	277.971	-1.88914	0.181815	-10.3905	2.7404e-25	7.52922e-24
Anks1b	9.22151	-2.76867	1.05983	-2.61237	0.00899162	0.0251002
Hal	83.525	-1.14696	0.307718	-3.7273	0.000193538	0.000808043
March9	223.644	-1.21384	0.191314	-6.34476	2.22774e-10	2.21344e-09
Gli1	81.6796	-1.55046	0.317402	-4.88484	1.03511e-06	6.39371e-06
Il23a	35.7065	-1.14688	0.478495	-2.39684	0.0165371	0.0425029
Nefh	411.98	-1.00907	0.141431	-7.13469	9.70031e-13	1.20223e-11
Camk2b	271.329	-1.42926	0.176062	-8.11793	4.74203e-16	7.70945e-15
Ddc	121.582	-1.4899	0.264333	-5.63646	1.73584e-08	1.37673e-07
Grb10	979.927	-1.35415	0.104998	-12.8969	4.68302e-38	2.16904e-36
Cobl	3978.02	-1.3028	0.0513676	-25.3623	6.57286e-142	2.01537e-139
Efemp1	108.273	-1.73349	0.287054	-6.0389	1.55168e-09	1.39606e-08
Dock2	11.9979	-2.03221	0.86112	-2.35996	0.0182767	0.0462535
Ccnjl	116.67	-1.11362	0.262165	-4.24778	2.15896e-05	0.000106599
Nipal4	27.6857	-1.54271	0.554247	-2.78343	0.00537878	0.0160588
Havcr2	19.5078	-2.06362	0.723519	-2.8522	0.00434177	0.0133368
Irgm1	210.4	-3.17201	0.234299	-13.5383	9.29512e-42	4.88026e-40
Ifi47	5.53833	-5.99279	1.81191	-3.30744	0.000941529	0.00340438
Acsl6	26.5422	-1.45253	0.571931	-2.5397	0.0110949	0.0301
Anxa6	994.612	-1.01619	0.0907251	-11.2008	4.04223e-29	1.34137e-27
Fat2	6.24101	-3.61021	1.42437	-2.53461	0.0112572	0.0304704
Igtp	39.1086	-2.42485	0.498498	-4.8643	1.14864e-06	7.0439e-06
Irgm2	45.1955	-2.73361	0.474685	-5.75879	8.47179e-09	6.9979e-08
Wnt9a	39.5701	-2.13642	0.480867	-4.44286	8.87725e-06	4.67527e-05
Nlrp3	17.8159	-2.00364	0.725743	-2.76081	0.00576574	0.0170745
Pld6	83.2264	-1.17396	0.325376	-3.60801	0.000308556	0.00123254
Kcnj12	88.9481	-1.36876	0.306444	-4.46658	7.94802e-06	4.23241e-05
Slc47a1	18.2444	-1.81968	0.702061	-2.5919	0.00954461	0.0264274
Myh13	80.6315	-1.80392	0.325201	-5.5471	2.90446e-08	2.22976e-07
Gas7	87.392	-1.20044	0.310447	-3.8668	0.000110271	0.000482329
Ntn1	1818.31	-1.74612	0.0711083	-24.5558	3.74616e-133	1.04423e-130
Tnfsf13	12.8468	-1.98183	0.825268	-2.40144	0.0163306	0.0420568
Alox12	34.1552	-1.28492	0.491385	-2.61489	0.00892555	0.0249521
Wscd1	31.6963	-2.35177	0.543108	-4.33022	1.48963e-05	7.56961e-05
Slc13a5	417.857	-1.58719	0.152191	-10.429	1.82849e-25	5.09683e-24
Xaf1	173.029	-2.26814	0.234284	-9.68116	3.62576e-22	8.48649e-21
Smtnl2	1078.97	-1.1037	0.0888438	-12.423	1.96176e-35	8.28535e-34
Atp2a3	163.127	-1.09655	0.248733	-4.40855	1.04063e-05	5.41545e-05
Camkk1	58.1871	-1.11293	0.379058	-2.93606	0.00332414	0.0105251
Hic1	120.258	-1.41317	0.266282	-5.30704	1.11418e-07	7.83916e-07
Pipox	352.527	-2.06964	0.160196	-12.9195	3.49583e-38	1.62408e-36
Sarm1	77.7247	-1.45279	0.326579	-4.44852	8.64621e-06	4.56299e-05
Adap2	54.2744	-1.27993	0.384821	-3.32603	0.000880936	0.00320799
Rnf135	68.6268	-1.10716	0.342574	-3.23189	0.00122972	0.00432164
Slfn8	26.3053	-1.6418	0.567156	-2.8948	0.003794	0.0118247
Slfn2	11.8412	-3.97519	1.12821	-3.52345	0.00042596	0.00165326
Dgkeos	6.21478	-3.6096	1.45234	-2.48537	0.0129418	0.0343688
Tmem92	44.9681	-2.59436	0.472919	-5.48584	4.11517e-08	3.10175e-07
Col1a1	6764.22	-1.46422	0.0395266	-37.044	2.2443e-300	1.91152e-297
Nxph3	21.1766	-1.79826	0.649702	-2.76782	0.00564324	0.0167635
Gm53	62.1341	-1.06154	0.375504	-2.82696	0.00469915	0.0142828
Mir196a-1	10.539	-2.98026	1.03254	-2.88632	0.00389772	0.0121184
Plxdc1	54.1543	-1.18613	0.384153	-3.08765	0.00201745	0.00674435
Rara	648.012	-1.03641	0.116166	-8.9218	4.58758e-19	9.05177e-18
Krt42	76.4199	-2.07458	0.345771	-5.99987	1.97476e-09	1.74899e-08
Hap1	1337.89	-1.14842	0.0802145	-14.3169	1.71552e-46	1.05202e-44
Ifi35	75.3212	-1.30173	0.325923	-3.99398	6.49744e-05	0.000295235
Hdac5	522.21	-1.0074	0.127062	-7.92841	2.21978e-15	3.44099e-14
Gm11627	24.6654	-1.6682	0.593779	-2.80946	0.00496254	0.0149677
Sox9	27.0312	-1.49579	0.559309	-2.67435	0.00748749	0.0214602
Cpsf4l	75.9601	-1.14772	0.323523	-3.54756	0.000388811	0.00151753
Dnaic2	25.6518	-1.52938	0.577807	-2.64687	0.00812416	0.0229954
Fads6	39.4716	-1.766	0.468845	-3.7667	0.000165423	0.00069942
Trim47	23.1233	-1.62794	0.62128	-2.62031	0.00878506	0.0245953
Mgat5b	180.072	-1.24487	0.2185	-5.69737	1.2167e-08	9.84861e-08
Lgals3bp	229.899	-2.44607	0.211515	-11.5645	6.23448e-31	2.19222e-29
C1qtnf1	17.2948	-1.83965	0.71752	-2.5639	0.0103504	0.0283512
Nptx1	30.2586	-1.64643	0.544832	-3.02191	0.00251184	0.00820913
Notum	96.7511	-1.30394	0.299026	-4.36061	1.29699e-05	6.65915e-05
Dcxr	166.743	-1.01203	0.218339	-4.63514	3.56696e-06	2.0127e-05
Rsad2	28.027	-2.78918	0.604592	-4.61333	3.96261e-06	2.21961e-05
Cmpk2	29.9736	-1.95672	0.538298	-3.63502	0.000277962	0.00112143
Gm2027	15.9392	-2.69911	0.804068	-3.35681	0.000788466	0.0028988
Rpl10l	416.141	-1.53842	0.149374	-10.2991	7.1102e-25	1.89907e-23
Dact1	169.195	-1.31998	0.224013	-5.89243	3.80555e-09	3.26459e-08
L3hypdh	39.7536	-1.24135	0.449129	-2.76391	0.00571139	0.0169299
Tmem229b	76.9058	-1.3454	0.329433	-4.08399	4.42681e-05	0.000207039
Ltbp2	373.746	-1.21576	0.147812	-8.22504	1.95131e-16	3.27663e-15
Fos	1215.38	-2.14571	0.0883043	-24.2991	2.00504e-130	5.39286e-128
Esrrb	8975.82	-1.18445	0.034989	-33.8521	3.37423e-251	2.24914e-248
Vash1	307.805	-1.36612	0.163889	-8.33562	7.709e-17	1.33243e-15
Ism2	55.4342	-1.06197	0.377774	-2.81111	0.00493703	0.0149083
Gm8300	49.8765	-2.89786	0.460954	-6.28667	3.24358e-10	3.14929e-09
Gm1995	18.3272	-2.45145	0.717528	-3.41653	0.000634257	0.00238211
Gm2016	40.0161	-3.71311	0.578381	-6.41983	1.36426e-10	1.38056e-09
Gm2022	30.7346	-2.2929	0.561671	-4.08227	4.45973e-05	0.000208465
Gm5662	70.6815	-2.9174	0.387669	-7.5255	5.252e-14	7.387e-13
Gm5039	58.7799	-2.70571	0.42694	-6.33745	2.33596e-10	2.31497e-09
Tshr	13.4531	-2.06653	0.854599	-2.41813	0.0156004	0.0404823
9030617O03Rik	59.0489	-1.2216	0.367785	-3.32151	0.000895308	0.00325568
Ifi27	60.9365	-2.92418	0.419327	-6.97351	3.09123e-12	3.63991e-11
Serpina3g	36.8347	-2.25701	0.500294	-4.51137	6.44113e-06	3.47953e-05
Serpina3h	32.3985	-3.66564	0.641229	-5.71658	1.08692e-08	8.88727e-08
Serpina3i	6.29894	-4.68216	1.75735	-2.66433	0.00771414	0.0220111
Serpina3n	100.612	-1.36846	0.290657	-4.70816	2.49962e-06	1.45048e-05
Tcl1	474.773	-1.80172	0.136776	-13.1728	1.25872e-39	6.10677e-38
Tunar	26.7281	-1.34078	0.550125	-2.43723	0.0148001	0.0386939
Ak7	71.5535	-2.37015	0.373488	-6.34599	2.21002e-10	2.19869e-09
Dlk1	127.977	-1.16555	0.249166	-4.67782	2.89941e-06	1.6642e-05
Ankrd9	137.475	-1.16672	0.260389	-4.48069	7.44024e-06	3.98137e-05
Exoc3l4	15.9032	-2.20738	0.75552	-2.92167	0.00348161	0.0109874
Tnfaip2	78.3239	-1.35852	0.324552	-4.18584	2.84109e-05	0.00013736
Abcb5	5.69254	-3.46724	1.45867	-2.37699	0.0174547	0.0444885
Chrm3	10.8475	-2.23949	0.930286	-2.40732	0.0160702	0.0415327
Prss16	49.1401	-1.2021	0.403698	-2.97773	0.00290391	0.00932211
Hist1h2bk	41.2342	-1.70243	0.450932	-3.77536	0.000159779	0.000676865
Hist1h3c	59.2197	-1.00957	0.383254	-2.63421	0.00843344	0.0237671
Serpinb9	33.4704	-1.61223	0.520208	-3.09919	0.0019405	0.00651122
Bphl	80.0609	-1.11422	0.315899	-3.52713	0.000420091	0.00163172
Tubb2a	641.797	-1.09066	0.111885	-9.7481	1.87945e-22	4.44657e-21
Tubb2b	3142.78	-1.24388	0.0529952	-23.4716	7.95694e-122	1.87674e-119
Elovl2	71.8295	-1.2246	0.339041	-3.61195	0.000303902	0.00121458
Edn1	12.8483	-2.54111	0.882372	-2.87986	0.00397849	0.0123354
Sirt5	84.7397	-1.01165	0.31622	-3.19919	0.00137815	0.00479865
Nhlrc1	30.7409	-1.67598	0.520148	-3.22213	0.00127242	0.00445683
Cplx2	23.8414	-1.45022	0.589414	-2.46045	0.0138763	0.0365717
Tspan17	139.773	-1.02361	0.237994	-4.30098	1.70042e-05	8.54446e-05
Spata31d1b	62.4744	-1.02353	0.378489	-2.70425	0.0068459	0.0198627
Nlrp4f	605.555	-1.46753	0.122397	-11.9899	4.01205e-33	1.54157e-31
D630045M09Rik	102.192	-1.33186	0.282417	-4.71594	2.406e-06	1.40093e-05
Cadps	7.26203	-2.74025	1.16825	-2.3456	0.0189963	0.0478765
Erc2	119.965	-1.26809	0.258599	-4.90369	9.40549e-07	5.84735e-06
Colq	5.81664	-4.56084	1.78842	-2.55021	0.0107659	0.0293218
Wdfy4	3.45475	-5.3103	2.0122	-2.63905	0.00831393	0.0234562
Anxa8	58.4967	-2.12904	0.402378	-5.29114	1.21558e-07	8.51737e-07
Lgals3	190.054	-1.28699	0.209093	-6.15508	7.50405e-10	6.98935e-09
Zfhx2	1824.4	-1.09489	0.0699776	-15.6463	3.51951e-55	2.88543e-53
Pck2	1085.45	-1.20891	0.0878891	-13.755	4.75494e-43	2.61283e-41
Tgm1	141.481	-1.54054	0.251475	-6.12601	9.01078e-10	8.33701e-09
Fam124a	44.7693	-1.3288	0.425332	-3.12415	0.00178322	0.00604835
Scara3	65.8031	-1.06709	0.351319	-3.03738	0.00238648	0.00785132
Ephx2	348.059	-1.25568	0.153366	-8.1875	2.66705e-16	4.43957e-15
Ptk2b	105.968	-1.48742	0.280558	-5.30165	1.14759e-07	8.06684e-07
Pnma2	88.9201	-1.25617	0.301585	-4.16523	3.11033e-05	0.000148967
Ebf2	17.5069	-1.75074	0.712998	-2.45547	0.0140701	0.0370154
Fgf17	89.0855	-1.80221	0.312398	-5.76895	7.97657e-09	6.61736e-08
Htr2a	40.855	-1.68811	0.455256	-3.70804	0.000208867	0.000865209
Lcp1	114	-1.02639	0.267127	-3.84232	0.000121875	0.000528115
4930444M15Rik	85.5685	-1.198	0.313901	-3.81648	0.000135366	0.000581317
Lacc1	100.976	-1.19248	0.282553	-4.22038	2.4389e-05	0.000119307
Enox1	761.452	-1.1898	0.104101	-11.4293	2.98553e-30	1.03321e-28
Sox21	97.9461	-1.5809	0.29961	-5.2765	1.31672e-07	9.18824e-07
Npr3	28.481	-1.5942	0.549567	-2.90083	0.00372176	0.0116422
Matn2	124.053	-1.04727	0.264912	-3.95326	7.70929e-05	0.000346703
Osr2	27.7934	-1.82094	0.562252	-3.23865	0.00120096	0.00423362
Dpys	28.18	-2.58572	0.6038	-4.28241	1.84879e-05	9.22651e-05
Zfpm2	42.865	-1.39809	0.446567	-3.13076	0.00174354	0.00592951
Aard	170.265	-1.45237	0.222402	-6.53039	6.55989e-11	6.87421e-10
Wisp1	157.121	-1.92189	0.240965	-7.97582	1.51372e-15	2.37046e-14
Ly6a	99.1441	-2.15379	0.307331	-7.00805	2.41662e-12	2.87873e-11
Ly6c1	7.23997	-2.73614	1.16931	-2.33996	0.0192859	0.0485106
Apol6	34.3966	-1.55094	0.495597	-3.12943	0.00175147	0.0059508
Apol9b	3.59663	-5.37543	2.02006	-2.66103	0.00779021	0.0221909
C1qtnf6	84.9775	-1.14364	0.311692	-3.66915	0.000243354	0.000994366
Kcnj4	61.9245	-1.24128	0.363449	-3.41526	0.0006372	0.00239083
Mgat3	281.547	-1.20274	0.172263	-6.982	2.91002e-12	3.43599e-11
Shisa8	255.322	-1.05435	0.179626	-5.86966	4.36696e-09	3.71223e-08
Cenpm	465.923	-1.20354	0.132003	-9.11753	7.68556e-20	1.5837e-18
A4galt	217.833	-1.16665	0.194912	-5.98553	2.15692e-09	1.90482e-08
1700001L05Rik	538.509	-1.09978	0.122823	-8.95423	3.42121e-19	6.8295e-18
Tspo	151.74	-1.40618	0.233426	-6.02409	1.70062e-09	1.52202e-08
Pim3	1677.1	-1.32779	0.0731735	-18.1458	1.38684e-73	1.62303e-71
Mapk11	85.97	-1.36052	0.308956	-4.40361	1.06463e-05	5.53472e-05
Adm2	48.5185	-1.24535	0.411981	-3.02284	0.00250413	0.00819174
Nell2	21.933	-1.68825	0.618386	-2.7301	0.00633155	0.0185172
Rapgef3	157.054	-1.52989	0.232711	-6.5742	4.89146e-11	5.18969e-10
Col2a1	103.016	-1.28228	0.280142	-4.57724	4.71141e-06	2.60291e-05
Rnd1	136.658	-2.12317	0.255567	-8.30769	9.75839e-17	1.66599e-15
Kcnh3	38.2205	-1.55448	0.477361	-3.2564	0.00112835	0.00400743
Asic1	155.55	-1.0452	0.228823	-4.5677	4.93095e-06	2.71636e-05
Scn8a	69.2097	-1.19675	0.342365	-3.49555	0.000473088	0.00182051
Acvrl1	78.787	-1.48078	0.32222	-4.59556	4.31588e-06	2.40431e-05
Igfbp6	24.3953	-1.57077	0.59045	-2.6603	0.00780711	0.0222308
Gtsf1	17.1642	-2.48824	0.767601	-3.24158	0.0011887	0.00419809
Nckap1l	148.28	-1.73582	0.248559	-6.98354	2.87839e-12	3.40236e-11
Rpl39l	73.8192	-1.35151	0.33046	-4.08978	4.31788e-05	0.0002025
2900011O08Rik	189.539	-1.71838	0.211621	-8.12007	4.65932e-16	7.59107e-15
Myh11	65.0972	-1.49936	0.354039	-4.23503	2.28519e-05	0.000112253
Snai2	46.3428	-1.25358	0.421758	-2.97227	0.00295604	0.00947304
P2rx6	4.27745	-5.61729	1.92727	-2.91463	0.00356105	0.0112127
Rtp4	47.3296	-4.58675	0.62889	-7.29342	3.02194e-13	3.94965e-12
Apod	71.5653	-1.47826	0.341527	-4.32838	1.50212e-05	7.62552e-05
Slc51a	17.5456	-1.64079	0.703277	-2.33306	0.019645	0.0492521
Mylk	39.1931	-3.33361	0.560063	-5.95221	2.64549e-09	2.30837e-08
Sema5b	212.808	-2.15551	0.209027	-10.3122	6.20931e-25	1.66716e-23
Pla1a	47.8265	-1.05034	0.410489	-2.55875	0.0105051	0.0286929
Cd80	45.1644	-1.06145	0.42699	-2.48589	0.012923	0.0343247
Ccdc80	65.0476	-2.20612	0.386502	-5.70791	1.14375e-08	9.30226e-08
Morc1	1017.93	-1.46838	0.0923018	-15.9084	5.53895e-57	4.77065e-55
Col8a1	200.529	-3.07614	0.234381	-13.1245	2.38367e-39	1.15281e-37
Adamts1	220.997	-1.56103	0.200682	-7.77862	7.33216e-15	1.09454e-13
Adamts5	27.9204	-1.82466	0.554736	-3.28923	0.00100462	0.00360528
Clic6	147.026	-1.21834	0.233396	-5.22005	1.78879e-07	1.22538e-06
Kcnj15	27.8542	-1.82004	0.561781	-3.23976	0.00119629	0.00422392
Mx2	9.60744	-3.65592	1.18534	-3.08429	0.0020404	0.00680919
Tiam2	96.8871	-1.2228	0.292636	-4.17857	2.93347e-05	0.000141291
Fndc1	40.8269	-1.13749	0.440035	-2.58501	0.00973766	0.0268939
Thbs2	916.174	-1.32503	0.0956805	-13.8484	1.3e-43	7.35433e-42
Dusp1	1784.86	-1.14331	0.071057	-16.09	2.9991e-58	2.75324e-56
Tcp11	110.278	-1.13901	0.29973	-3.80012	0.000144627	0.000618298
Cpne5	108.142	-1.337	0.284782	-4.69481	2.66848e-06	1.54031e-05
Pim1	1759.97	-1.01943	0.0694903	-14.6701	1.00233e-48	6.71035e-47
Mdga1	46.4768	-1.25455	0.440508	-2.84797	0.00439996	0.0134804
1700097N02Rik	147.289	-1.03159	0.238523	-4.3249	1.52598e-05	7.73127e-05
Cbs	353.868	-1.24541	0.158405	-7.86219	3.77466e-15	5.78115e-14
Hsf2bp	747.465	-1.1031	0.103977	-10.6091	2.70397e-26	7.98739e-25
Myo1f	104.942	-3.54801	0.347241	-10.2177	1.65181e-24	4.30679e-23
Angptl4	387.522	-1.06052	0.153435	-6.91187	4.78303e-12	5.5552e-11
Platr17	236.597	-1.86317	0.193543	-9.62666	6.17033e-22	1.42038e-20
Tap2	38.1069	-1.11083	0.456736	-2.4321	0.0150117	0.0391801
Notch4	398.271	-1.40104	0.145272	-9.64426	5.19841e-22	1.20025e-20
Gpsm3	77.7938	-1.07649	0.327725	-3.28473	0.00102081	0.00365999
H2-Q4	213.091	-1.21264	0.199422	-6.08078	1.19602e-09	1.09143e-08
H2-M5	246.706	-1.62859	0.192098	-8.47792	2.29261e-17	4.0965e-16
Ubd	43.8515	-2.20796	0.454902	-4.85371	1.2117e-06	7.404e-06
Rn45s	391717	-1.15396	0.28447	-4.05652	4.98084e-05	0.000231398
Rcan2	19.0477	-2.25336	0.696241	-3.23647	0.00121019	0.00426319
Gm7325	677.123	-1.75482	0.115559	-15.1855	4.41142e-52	3.31526e-50
Guca1a	23.7972	-1.3759	0.586897	-2.34437	0.0190594	0.0480039
Dazl	246.341	-1.07366	0.181565	-5.91338	3.3515e-09	2.88987e-08
Slc5a7	5.96677	-3.5405	1.44039	-2.45801	0.0139708	0.0368019
Nrtn	96.1302	-1.44786	0.305115	-4.74528	2.08214e-06	1.2268e-05
Rfx2	823.662	-1.06867	0.101811	-10.4966	8.95588e-26	2.56255e-24
Acsbg2	11.7996	-2.39434	0.894636	-2.67632	0.00744349	0.0213461
Lbh	209.597	-1.06065	0.217463	-4.87739	1.07499e-06	6.61078e-06
Sult6b1	126.098	-1.11008	0.250298	-4.43502	9.2063e-06	4.83362e-05
Egr1	5740.11	-1.6722	0.0416948	-40.1057	0	0
Stk32a	12.4637	-2.49241	0.923607	-2.69856	0.00696397	0.0201329
Dpysl3	756.552	-1.30634	0.104145	-12.5434	4.31852e-36	1.86499e-34
Iigp1	24.1248	-4.00453	0.78751	-5.08505	3.67524e-07	2.42972e-06
Cdx1	843.123	-1.32499	0.0990762	-13.3735	8.64167e-41	4.37245e-39
Pdgfrb	121.357	-1.04259	0.259257	-4.02145	5.78417e-05	0.000265819
Ppargc1b	192.203	-1.12166	0.206145	-5.44114	5.29415e-08	3.93621e-07
Adrb2	29.0002	-1.5717	0.564792	-2.78279	0.00538929	0.0160871
Ccbe1	39.0453	-1.16221	0.460489	-2.52385	0.0116076	0.0312643
Sall3	283.652	-1.11725	0.17057	-6.55012	5.74908e-11	6.05767e-10
Cd248	158.618	-1.61594	0.234353	-6.89534	5.37355e-12	6.20345e-11
1700123I01Rik	18.3751	-1.9547	0.706459	-2.76689	0.00565938	0.0168082
Nrxn2	143.955	-1.01082	0.237724	-4.25208	2.11792e-05	0.000104741
Pla2g16	155.525	-1.4435	0.229003	-6.30341	2.91159e-10	2.85589e-09
Anxa1	508.316	-2.16206	0.134423	-16.0839	3.30653e-58	3.01741e-56
Mamdc2	11.3573	-2.32839	0.915097	-2.54442	0.010946	0.0297448
Slc1a1	17.379	-1.9635	0.729846	-2.69029	0.00713903	0.0205885
Prkg1	33.5794	-1.55954	0.499878	-3.11983	0.00180955	0.00612547
Acta2	719.615	-2.89903	0.123942	-23.3902	5.37601e-121	1.23014e-118
Fas	34.0406	-1.1855	0.48146	-2.46231	0.0138045	0.0364013
Ifit2	46.1041	-2.14782	0.453691	-4.7341	2.20034e-06	1.28901e-05
Ifit3	40.2329	-6.39677	1.09866	-5.82236	5.80237e-09	4.87431e-08
Ifit3b	37.9759	-7.31822	1.49871	-4.88301	1.0448e-06	6.44062e-06
Ifit1	88.5021	-4.58278	0.462444	-9.90991	3.76999e-23	9.1597e-22
Myof	1336.14	-1.13028	0.0817686	-13.8229	1.8542e-43	1.03747e-41
Blnk	10.995	-2.7582	0.997292	-2.76569	0.00568033	0.0168509
Fbxl15	33.4179	-1.29333	0.502838	-2.57206	0.0101096	0.0277809
C1ql3	4.12304	-5.57192	1.94887	-2.85906	0.00424904	0.013086
Msrb2	72.2078	-1.03957	0.330138	-3.1489	0.00163884	0.00560577
Tmem203	59.2146	-1.25152	0.39317	-3.18315	0.00145681	0.00504618
Sardh	23.4919	-2.38137	0.629779	-3.78128	0.000156024	0.000662606
Ier5l	417.187	-1.30291	0.142708	-9.12994	6.8539e-20	1.41613e-18
Prrx2	41.1703	-1.18966	0.463816	-2.56493	0.0103196	0.0282769
Ak1	627.658	-1.02089	0.113131	-9.02392	1.81473e-19	3.67039e-18
Mir3960	10.4507	-2.67139	0.987535	-2.70511	0.00682825	0.019819
Gsn	1214.78	-1.77822	0.0928066	-19.1605	7.91802e-82	1.06484e-79
Rprm	31.1181	-1.24914	0.52346	-2.38632	0.017018	0.0435929
Ly75	977.141	-1.41461	0.0930299	-15.2059	3.23049e-52	2.43973e-50
Gm13580	10.0003	-3.70844	1.15829	-3.20166	0.00136637	0.00475978
Pla2r1	34.6831	-1.46487	0.490377	-2.98724	0.00281512	0.0090822
Ifih1	46.8646	-3.15547	0.489473	-6.44668	1.14325e-10	1.17317e-09
Dhrs9	16.486	-1.87045	0.734028	-2.54819	0.0108282	0.0294653
Dlx2	11.7461	-2.85854	0.964321	-2.96431	0.00303365	0.00970754
Ttn	472.303	-2.24765	0.152008	-14.7864	1.79295e-49	1.24379e-47
Spi1	15.3836	-1.73768	0.740877	-2.34543	0.019005	0.0478905
Chrm4	44.4436	-1.02722	0.42578	-2.41256	0.0158407	0.0410227
Trp53i11	188.96	-1.07922	0.205641	-5.24808	1.53692e-07	1.05946e-06
Alx4	22.5296	-1.6547	0.645833	-2.56211	0.0104038	0.0284722
Accsl	148.295	-4.41966	0.344728	-12.8207	1.25515e-37	5.77859e-36
Gm13889	67.1356	-4.06678	0.473743	-8.58436	9.13406e-18	1.65917e-16
Pamr1	13.5472	-3.38429	0.948482	-3.56811	0.000359561	0.00141272
Ano3	121.385	-1.33177	0.259197	-5.13806	2.77595e-07	1.86495e-06
Gpr176	24.987	-2.38447	0.6106	-3.90512	9.41774e-05	0.000419231
Bmf	181.133	-1.02994	0.215021	-4.78993	1.66836e-06	9.97568e-06
A430105I19Rik	41.5192	-1.7194	0.467474	-3.67805	0.00023502	0.000963652
Rhov	39.7476	-1.77279	0.485994	-3.64777	0.000264526	0.00107202
Chac1	349.355	-1.42712	0.155451	-9.18052	4.29006e-20	8.99738e-19
Itpka	211.106	-1.41149	0.198314	-7.11745	1.09939e-12	1.35488e-11
Patl2	36.663	-1.57929	0.49059	-3.21917	0.00128564	0.00449799
Tgm3	35.5025	-2.39202	0.523213	-4.57179	4.83579e-06	2.66682e-05
Syndig1	17.653	-1.76576	0.692127	-2.5512	0.0107352	0.029267
Slc52a3	191.548	-1.60222	0.210942	-7.59557	3.06452e-14	4.39496e-13
Trib3	821.514	-1.23611	0.100324	-12.3211	6.97094e-35	2.88063e-33
Dusp15	4.46345	-5.68248	1.89036	-3.00603	0.00264685	0.00859358
Hck	42.6879	-3.57589	0.552763	-6.46912	9.85779e-11	1.01977e-09
Myl9	144.705	-1.43974	0.238836	-6.02816	1.65832e-09	1.48804e-08
Tgm2	209.563	-1.48878	0.200496	-7.42549	1.12365e-13	1.53536e-12
Jph2	83.3979	-2.06586	0.32859	-6.28705	3.23553e-10	3.14347e-09
Matn4	13.5758	-1.92076	0.79722	-2.40932	0.0159821	0.0413399
Wfdc2	364.743	-1.01211	0.150624	-6.71945	1.82406e-11	2.00463e-10
Slco4a1	90.0925	-1.22961	0.298657	-4.11712	3.83638e-05	0.000181754
Stmn3	47.2659	-1.86529	0.442979	-4.21078	2.54486e-05	0.000124134
Zfhx4	104.603	-1.34612	0.281873	-4.77561	1.7916e-06	1.06668e-05
Cpb1	5.26818	-4.41244	1.81551	-2.43042	0.0150815	0.0393221
Lrriq4	28.1239	-1.57286	0.557951	-2.819	0.00481735	0.0145987
Pcdh18	48.3144	-1.17087	0.41499	-2.82144	0.00478081	0.014508
Postn	464.065	-1.28742	0.134154	-9.59661	8.26177e-22	1.89046e-20
Sohlh2	238.944	-1.97621	0.191959	-10.2949	7.42745e-25	1.98035e-23
Pdgfc	137.134	-1.53444	0.245694	-6.24533	4.22914e-10	4.05484e-09
Cd1d1	70.5629	-1.12015	0.343992	-3.25634	0.0011286	0.00400743
Pear1	79.4913	-2.14668	0.335362	-6.40106	1.54298e-10	1.55628e-09
Rhbg	30.2928	-1.41348	0.516727	-2.73545	0.0062296	0.0182674
Sema4a	104.829	-1.44715	0.281928	-5.13306	2.85075e-07	1.91048e-06
Hcn3	36.8516	-1.39773	0.481658	-2.90192	0.00370883	0.0116065
Il6ra	115.214	-1.04727	0.262376	-3.9915	6.56574e-05	0.000298073
S100a4	23.0582	-3.69623	0.760609	-4.85956	1.17645e-06	7.20008e-06
S100a6	834.775	-2.09039	0.104634	-19.978	8.55877e-89	1.26168e-86
Sprr2k	6.31692	-6.183	1.76927	-3.49465	0.000474678	0.00182617
Sema6c	309.705	-1.18509	0.176554	-6.71231	1.91561e-11	2.10073e-10
Ctsk	77.6157	-1.22958	0.341704	-3.59837	0.00032022	0.00127249
Acp6	1685.9	-1.06346	0.0719251	-14.7857	1.81153e-49	1.25102e-47
Fam46c	37.5923	-1.87945	0.482743	-3.89327	9.89022e-05	0.000437975
Mab21l3	59.2003	-1.09012	0.36848	-2.95842	0.00309219	0.00987427
Olfml3	30.4117	-1.9162	0.537714	-3.56361	0.000365788	0.00143572
Csf1	304.431	-1.16662	0.162459	-7.18102	6.91909e-13	8.7234e-12
Dpyd	14.8505	-2.23831	0.787066	-2.84386	0.00445701	0.0136361
Ndst3	6.85565	-3.75281	1.40449	-2.67202	0.00753967	0.0215869
Enpep	27.0873	-2.5183	0.609161	-4.13404	3.56434e-05	0.0001696
6330410L21Rik	28.7331	-1.54747	0.54395	-2.84488	0.00444277	0.013598
Cxxc4	8.53672	-3.46859	1.1979	-2.89555	0.00378494	0.0118013
Bdh2	102.191	-1.64245	0.293095	-5.60384	2.0966e-08	1.65005e-07
Slc9b2	64.2524	-1.31152	0.360868	-3.63434	0.00027869	0.00112378
Manba	2328.83	-1.12504	0.0618297	-18.1958	5.56991e-74	6.56863e-72
Dapp1	182.634	-1.07478	0.210394	-5.10841	3.24876e-07	2.15707e-06
Unc5c	30.5312	-1.37263	0.51418	-2.66954	0.00759548	0.0217129
Gbp7	49.4439	-1.79075	0.425954	-4.20409	2.62136e-05	0.000127419
Gbp3	40.1706	-1.94703	0.465826	-4.17974	2.91841e-05	0.000140698
Clca3a1	29.5031	-3.68984	0.678652	-5.43701	5.41812e-08	4.02253e-07
Clca3b	106.524	-1.06303	0.273825	-3.88215	0.000103538	0.000455218
Ifi44	34.1622	-3.21981	0.579487	-5.55631	2.75531e-08	2.12912e-07
Cth	638.78	-1.91637	0.120025	-15.9664	2.19019e-57	1.91873e-55
Wls	446.795	-1.05986	0.134386	-7.88667	3.10351e-15	4.77711e-14
Bach2	220.802	-1.5254	0.19549	-7.80294	6.04825e-15	9.10861e-14
Ddx58	950.567	-1.09947	0.0932379	-11.7921	4.28799e-32	1.58027e-30
Rusc2	357.713	-1.04975	0.156184	-6.72127	1.80145e-11	1.98121e-10
Aldh1b1	131.348	-1.02828	0.2461	-4.17828	2.93717e-05	0.000141381
Tdrd7	75.2075	-1.06405	0.35375	-3.00791	0.00263052	0.00854597
AI427809	4.48551	-5.68851	1.88953	-3.01054	0.00260787	0.00848497
Palm2	29.6168	-2.15563	0.553817	-3.89232	9.92912e-05	0.00043919
Bnc2	445.991	-1.00514	0.135846	-7.39914	1.37066e-13	1.84979e-12
Cntln	56.5119	-1.21772	0.379873	-3.20561	0.00134775	0.00469919
Adamtsl1	51.4746	-1.29563	0.397787	-3.2571	0.00112559	0.00400008
Cdkn2b	97.3463	-1.24782	0.293341	-4.25381	2.10164e-05	0.000104037
Zfp352	10.1766	-2.92565	1.01755	-2.87519	0.00403784	0.0125135
Cyp2j6	29.0678	-1.38847	0.525769	-2.64084	0.0082701	0.0233454
Dnajc6	656.274	-1.90021	0.115721	-16.4206	1.36242e-60	1.32198e-58
Gm12794	31.6245	-2.19575	0.533942	-4.11233	3.91691e-05	0.000185283
Dab1	139.621	-1.36763	0.241478	-5.66359	1.48236e-08	1.18736e-07
Trabd2b	18.8936	-2.64897	0.720123	-3.67849	0.000234615	0.000962249
Ptch2	250.62	-1.0328	0.182043	-5.67337	1.40014e-08	1.12268e-07
Tie1	15.2156	-1.84311	0.759729	-2.42601	0.0152659	0.0397219
Foxo6	51.5188	-1.32819	0.414022	-3.20801	0.00133659	0.00466345
Cited4	14.0458	-2.30669	0.832829	-2.7697	0.00561078	0.0166768
Mycl	211.512	-1.19605	0.195448	-6.1195	9.38683e-10	8.65881e-09
Heyl	10.3861	-4.39262	1.28622	-3.41513	0.000637506	0.00239139
Pou3f1	156.757	-1.26728	0.248271	-5.10442	3.31808e-07	2.20119e-06
Dlgap3	428.027	-2.01693	0.152165	-13.2549	4.22669e-40	2.08358e-38
Hpca	17.8818	-1.67853	0.688246	-2.43885	0.014734	0.0385671
Col16a1	397.153	-1.03098	0.145268	-7.09713	1.27371e-12	1.55596e-11
Sdc3	526.9	-1.34493	0.12498	-10.7611	5.25122e-27	1.60371e-25
Laptm5	876.96	-1.10552	0.102288	-10.808	3.15626e-27	9.77548e-26
Sytl1	56.2597	-1.06422	0.404288	-2.63233	0.00848007	0.0238547
Grrp1	31.4779	-1.4325	0.511373	-2.80128	0.00509009	0.0153042
Rhd	86.347	-1.08486	0.304916	-3.55791	0.000373811	0.00146533
Stpg1	16.5825	-1.87653	0.737104	-2.54581	0.0109025	0.029641
Id3	621.636	-1.08888	0.117691	-9.25203	2.20273e-20	4.68379e-19
Igsf21	110.871	-1.38242	0.274155	-5.04248	4.5954e-07	2.99669e-06
Arhgef10l	288.21	-1.00942	0.16682	-6.05094	1.44008e-09	1.30483e-08
Padi4	94.9072	-1.26496	0.290606	-4.35282	1.34399e-05	6.87969e-05
Fam131c	78.7779	-1.59147	0.328942	-4.83813	1.31063e-06	7.96722e-06
Clcnkb	36.7412	-1.07771	0.461862	-2.3334	0.019627	0.0492228
Gm694	6.87354	-3.76115	1.43332	-2.62409	0.0086882	0.0243567
Fblim1	2619.33	-1.14005	0.0584758	-19.4961	1.18535e-84	1.65206e-82
BC080695	24.5338	-2.93843	0.658928	-4.4594	8.21889e-06	4.3615e-05
Pramef25	37.7686	-1.78357	0.479247	-3.7216	0.000197964	0.000824499
Gm13119	38.4498	-2.39678	0.498103	-4.81181	1.49566e-06	9.0098e-06
Dhrs3	33.0473	-1.37018	0.507499	-2.69987	0.00693666	0.0200653
Fbxo44	42.2921	-1.36483	0.450575	-3.02907	0.00245304	0.00804612
Fbxo2	101.867	-1.17781	0.286985	-4.10407	4.05947e-05	0.000191554
Slc2a5	35.2738	-1.12227	0.471818	-2.37861	0.017378	0.0443518
Slc2a7	21.3351	-1.7185	0.635875	-2.70257	0.00688061	0.0199483
Tnfrsf18	20.2436	-1.71512	0.641285	-2.67451	0.00748392	0.021458
Isg15	76.1328	-4.16566	0.457403	-9.10721	8.45301e-20	1.7395e-18
AW011738	13.5333	-2.84235	0.872353	-3.25825	0.001121	0.00398749
Lrrc17	73.7776	-1.23796	0.329966	-3.75178	0.000175582	0.000738214
Gareml	62.1977	-1.30014	0.35971	-3.61442	0.000301022	0.00120399
Trim54	43.2906	-1.14758	0.437007	-2.62599	0.00863964	0.0242496
4930548H24Rik	147.955	-1.23103	0.234367	-5.25257	1.49994e-07	1.03491e-06
Slc5a1	16.5865	-1.64628	0.706789	-2.32924	0.0198465	0.0496844
Zfyve28	116.122	-1.27036	0.263101	-4.82841	1.37625e-06	8.33637e-06
Cpz	24.7209	-1.73908	0.660013	-2.63491	0.00841591	0.0237264
Sorcs2	85.1845	-1.38355	0.312302	-4.43018	9.41547e-06	4.93165e-05
Jakmip1	91.1369	-1.14523	0.299319	-3.82613	0.000130175	0.000560908
Slc2a9	14.7998	-3.52886	0.917502	-3.84616	0.000119981	0.000521087
Uchl1	848.823	-1.42842	0.100235	-14.2506	4.4426e-46	2.69208e-44
Ociad2	57.0188	-1.12295	0.373659	-3.00527	0.00265341	0.00860941
Pdcl2	13.5128	-3.73402	0.992377	-3.76271	0.000168084	0.000709497
Cxcl10	24.4115	-3.78288	0.747982	-5.05745	4.24909e-07	2.78744e-06
A430089I19Rik	9.37732	-3.61736	1.19187	-3.03502	0.00240519	0.00790779
Antxr2	106.259	-1.05889	0.27639	-3.83115	0.000127547	0.000550823
Rasgef1b	16.5826	-2.00055	0.737796	-2.71153	0.00669743	0.0194799
Gbp9	32.6786	-1.91177	0.518248	-3.6889	0.000225223	0.000927698
Gbp6	9.63366	-3.65615	1.15967	-3.15275	0.00161738	0.00554845
Pxmp2	123.153	-1.08326	0.264503	-4.09547	4.2132e-05	0.000198198
Galnt9	15.1274	-1.83447	0.756446	-2.42512	0.0153034	0.0398127
Wscd2	107.551	-1.51441	0.282719	-5.35659	8.48075e-08	6.05582e-07
Oasl2	89.5051	-2.06534	0.31806	-6.49357	8.38282e-11	8.71302e-10
Oasl1	59.857	-2.64294	0.421425	-6.27144	3.57714e-10	3.45565e-09
Oas2	76.983	-4.27617	0.466269	-9.17104	4.68474e-20	9.81171e-19
Oas3	41.8883	-1.51437	0.478523	-3.16467	0.0015526	0.00534896
Oas1b	13.2356	-2.19796	0.834007	-2.63542	0.00840336	0.0236998
Oas1g	65.6993	-2.26145	0.372392	-6.07278	1.25718e-09	1.14385e-08
Oas1a	205.961	-2.21986	0.211209	-10.5102	7.74901e-26	2.24151e-24
Adgrd1	27.6942	-1.67207	0.571865	-2.9239	0.00345679	0.0109135
Kctd7	78.6338	-1.21688	0.325058	-3.74356	0.00018143	0.000761847
Wbscr17	42.6486	-1.38772	0.465511	-2.98107	0.00287247	0.00923999
Zp3	77.3461	-1.06222	0.318473	-3.33535	0.000851935	0.00311273
Rasa4	200.349	-1.24094	0.20303	-6.1121	9.83292e-10	9.05396e-09
Pcolce	934.375	-1.45938	0.0973458	-14.9917	8.31576e-51	5.98539e-49
Adap1	427.306	-1.47976	0.144082	-10.2702	9.5992e-25	2.54172e-23
Micall2	74.6766	-1.41913	0.346557	-4.09494	4.22276e-05	0.000198526
Samd9l	66.2972	-2.06768	0.372235	-5.55478	2.77969e-08	2.14363e-07
Col1a2	4746.95	-1.36421	0.0458391	-29.7609	1.25301e-194	6.00311e-192
Pdk4	71.4495	-1.30421	0.351642	-3.70891	0.000208153	0.000862571
Cav2	29.2684	-2.46522	0.579811	-4.25177	2.12084e-05	0.000104818
Cav1	245.169	-2.544	0.204051	-12.4675	1.12348e-35	4.78446e-34
Irf5	30.6096	-1.21392	0.513176	-2.36551	0.0180053	0.0456867
Plxna4	12.9226	-2.1644	0.86485	-2.50262	0.0123276	0.0329546
Akr1b8	292.114	-1.07293	0.173858	-6.17128	6.77384e-10	6.3323e-09
Stra8	596.439	-1.40816	0.119022	-11.8311	2.69655e-32	1.01078e-30
Ptn	140.191	-1.66741	0.246007	-6.7779	1.21938e-11	1.3586e-10
Parp12	250.206	-1.55507	0.185501	-8.38311	5.15453e-17	9.01073e-16
Gpnmb	73.6592	-1.73297	0.346412	-5.00261	5.65583e-07	3.62953e-06
Herc6	24.2425	-1.8753	0.618428	-3.03237	0.00242643	0.00796867
Smyd1	25.3103	-1.56864	0.569015	-2.75677	0.00583757	0.0172472
Atoh8	19.869	-2.08838	0.66709	-3.13058	0.00174459	0.00593045
Capg	319.085	-1.19768	0.161582	-7.41223	1.24191e-13	1.68941e-12
M1ap	166.608	-1.10191	0.219788	-5.01348	5.34543e-07	3.44621e-06
Loxl3	146.591	-1.67491	0.238879	-7.01154	2.35701e-12	2.81427e-11
Actg2	59.9706	-3.13283	0.447237	-7.00486	2.47231e-12	2.9405e-11
Add2	15.7517	-2.04331	0.747791	-2.73246	0.0062863	0.0184028
Mgll	75.6336	-1.31311	0.345152	-3.80443	0.000142132	0.00060819
Fbln2	1980.04	-1.13944	0.0677304	-16.8232	1.64929e-63	1.6635e-61
Gpr27	34.6427	-1.22248	0.483739	-2.52715	0.0114994	0.0310178
Slc6a1	170.103	-1.8561	0.237146	-7.82679	5.0048e-15	7.57438e-14
Alox5	26.362	-1.71211	0.598687	-2.85978	0.00423932	0.0130613
Usp18	57.7586	-5.91116	0.796922	-7.41749	1.19357e-13	1.62654e-12
Gdf3	826.05	-1.32406	0.0999371	-13.249	4.57554e-40	2.24832e-38
Tuba3a	370.493	-1.14593	0.148705	-7.70603	1.29789e-14	1.90229e-13
Vwf	40.2093	-2.22712	0.488863	-4.55572	5.22064e-06	2.86258e-05
Kcna6	20.4505	-1.72977	0.676624	-2.55647	0.0105741	0.0288608
Prmt8	12.6388	-2.11997	0.835528	-2.53729	0.0111716	0.0302707
Emp1	726.763	-1.07731	0.106023	-10.1611	2.9585e-24	7.59745e-23
Gm8994	39.5218	-2.13571	0.481449	-4.436	9.16457e-06	4.81831e-05
Mgp	88.7302	-1.93177	0.312987	-6.17203	6.74188e-10	6.30649e-09
Ldhb	521.867	-1.29378	0.125368	-10.3199	5.72836e-25	1.54344e-23
St8sia1	121.231	-1.5609	0.272419	-5.72976	1.00572e-08	8.26739e-08
Lrmp	95.3719	-1.32608	0.293675	-4.51548	6.31733e-06	3.42257e-05
Shisa7	130.996	-1.37863	0.25386	-5.43068	5.6139e-08	4.14779e-07
Isoc2a	445.44	-1.08511	0.133791	-8.11051	5.0409e-16	8.16935e-15
Ssc5d	50.3861	-1.28381	0.411464	-3.12009	0.00180795	0.00612138
Zscan4a	159.302	-2.13678	0.24147	-8.84906	8.82562e-19	1.70625e-17
Zscan4b	71.8803	-1.85157	0.352132	-5.25815	1.4551e-07	1.00623e-06
Zscan4c	171.874	-2.28388	0.233187	-9.79418	1.19265e-22	2.84806e-21
Zscan4d	129.236	-1.75481	0.256075	-6.85271	7.2464e-12	8.27212e-11
Zscan4f	90.3665	-2.23519	0.317753	-7.03437	2.00169e-12	2.41067e-11
Crxos	28.1837	-2.14574	0.57622	-3.72382	0.000196232	0.000818398
Ehd2	354.844	-1.04107	0.151885	-6.85435	7.16352e-12	8.1836e-11
Rtn2	183.378	-1.08384	0.212076	-5.11062	3.21109e-07	2.13298e-06
Fosb	1077.14	-2.44792	0.0979592	-24.9891	8.02288e-138	2.36536e-135
Bcam	1372.19	-1.25829	0.0874452	-14.3895	6.02728e-47	3.75627e-45
Igsf23	59.8879	-1.00823	0.382844	-2.63353	0.00845024	0.0237918
Ceacam20	44.9245	-1.64358	0.447263	-3.67475	0.00023808	0.000974896
Dmrtc2	9.50398	-2.51134	1.00982	-2.48693	0.0128852	0.0342361
Atp1a3	440.133	-1.09449	0.13534	-8.08694	6.11816e-16	9.85269e-15
D930028M14Rik	6.8157	-3.74073	1.4179	-2.63821	0.00833452	0.0235099
Lipe	121.385	-1.06839	0.25773	-4.1454	3.39225e-05	0.000161662
Axl	629.471	-1.5994	0.117114	-13.6568	1.83809e-42	9.88766e-41
Kirrel2	236.872	-1.36103	0.185348	-7.34308	2.08741e-13	2.76119e-12
Fxyd5	53.9403	-1.00466	0.384476	-2.61306	0.00897365	0.0250638
Cebpa	40.4053	-1.07411	0.445825	-2.40926	0.015985	0.0413405
Tdrd12	197.447	-1.0187	0.202722	-5.02513	5.03094e-07	3.25853e-06
Klk10	18.5737	-2.08516	0.693399	-3.00716	0.00263705	0.00856538
Klk8	64.862	-1.74787	0.361462	-4.83556	1.32769e-06	8.0613e-06
Fcgrt	64.1031	-1.23285	0.353077	-3.49173	0.000479906	0.00184397
Ccdc155	30.5037	-1.36846	0.531176	-2.57628	0.00998706	0.0274837
Plekha4	87.1007	-1.01288	0.307664	-3.29215	0.000994233	0.00357475
Hsd17b14	746.947	-1.44254	0.10765	-13.4002	6.02799e-41	3.0601e-39
Dbp	39.4391	-1.06715	0.450868	-2.36689	0.0179382	0.0455315
Gm4971	29.1789	-2.36969	0.567896	-4.17275	3.00939e-05	0.000144449
Acan	153.465	-1.20106	0.237625	-5.05444	4.31649e-07	2.82562e-06
Hapln3	12.5781	-2.30344	0.877014	-2.62646	0.00862789	0.0242216
Rlbp1	109.081	-1.00185	0.285744	-3.5061	0.000454723	0.00175645
Alpk3	252.819	-1.57334	0.184078	-8.5471	1.26215e-17	2.27916e-16
Slc28a1	190.417	-1.50404	0.210073	-7.15959	8.09216e-13	1.01357e-11
Gm2115	69.7655	-3.03954	0.397747	-7.64188	2.14066e-14	3.099e-13
Prss23	208.777	-2.45822	0.214942	-11.4366	2.74275e-30	9.55661e-29
Tenm4	452.325	-1.29621	0.134008	-9.67263	3.94117e-22	9.16874e-21
P4ha3	55.1795	-1.16593	0.379787	-3.06997	0.00214081	0.00711177
Dnajb13	56.6004	-1.13069	0.388555	-2.90998	0.00361455	0.0113625
P2ry6	6.97539	-3.15188	1.29689	-2.43034	0.0150847	0.0393239
Trim21	74.5036	-1.10636	0.327639	-3.37677	0.000733413	0.00271379
Usp17lc	20.3748	-2.36979	0.680376	-3.48306	0.000495723	0.00189714
Trim30a	25.1848	-4.06415	0.80608	-5.04187	4.61009e-07	3.00343e-06
Trim30d	12.6307	-2.72645	0.924537	-2.94899	0.0031881	0.0101488
Usp17le	52.3874	-1.78034	0.406186	-4.38307	1.1702e-05	6.04255e-05
Usp17la	20.9424	-1.87172	0.66197	-2.8275	0.00469135	0.014262
Prkcdbp	44.6617	-1.21316	0.422434	-2.87184	0.00408089	0.012629
Rbmxl2	1634.82	-1.64249	0.0766685	-21.4233	8.10121e-102	1.46117e-99
Ampd3	133.196	-1.36094	0.251218	-5.41737	6.04814e-08	4.44081e-07
Mrvi1	13.1005	-2.79452	0.889055	-3.14325	0.00167084	0.00570505
Galnt18	33.647	-1.674	0.511195	-3.27468	0.00105783	0.00377858
Mical2	305.568	-1.33448	0.166786	-8.00115	1.23266e-15	1.94224e-14
Qprt	144.558	-1.31064	0.249798	-5.24682	1.54744e-07	1.06576e-06
Sept1	1438	-1.28118	0.0767494	-16.6931	1.47166e-62	1.47464e-60
Itgal	62.903	-1.35291	0.366286	-3.6936	0.000221103	0.000911954
Itgam	27.1967	-1.43564	0.559659	-2.56521	0.0103114	0.0282596
Ifitm1	223.86	-1.02597	0.189731	-5.40749	6.39129e-08	4.65533e-07
Ifitm3	1075.24	-1.69488	0.0896019	-18.9157	8.47593e-80	1.08287e-77
Irf7	59.5507	-2.36778	0.421636	-5.6157	1.95766e-08	1.54626e-07
Lsp1	45.5284	-1.21651	0.419677	-2.89867	0.00374745	0.0117011
Igf2	2511.66	-1.37434	0.0615179	-22.3404	1.49645e-110	2.97949e-108
Slc22a18	14.7788	-2.07192	0.781584	-2.65092	0.00802727	0.0227678
Tnfrsf26	16.464	-1.99271	0.726774	-2.74186	0.00610922	0.017946
Osbpl5	146.966	-1.56522	0.240551	-6.50679	7.67731e-11	7.99598e-10
Ano1	20.4926	-4.36754	0.916267	-4.76667	1.873e-06	1.11083e-05
Fgf15	23.6942	-2.00527	0.60756	-3.30053	0.000965012	0.00348192
Ccnd1	2702.97	-1.40527	0.057886	-24.2765	3.4746e-130	9.18433e-128
Sox1	92.4845	-1.32243	0.310606	-4.25758	2.06647e-05	0.000102395
Thsd1	61.1724	-1.15755	0.371924	-3.11232	0.00185621	0.00626329
Ap3m2	173.491	-1.01583	0.215742	-4.70855	2.49487e-06	1.44827e-05
Zmat4	70.8534	-1.1319	0.335596	-3.3728	0.00074409	0.00274949
Vegfc	193.935	-1.37798	0.210314	-6.55201	5.67673e-11	5.98555e-10
Sap30	944.776	-1.01349	0.096555	-10.4966	8.95913e-26	2.56255e-24
Ddx60	12.2396	-4.63934	1.2488	-3.71504	0.000203173	0.000844973
Gdf15	78.4114	-1.60577	0.328619	-4.88643	1.02682e-06	6.34511e-06
Klf2	2889.91	-1.4028	0.0583953	-24.0224	1.62311e-127	4.14732e-125
Ednra	65.1788	-1.14666	0.369639	-3.10209	0.00192159	0.00645342
Rnf150	51.7341	-1.79661	0.416698	-4.31154	1.6212e-05	8.18124e-05
Nfix	241.288	-1.6031	0.186916	-8.5766	9.77162e-18	1.77079e-16
Cbln1	49.1549	-1.81528	0.420401	-4.31796	1.57477e-05	7.96267e-05
Gm2694	26.5285	-1.80584	0.590059	-3.06045	0.00221007	0.00731965
Zfp423	475.67	-1.40911	0.134265	-10.495	9.10947e-26	2.60069e-24
Nkd1	88.6151	-1.08618	0.301212	-3.60604	0.000310902	0.00124061
Snx20	9.20522	-5.24659	1.66507	-3.15097	0.00162729	0.00557372
Nlrc5	13.9053	-2.8901	0.870569	-3.31978	0.000900875	0.0032736
Cx3cl1	51.2469	-1.09862	0.394643	-2.78383	0.00537208	0.0160482
Ces2e	17.2581	-3.02461	0.810989	-3.72953	0.000191834	0.000801582
Ces2g	19.6476	-3.44615	0.792066	-4.35083	1.35621e-05	6.93299e-05
Cdh3	168.369	-1.07	0.217631	-4.91658	8.80685e-07	5.50868e-06
Gabarapl2	1450.78	-1.13248	0.0773081	-14.649	1.36771e-48	9.07722e-47
Tubb3	339.368	-1.19342	0.154121	-7.74336	9.68208e-15	1.43278e-13
Gucy1a2	52.1479	-1.01594	0.390476	-2.6018	0.00927359	0.0258028
Casp12	17.1188	-2.47716	0.761716	-3.25207	0.00114566	0.00406107
Mmp3	33.8745	-1.62643	0.508829	-3.19641	0.00139147	0.00483953
Mmp10	6.28096	-3.62338	1.44814	-2.50209	0.0123463	0.0329989
Col5a3	151.924	-1.43023	0.232681	-6.14676	7.9084e-10	7.34288e-09
A230050P20Rik	172.899	-1.2555	0.216624	-5.79575	6.80185e-09	5.68588e-08
Icam1	803.609	-1.06513	0.100148	-10.6355	2.03694e-26	6.06375e-25
Cnn1	49.8237	-1.36603	0.404652	-3.37581	0.000735987	0.00272086
Adamts8	31.9586	-1.25079	0.511355	-2.44602	0.0144441	0.0378924
Fez1	84.4726	-1.46596	0.317961	-4.6105	4.01692e-06	2.24757e-05
Vwa5a	260.773	-1.02529	0.184922	-5.54445	2.94872e-08	2.26034e-07
Scn3b	42.2411	-1.48735	0.444918	-3.34297	0.000828871	0.00303497
Oaf	205.968	-1.09455	0.197563	-5.54026	3.02017e-08	2.30934e-07
Mcam	348.871	-1.42469	0.16389	-8.69297	3.53101e-18	6.56168e-17
Cd3e	17.419	-2.09175	0.723605	-2.89073	0.00384344	0.0119642
Fxyd6	153.272	-1.19851	0.233237	-5.13858	2.76818e-07	1.86054e-06
Tagln	430.086	-1.59905	0.142588	-11.2145	3.46264e-29	1.15655e-27
Cryab	123.977	-1.11065	0.25886	-4.29055	1.78233e-05	8.92385e-05
Cspg4	66.3597	-3.78358	0.454452	-8.32558	8.39183e-17	1.44394e-15
Rpp25	1200.41	-1.0671	0.0845837	-12.6159	1.72541e-36	7.57944e-35
Stra6	361.266	-1.90111	0.155332	-12.239	1.92445e-34	7.82593e-33
Islr2	337.973	-1.0848	0.160677	-6.75143	1.46396e-11	1.61934e-10
Spesp1	10.0745	-2.60833	0.985905	-2.64562	0.00815415	0.0230691
Ubap1l	92.4001	-1.05609	0.294615	-3.58465	0.000337526	0.00133573
Fam81a	286.937	-1.29853	0.175214	-7.41111	1.25243e-13	1.70071e-12
Aqp9	7.54591	-3.27557	1.26537	-2.58863	0.00963589	0.0266464
Myo5c	285.898	-1.16139	0.17131	-6.77947	1.20617e-11	1.34583e-10
Gsta4	3790.52	-1.0089	0.0501665	-20.111	5.91637e-90	8.89254e-88
Dppa5a	9898.56	-1.13441	0.0381957	-29.7001	7.66513e-194	3.4563e-191
Ooep	458.537	-1.73144	0.138322	-12.5174	5.99387e-36	2.574e-34
Cd109	338.814	-2.55136	0.169407	-15.0605	2.94374e-51	2.16973e-49
Mras	367.78	-1.04486	0.152917	-6.83284	8.32472e-12	9.4468e-11
Dzip1l	139.351	-1.17338	0.24567	-4.77625	1.78596e-06	1.06374e-05
1300017J02Rik	14.8548	-2.57665	0.821919	-3.13491	0.00171905	0.005854
Parp3	67.3287	-1.13934	0.348823	-3.26623	0.0010899	0.00388499
Fam212a	22.3739	-1.55595	0.616162	-2.52523	0.0115622	0.031164
P4htm	77.8605	-1.1769	0.320782	-3.66884	0.000243655	0.000995332
Slc25a20	879.626	-1.02925	0.0986775	-10.4304	1.80128e-25	5.03013e-24
Lrrc2	287.757	-1.81768	0.176466	-10.3005	7.01219e-25	1.87616e-23
Itga9	152.508	-1.52814	0.240498	-6.35406	2.0971e-10	2.09178e-09
Mobp	40.52	-2.76245	0.503772	-5.48354	4.16906e-08	3.14083e-07
Zkscan7	22.3489	-1.56155	0.621479	-2.51263	0.0119836	0.0321256
Lars2	18676.3	-1.65149	0.267264	-6.17926	6.44022e-10	6.03515e-09
Eras	150.948	-1.44027	0.233838	-6.15928	7.30762e-10	6.81674e-09
Gria3	132.05	-1.46033	0.248795	-5.86961	4.36819e-09	3.71223e-08
Arhgef6	10.109	-2.34643	0.993271	-2.36232	0.0181607	0.0460506
Mcf2	493.992	-1.07764	0.128468	-8.3884	4.92808e-17	8.64444e-16
4933402E13Rik	19.1937	-2.14761	0.696767	-3.08225	0.00205441	0.00685145
Bgn	2004.8	-1.41931	0.0682614	-20.7922	5.09143e-96	8.30391e-94
Slc7a3	1419.09	-1.69262	0.0814499	-20.7811	6.41488e-96	1.03523e-93
C77370	627.049	-1.00625	0.11306	-8.9001	5.57964e-19	1.09109e-17
Tnmd	12.9462	-3.02865	0.931049	-3.25294	0.00114216	0.00405052
Tmem35	22.2431	-1.80084	0.65292	-2.75813	0.00581334	0.0171856
Arxes1	119.334	-1.14598	0.274511	-4.17462	2.98487e-05	0.000143362
Col4a5	148.498	-1.78806	0.249898	-7.15515	8.35797e-13	1.04516e-11
Capn6	66.1088	-1.52777	0.357618	-4.27208	1.93657e-05	9.63632e-05
Sh3kbp1	195.948	-1.16506	0.208183	-5.59633	2.18938e-08	1.71954e-07
Egfl6	27.2667	-1.51636	0.5961	-2.5438	0.0109654	0.0297857
