# Supplementary material for: Bilineage embryo-like structure from EPS cells can produce live mice with tetraploid trophectoderm
Source: Protein Cell. 2022 Jul 15;14(4):262–78. doi: 10.1093/procel/pwac029 (PMC10120967; doi:10.1093/procel/pwac029)
Supplement: pwac029_suppl_Supplementary_Table_S4 [file pwac029_suppl_supplementary_table_s4.xls]

## Sheet: EPSgata6ko vs EPS downDEG
Table S4 : List of different expressed genes between EPSgata6ko and EPS, or EPSiES and EPS, and GO term analysis of the overlapped downDEG, Related to Figure 5 and S5
gene	baseMean	log2FoldChange	lfcSE	stat	pvalue	padj
Sox17	607.616	-3.73457	0.728498	-5.1264	2.95337e-07	1.00284e-05
Sgk3	280.294	-1.44542	0.175661	-8.22844	1.89668e-16	4.55856e-14
Kcnq5	80.6123	-1.64347	0.395109	-4.15955	3.18873e-05	0.000563783
Npas2	21.6928	-1.75812	0.538687	-3.26372	0.00109958	0.0103512
Tgfbrap1	571.189	-1.14301	0.22423	-5.09747	3.44218e-07	1.13866e-05
Ccdc150	20.0653	-1.75117	0.523433	-3.34554	0.000821227	0.00819735
Satb2	230.712	-1.49327	0.191188	-7.81047	5.69744e-15	9.95886e-13
4930487H11Rik	8.28805	-1.74348	0.65325	-2.66893	0.00760932	0.0461349
Cyp27a1	61.1266	-2.2232	0.419415	-5.30071	1.15353e-07	4.37036e-06
Wnt6	25.4555	-1.42831	0.381582	-3.74312	0.00018175	0.00241006
Fev	11.7851	-4.19185	0.913153	-4.59053	4.42127e-06	0.000105286
Ihh	140.189	-3.81622	0.428471	-8.90661	5.26174e-19	1.79858e-16
Cnppd1	502.845	-1.03798	0.195448	-5.3108	1.09145e-07	4.14535e-06
Ap1s3	215.653	-1.07989	0.213876	-5.04915	4.43787e-07	1.43083e-05
2810459M11Rik	85.2143	-2.98201	0.297959	-10.0081	1.40418e-23	9.00838e-21
Slco4c1	45.2926	-1.12819	0.301048	-3.74753	0.000178583	0.00237421
Rnf152	42.9435	-1.66078	0.338689	-4.90356	9.4113e-07	2.73444e-05
AA986860	90.394	-3.01621	0.504694	-5.97631	2.28255e-09	1.33499e-07
Golt1a	10.3717	-4.26289	0.821666	-5.18811	2.12437e-07	7.56931e-06
Adora1	163.62	-3.87105	0.701091	-5.52146	3.36191e-08	1.46495e-06
Elf3	1288.31	-1.16737	0.156275	-7.46996	8.02165e-14	1.12172e-11
1700025G04Rik	599.285	-1.66854	0.177041	-9.4246	4.31733e-21	1.8447e-18
Lamc1	28386.1	-1.50477	0.19699	-7.6388	2.19255e-14	3.33918e-12
Npl	1499.35	-2.91761	0.366846	-7.95323	1.81714e-15	3.63003e-13
Rnasel	65.2416	-2.21197	0.44989	-4.91669	8.80212e-07	2.59376e-05
Mgst3	485.312	-1.93841	0.3057	-6.34089	2.28437e-10	1.72246e-08
Fcgr3	19.2778	-4.46462	0.646062	-6.91052	4.82891e-12	5.38248e-10
Atf3	364.698	-1.07948	0.210303	-5.13296	2.85219e-07	9.79493e-06
Cr1l	558.299	-1.08621	0.178436	-6.0874	1.14762e-09	7.32476e-08
Vnn1	150.072	-2.82166	0.437339	-6.45187	1.10476e-10	8.99123e-09
P4ha1	1843.94	-1.11394	0.0715648	-15.5655	1.2491e-54	1.92137e-50
Pla2g12b	18.4548	-3.29003	0.607035	-5.41984	5.96518e-08	2.45338e-06
Pcbd1	174.551	-1.97368	0.181067	-10.9003	1.14916e-27	1.60694e-24
Hkdc1	577.744	-4.33103	0.673988	-6.42599	1.31018e-10	1.05514e-08
Srgn	2207.69	-4.2512	0.762891	-5.57249	2.51119e-08	1.14282e-06
Susd2	375.233	-1.23259	0.188297	-6.54601	5.90932e-11	5.13544e-09
Trpm2	11.7482	-4.43104	0.819957	-5.40399	6.51731e-08	2.63121e-06
Dnmt3l	3284.71	-1.19256	0.118778	-10.0402	1.01438e-23	7.09233e-21
Igf1	130.606	-2.14576	0.407658	-5.26362	1.4125e-07	5.22285e-06
Dram1	425.531	-2.84936	0.280642	-10.153	3.21233e-24	2.74512e-21
Tspan8	9.81619	-2.04723	0.582291	-3.51583	0.000438385	0.00492927
B4galnt1	554.781	-1.35782	0.225457	-6.02254	1.71698e-09	1.02367e-07
Hsd17b6	20.7274	-3.74824	0.711967	-5.26463	1.40474e-07	5.20667e-06
Pgam2	96.3633	-1.25037	0.264638	-4.72485	2.30286e-06	5.95337e-05
Timd2	34.8457	-5.34373	0.676983	-7.89344	2.93964e-15	5.51433e-13
Havcr1	12.2576	-4.52677	0.980516	-4.61672	3.89844e-06	9.47327e-05
Pdlim4	322.047	-3.22411	0.336538	-9.5802	9.68532e-22	4.65561e-19
P4ha2	2142.28	-2.89175	0.263139	-10.9895	4.29486e-28	6.60635e-25
Sparc	17615.1	-1.44666	0.237521	-6.09068	1.12435e-09	7.20613e-08
Rasd1	88.6192	-2.12179	0.318587	-6.66	2.73826e-11	2.52215e-09
Hs3st3b1	208.92	-1.23229	0.154773	-7.96192	1.69394e-15	3.42845e-13
Cxcl16	73.1563	-1.77911	0.267275	-6.65646	2.805e-11	2.56824e-09
Slc13a5	587.945	-3.36059	0.265332	-12.6656	9.16935e-37	3.52608e-33
Spns2	118.375	-2.33779	0.314493	-7.43352	1.05743e-13	1.42678e-11
Slc46a1	336.238	-1.31861	0.215849	-6.10892	1.00305e-09	6.51007e-08
Rab11fip4	883.974	-1.07641	0.150379	-7.158	8.18599e-13	9.5984e-11
AI662270	7.22843	-2.56744	0.663367	-3.87032	0.000108691	0.00157577
Hnf1b	406.629	-3.5669	0.767497	-4.64744	3.36082e-06	8.36507e-05
Car4	353.386	-2.71843	0.76014	-3.57622	0.000348594	0.00408072
Ypel2	713.513	-2.00418	0.256719	-7.8069	5.861e-15	1.00171e-12
1110028F11Rik	4.70361	-5.17194	1.21172	-4.26825	1.9701e-05	0.000378328
Gm11545	183.967	-3.10583	0.379925	-8.17485	2.9623e-16	6.90395e-14
B4galnt2	217.216	-2.10536	0.260975	-8.06727	7.18894e-16	1.55747e-13
Tns4	25.9243	-2.13078	0.547463	-3.89211	9.93762e-05	0.00146278
Krt13	13.0632	-1.81532	0.596934	-3.04107	0.00235738	0.0187687
Krt19	87.7344	-1.6785	0.243902	-6.88186	5.90775e-12	6.31063e-10
Ramp2	153.172	-3.29811	0.320984	-10.275	9.13613e-25	8.78325e-22
Wnk4	46.3296	-1.33598	0.31189	-4.28351	1.83971e-05	0.000357755
Smim6	15.4559	-1.31637	0.420484	-3.1306	0.00174449	0.0149242
Engase	450.35	-1.03451	0.15133	-6.83612	8.1365e-12	8.23393e-10
Cbx8	44.312	-1.1296	0.314044	-3.59696	0.000321963	0.00382427
Kcnf1	75.3051	-1.44337	0.409769	-3.52241	0.000427647	0.00482617
Lamb1	16093.9	-2.13771	0.434974	-4.91456	8.89806e-07	2.61431e-05
Pax9	10.671	-1.53409	0.498254	-3.07893	0.00207743	0.0171065
Mia2	8.12579	-3.04265	0.876567	-3.4711	0.000518331	0.00565458
Tmem63c	77.02	-1.41384	0.202615	-6.97798	2.99453e-12	3.3869e-10
Kcnk13	17.1383	-3.52326	0.703116	-5.01093	5.41677e-07	1.70042e-05
Tc2n	59.1937	-1.94104	0.410506	-4.72841	2.2628e-06	5.86954e-05
Rin3	132.331	-1.22416	0.295472	-4.14306	3.42698e-05	0.000597662
Lgmn	2994.8	-1.98536	0.198377	-10.008	1.40555e-23	9.00838e-21
Serpina3k	7.01195	-4.42947	1.04015	-4.25851	2.05791e-05	0.000391283
Serpina3m	149.005	-1.73179	0.393174	-4.40464	1.0596e-05	0.000223271
Amn	780.085	-3.41818	0.709866	-4.81525	1.47017e-06	3.99128e-05
Bag5	1025.67	-1.0192	0.239581	-4.2541	2.0989e-05	0.000397112
Ptprn2	17.7703	-1.57706	0.556321	-2.8348	0.00458546	0.0314741
Akr1c12	16.8939	-4.47693	0.69338	-6.45668	1.07028e-10	8.85109e-09
Fam65b	18.2055	-1.81524	0.424485	-4.27634	1.89995e-05	0.000368074
Irf4	11.4821	-3.01986	0.63245	-4.77487	1.79827e-06	4.78563e-05
Foxq1	1066.09	-3.70941	0.815412	-4.54912	5.38696e-06	0.000125169
Foxf2	107.249	-3.4941	0.754551	-4.63069	3.64441e-06	9.01258e-05
Serpinb6c	193.062	-2.73897	0.277857	-9.85748	6.36286e-23	3.62494e-20
Nrn1	10.6679	-1.76635	0.600375	-2.94208	0.0032602	0.0240565
Bmp6	309.599	-2.78015	0.318714	-8.72302	2.70883e-18	8.33345e-16
Nedd9	159.005	-1.20549	0.320183	-3.76501	0.000166545	0.00225254
Phactr1	195.165	-3.2134	0.670158	-4.79499	1.62687e-06	4.36728e-05
Barx1	17.5783	-1.93731	0.440263	-4.40035	1.08077e-05	0.000225874
Wnk2	239.992	-1.87787	0.19668	-9.54785	1.32418e-21	6.17229e-19
Fgfr4	168.921	-1.18626	0.138643	-8.55619	1.16657e-17	3.09382e-15
Pitx1	63.1671	-1.18174	0.29717	-3.97665	6.98932e-05	0.00109592
Spock1	140.132	-4.70304	0.702174	-6.69783	2.11538e-11	1.98407e-09
Ctsl	13076.3	-1.64556	0.25964	-6.33783	2.33016e-10	1.74231e-08
Glrx	321.477	-1.10278	0.246439	-4.47486	7.6463e-06	0.000167793
Lhfpl2	944.152	-1.40066	0.267528	-5.23557	1.64475e-07	6.02369e-06
F2r	3834.01	-1.18727	0.248947	-4.76915	1.85006e-06	4.91496e-05
Ankdd1b	62.887	-2.49735	0.284388	-8.78148	1.61339e-18	5.17023e-16
Naip5	10.8515	-3.09644	0.703103	-4.40396	1.06293e-05	0.000223361
Naip6	9.24247	-2.84318	0.6273	-4.5324	5.83163e-06	0.000134285
Fam159b	30.4342	-2.26034	0.64269	-3.51701	0.000436441	0.004911
Fgf10	461.459	-2.54279	0.445153	-5.71218	1.11541e-08	5.57053e-07
Cfap70	18.6396	-1.75642	0.370042	-4.74654	2.0693e-06	5.42939e-05
Hesx1	59.2818	-1.70771	0.288403	-5.92125	3.19497e-09	1.8068e-07
Cacna1d	63.3071	-3.51736	0.560403	-6.27648	3.46325e-10	2.46629e-08
Grid1	23.6442	-1.37426	0.314837	-4.365	1.27123e-05	0.000261418
Fam213a	711.935	-1.52334	0.209781	-7.26157	3.82629e-13	4.66105e-11
Ang	15.8579	-2.39891	0.432175	-5.55079	2.84384e-08	1.27163e-06
Gata4	2384.47	-3.63702	0.675646	-5.38303	7.32442e-08	2.91122e-06
Sox7	506.298	-3.07328	0.584041	-5.2621	1.42421e-07	5.25352e-06
Nefl	1033.84	-2.09307	0.283012	-7.39569	1.40679e-13	1.84951e-11
Nefm	123.609	-1.63891	0.246373	-6.65215	2.88834e-11	2.6289e-09
Dok2	494.791	-2.14212	0.483498	-4.43048	9.40254e-06	0.000201997
Lcp1	173.386	-2.21566	0.272854	-8.12029	4.65057e-16	1.03943e-13
Dab2	2849.07	-3.09446	0.56001	-5.52573	3.2812e-08	1.43385e-06
Egflam	75.3467	-2.36529	0.406271	-5.82195	5.81659e-09	3.11745e-07
Prlr	63.6161	-2.51044	0.797169	-3.14919	0.00163724	0.0142202
Fam134b	660.966	-2.87361	0.275807	-10.4189	2.03296e-25	2.23364e-22
Fam105a	107.615	-2.76477	0.350148	-7.89602	2.8796e-15	5.46839e-13
Ankrd33b	1672.41	-2.05032	0.233678	-8.77414	1.72209e-18	5.40594e-16
Sntb1	176.555	-1.56386	0.250137	-6.25201	4.05202e-10	2.82529e-08
Gm19510	17.7088	-4.03613	0.679756	-5.93761	2.89205e-09	1.65991e-07
Ly6k	18.9687	-2.39989	0.434087	-5.52859	3.22814e-08	1.41468e-06
Top1mt	286.879	-1.19131	0.157073	-7.58445	3.33911e-14	4.89163e-12
Rhpn1	482.153	-3.16145	0.64836	-4.87607	1.0822e-06	3.10567e-05
Grina	1157.63	-1.05643	0.222236	-4.75363	1.99793e-06	5.26236e-05
Smpd5	9.96129	-1.54579	0.521309	-2.96522	0.00302467	0.0226548
Oplah	904.244	-2.57304	0.262761	-9.7923	1.215e-22	6.67467e-20
Cdc42ep1	296.343	-1.89359	0.291044	-6.5062	7.70754e-11	6.51414e-09
Arhgap8	134.491	-1.14583	0.192292	-5.95881	2.54078e-09	1.46926e-07
Krt8	789.426	-2.1657	0.260196	-8.32333	8.55282e-17	2.19266e-14
Soat2	71.1088	-1.1614	0.262455	-4.42514	9.63787e-06	0.000206476
Emp2	642.272	-2.26053	0.403657	-5.60011	2.1421e-08	9.98728e-07
Socs1	221.081	-1.68451	0.166186	-10.1363	3.81361e-24	3.08742e-21
Vwa5b2	30.2853	-1.82723	0.429376	-4.25554	2.08541e-05	0.000395047
Ephb3	1590.43	-1.11794	0.171225	-6.52909	6.61705e-11	5.65464e-09
Gm30505	6.78984	-3.09755	0.82944	-3.73451	0.000188081	0.00247694
Ahsg	34.2559	-1.81162	0.354422	-5.11148	3.19638e-07	1.06652e-05
P3h2	167.613	-3.28396	0.395091	-8.31191	9.41771e-17	2.3365e-14
9030404E10Rik	6.1164	-2.08536	0.763229	-2.73229	0.00628963	0.0399286
Cd200	54.7552	-2.90711	0.423022	-6.87224	6.32027e-12	6.67787e-10
St3gal6	47.824	-1.79581	0.467093	-3.84466	0.00012072	0.00171777
Pros1	1503.76	-1.12756	0.264774	-4.25858	2.05732e-05	0.000391283
Clic6	188.061	-3.05043	0.393282	-7.75634	8.7415e-15	1.43044e-12
Runx1	1289.35	-2.37892	0.484073	-4.91439	8.90585e-07	2.61431e-05
Dscam	15.199	-1.15518	0.400427	-2.88488	0.00391567	0.0276565
Bace2	33.6387	-1.93902	0.334706	-5.79319	6.9061e-09	3.638e-07
Tmprss2	22.8037	-1.72545	0.372089	-4.63719	3.53178e-06	8.74813e-05
Agpat4	717.475	-1.13374	0.170081	-6.66591	2.63032e-11	2.43732e-09
Pi16	56.7371	-4.08091	0.457685	-8.91642	4.81602e-19	1.68364e-16
Psmb9	58.9467	-1.10376	0.223267	-4.94369	7.6658e-07	2.28962e-05
Neu1	728.479	-1.11155	0.191782	-5.79591	6.79514e-09	3.59185e-07
Vwa7	29.8194	-1.43938	0.323912	-4.44372	8.84169e-06	0.000191015
Sapcd1	21.6775	-1.77466	0.443974	-3.99722	6.40902e-05	0.00101843
D17H6S53E	164.12	-1.08483	0.225296	-4.8151	1.47124e-06	3.99128e-05
Apom	35.7705	-1.05695	0.309773	-3.41201	0.000644851	0.00676148
Clic5	157.962	-3.89295	0.803204	-4.84677	1.25487e-06	3.52233e-05
Prickle4	9.05926	-1.90431	0.584142	-3.26001	0.00111408	0.0104389
Pgc	145.42	-1.96937	0.258006	-7.63303	2.29293e-14	3.45783e-12
Lama1	24989	-3.44316	0.539149	-6.38629	1.69961e-10	1.32038e-08
Kcnk12	9.74426	-2.32017	0.59423	-3.9045	9.44214e-05	0.00140463
Gtf2a1l	31.4352	-3.30453	0.413595	-7.98976	1.35198e-15	2.81029e-13
1010001N08Rik	82.6942	-3.2071	0.886262	-3.61868	0.000296112	0.00357519
Gata6	1935.2	-2.71464	0.743868	-3.64936	0.000262897	0.00324549
Mep1b	315.489	-2.1057	0.326443	-6.45042	1.11539e-10	9.02993e-09
Nrg2	425.088	-2.81166	0.449741	-6.25173	4.05922e-10	2.82529e-08
Prelid2	338.661	-1.0012	0.194741	-5.14119	2.72997e-07	9.47909e-06
Snx2	4224.31	-1.03881	0.138822	-7.48304	7.26217e-14	1.02483e-11
Prdm6	82.5591	-3.14804	0.513056	-6.13587	8.46958e-10	5.5203e-08
Arsi	15.5164	-1.89968	0.457672	-4.15075	3.3139e-05	0.000582565
Slc26a2	919.555	-1.04806	0.18183	-5.76396	8.21637e-09	4.21281e-07
Sh3tc2	269.035	-2.69638	0.262334	-10.2784	8.81438e-25	8.78325e-22
Myo5b	318.06	-3.00942	0.512621	-5.87065	4.3408e-09	2.4018e-07
Zbtb7c	118.972	-1.69587	0.38901	-4.35946	1.30385e-05	0.000267411
Rab3il1	553.445	-2.90341	0.778695	-3.72855	0.000192582	0.00252756
Pga5	123.706	-4.25395	0.853339	-4.98507	6.19387e-07	1.9093e-05
Dtx4	130.058	-1.02565	0.36183	-2.8346	0.00458826	0.0314793
Gcnt1	833.02	-1.34629	0.252083	-5.34069	9.25943e-08	3.60579e-06
Trpm6	110.51	-3.34744	0.643343	-5.2032	1.95889e-07	7.04012e-06
Gda	35.2398	-1.26336	0.431849	-2.92547	0.00343933	0.0250966
Fam189a2	222.65	-1.73871	0.602791	-2.88443	0.00392128	0.0276811
Pip5k1b	249.792	-1.12515	0.296455	-3.79534	0.000147444	0.00203406
Smarca2	457.714	-1.67907	0.516846	-3.24869	0.00115937	0.010769
Dkk1	251.723	-3.62496	0.911292	-3.97782	6.95499e-05	0.00109165
Cyp26c1	9.81305	-2.01763	0.61977	-3.25546	0.00113211	0.0105796
Cyp26a1	114.339	-3.74555	0.346885	-10.7977	3.53079e-27	4.52589e-24
Slc35g1	2237.12	-1.55046	0.266704	-5.81339	6.12188e-09	3.26968e-07
Pik3ap1	27.2686	-1.13578	0.336374	-3.37655	0.00073402	0.00749217
Sema4g	1084.98	-1.19377	0.279307	-4.27403	1.91974e-05	0.000370043
Pdcd4	761.341	-1.5371	0.500924	-3.06853	0.00215115	0.0175725
Habp2	326.291	-3.65767	0.94421	-3.87378	0.000107158	0.00155963
Shtn1	202.217	-2.22175	0.645512	-3.44184	0.000577769	0.00616313
Sfmbt2	2565.67	-2.68418	0.215438	-12.4592	1.2465e-35	3.83474e-32
Cubn	8304.46	-3.77857	0.809321	-4.66881	3.02946e-06	7.6392e-05
Psd4	185.077	-1.87513	0.520346	-3.60362	0.000313821	0.00374201
Clic3	14.4472	-2.50114	0.630781	-3.96515	7.33511e-05	0.00113968
BC029214	36.7134	-1.1797	0.320615	-3.6795	0.00023369	0.00294883
Gbgt1	62.3767	-1.46092	0.269699	-5.41687	6.06504e-08	2.48118e-06
Ggta1	1691.31	-1.03576	0.180876	-5.72635	1.02615e-08	5.19217e-07
Lhx6	82.94	-1.08656	0.249679	-4.35182	1.35014e-05	0.000275436
Crb2	114.811	-3.14619	0.727134	-4.32684	1.51264e-05	0.000302175
Nostrin	497.614	-3.83393	0.727396	-5.27077	1.35855e-07	5.05987e-06
Lrp2	5400.91	-3.77352	0.433448	-8.70582	3.15291e-18	9.50941e-16
Tfpi	2234.7	-1.77323	0.237697	-7.46003	8.65035e-14	1.17752e-11
Serping1	306.953	-2.5844	0.327941	-7.88068	3.25594e-15	6.03407e-13
Ube2l6	320.871	-1.69498	0.49737	-3.40789	0.000654671	0.00684114
Slc43a3	315.383	-1.28978	0.206634	-6.24184	4.32445e-10	2.96959e-08
Pramel7	7.11283	-2.45103	0.834706	-2.9364	0.00332051	0.0244065
Spi1	30.3963	-1.43578	0.366015	-3.92273	8.75514e-05	0.00132161
Slc35c1	401.599	-1.29939	0.232237	-5.59511	2.20478e-08	1.01844e-06
Alx4	41.7759	-1.32236	0.407141	-3.24792	0.00116251	0.0107916
Prr5l	74.543	-2.15548	0.468029	-4.60545	4.11573e-06	9.90737e-05
Lpcat4	820.017	-1.49073	0.173528	-8.59074	8.64131e-18	2.33194e-15
Tyro3	2328.12	-1.05456	0.155874	-6.7655	1.32853e-11	1.30996e-09
Ckmt1	427.52	-1.8383	0.22652	-8.11538	4.84264e-16	1.06414e-13
Sord	840.621	-1.49457	0.208661	-7.16269	7.91098e-13	9.36052e-11
Duox1	19.4374	-1.09378	0.34948	-3.12973	0.00174965	0.0149601
Shf	395.651	-1.42158	0.17816	-7.97923	1.47254e-15	3.02008e-13
Adra2b	17.4658	-2.35664	0.58165	-4.05166	5.08564e-05	0.000835762
Erv3	6.80215	-2.3148	0.624649	-3.70575	0.000210762	0.00272204
Lrrn4	300.003	-1.72137	0.265901	-6.47374	9.56089e-11	7.94949e-09
Bmp2	100.246	-1.20564	0.434217	-2.77659	0.00549332	0.0359567
Flrt3	973.182	-2.03942	0.286491	-7.11863	1.09003e-12	1.25126e-10
Bfsp1	16.0808	-1.40684	0.520114	-2.70487	0.00683316	0.0426055
Slc24a3	35.4804	-1.54161	0.521121	-2.95826	0.00309376	0.0230452
Foxa2	145.424	-3.76369	0.834285	-4.51128	6.44378e-06	0.000144698
Cst3	1634.94	-1.62735	0.197855	-8.22497	1.95236e-16	4.62017e-14
Acss1	150.429	-1.00118	0.329287	-3.04043	0.00236238	0.0187891
Ptprtos	26.2012	-2.7947	0.407366	-6.86042	6.86596e-12	7.13596e-10
Hnf4a	81.9515	-2.92465	0.286608	-10.2043	1.89592e-24	1.71547e-21
Sdc4	2649.04	-1.39334	0.267445	-5.2098	1.89041e-07	6.84195e-06
Ctsz	2613.19	-1.08204	0.15746	-6.87183	6.33838e-12	6.67787e-10
Edn3	4.59044	-4.38434	1.26505	-3.46575	0.000528764	0.00574052
Ptk6	26.5908	-3.64338	0.68509	-5.3181	1.04855e-07	4.01214e-06
Pag1	384.709	-2.44126	0.461379	-5.29122	1.21501e-07	4.58069e-06
Car2	1027.07	-1.29977	0.19446	-6.684	2.32505e-11	2.16751e-09
Maml3	104.989	-1.3613	0.354481	-3.84027	0.000122898	0.00174103
Ppm1l	392.135	-1.52688	0.227373	-6.7153	1.87683e-11	1.79313e-09
Tmem144	385.144	-2.81552	0.452955	-6.2159	5.10302e-10	3.45792e-08
Tlr2	265.867	-1.36137	0.266094	-5.11615	3.1184e-07	1.04961e-05
Fhdc1	250.874	-2.47302	0.284369	-8.69655	3.42141e-18	1.01208e-15
S100a1	97.4576	-1.87982	0.24334	-7.7251	1.11769e-14	1.75432e-12
S100a13	142.83	-1.5215	0.251644	-6.04626	1.48247e-09	9.12136e-08
Hist2h2bb	13.3198	-1.35055	0.481337	-2.80583	0.00501874	0.0337848
Hsd3b1	8.0402	-5.24894	1.31898	-3.97954	6.90484e-05	0.00108599
Tspan2	161.306	-1.31054	0.20524	-6.38538	1.70974e-10	1.32157e-08
Gstm6	26.9449	-1.21802	0.319442	-3.81295	0.000137319	0.00191674
Slc44a3	192.878	-3.52647	0.354054	-9.96027	2.27454e-23	1.39948e-20
F3	624.053	-1.35918	0.255507	-5.31954	1.04029e-07	3.99044e-06
Enpep	58.2522	-3.53816	0.467857	-7.56248	3.95447e-14	5.68483e-12
Egf	24.8209	-1.06901	0.350321	-3.05152	0.00227687	0.0182982
Slc39a8	201.944	-2.80981	0.35688	-7.87326	3.45522e-15	6.32716e-13
Tspan5	824.349	-1.0976	0.171009	-6.41837	1.37746e-10	1.09783e-08
Lpar3	20.984	-2.70706	0.452805	-5.97843	2.25302e-09	1.32275e-07
St6galnac3	132.441	-1.28145	0.208141	-6.15665	7.42979e-10	4.88398e-08
Lyn	263.973	-1.07382	0.17833	-6.02152	1.72784e-09	1.02616e-07
Car8	135.024	-1.35773	0.227659	-5.96389	2.46299e-09	1.42965e-07
Glipr2	3855.77	-1.65638	0.1913	-8.65854	4.77834e-18	1.36112e-15
Frmpd1	94.6255	-2.18039	0.279645	-7.79699	6.34012e-15	1.06004e-12
Frrs1l	101.504	-1.7517	0.34246	-5.11506	3.13636e-07	1.05106e-05
Rgs3	281.034	-1.3823	0.177142	-7.80335	6.02841e-15	1.019e-12
Col27a1	371.047	-1.12049	0.332193	-3.373	0.000743533	0.00756965
Kank4os	35.9974	-1.06499	0.347675	-3.06318	0.00219	0.0178128
Prkaa2	816.334	-1.39986	0.161873	-8.64787	5.24713e-18	1.46748e-15
Fam151a	30.6927	-4.99444	0.576238	-8.66732	4.42402e-18	1.28397e-15
Ttc39a	28.3733	-1.03417	0.344041	-3.00594	0.00264764	0.0204756
Bend5	311.504	-3.14398	0.521578	-6.02782	1.66187e-09	1.00246e-07
Pdzk1ip1	5.2253	-3.94878	1.07024	-3.68962	0.000224593	0.00285984
Elovl1	730.858	-1.11261	0.192608	-5.77654	7.62539e-09	3.94929e-07
Gja4	29.6658	-1.3759	0.304463	-4.5191	6.21024e-06	0.000140686
Gjb3	2728.35	-1.1202	0.191777	-5.84116	5.18385e-09	2.83765e-07
Gjb4	90.3705	-2.13677	0.275849	-7.74614	9.47268e-15	1.53378e-12
Gjb5	815.755	-2.28854	0.242235	-9.44762	3.46634e-21	1.52341e-18
Tinagl1	353.397	-1.14059	0.143861	-7.9284	2.21993e-15	4.37781e-13
Fabp3	3814.35	-1.61229	0.266359	-6.05308	1.42103e-09	8.88551e-08
Fam43b	27.9765	-1.02771	0.379459	-2.70837	0.00676156	0.042279
Pramef17	8.13907	-1.78255	0.665541	-2.67835	0.00739857	0.0451427
Gm13128	10.4291	-2.15988	0.559058	-3.86343	0.000111808	0.00161943
Fv1	77.6924	-1.85439	0.421842	-4.39593	1.10299e-05	0.000229894
Smim1	61.0624	-1.01181	0.263156	-3.8449	0.000120603	0.00171777
Tcf23	398.616	-3.68392	0.721679	-5.10465	3.31399e-07	1.10337e-05
Fgfr3	130.235	-1.13309	0.200986	-5.63763	1.72407e-08	8.26159e-07
Lrpap1	6371.65	-2.08967	0.333813	-6.26002	3.8493e-10	2.71605e-08
Man2b2	777.232	-1.06559	0.243288	-4.37997	1.18693e-05	0.000244737
Wfs1	811.65	-1.05092	0.151469	-6.93823	3.97038e-12	4.45784e-10
Stk32b	7.97266	-2.78931	0.763205	-3.65473	0.000257455	0.00318854
Msx1	15.8361	-2.69532	0.762998	-3.53254	0.000411592	0.00467931
Hs3st1	308.398	-3.12824	0.631801	-4.95131	7.37165e-07	2.219e-05
Slc34a2	22.4542	-2.9361	0.589196	-4.98324	6.25297e-07	1.92366e-05
Klb	821.868	-4.03311	0.566304	-7.12182	1.06514e-12	1.23187e-10
Nfxl1	1010.69	-1.17141	0.18783	-6.23656	4.47307e-10	3.05799e-08
Pdgfra	2889.06	-2.84047	0.543981	-5.22163	1.77357e-07	6.4342e-06
Hopx	394.577	-3.11107	0.31814	-9.77895	1.38643e-22	7.35382e-20
Spink2	10.1394	-1.93703	0.501963	-3.8589	0.000113897	0.00164349
Ugt2b34	8.29905	-3.92649	0.858613	-4.57306	4.80651e-06	0.000113222
Adamts3	25.057	-1.03974	0.328929	-3.16097	0.00157243	0.0137583
Naaa	151.21	-1.0552	0.153868	-6.85784	6.99104e-12	7.2172e-10
Hpse	43.9181	-1.33675	0.267581	-4.99569	5.86269e-07	1.82182e-05
Agpat9	284.638	-3.29683	0.780435	-4.22434	2.39637e-05	0.000443041
Nkx6-1	11.4569	-2.54832	0.523449	-4.86834	1.12542e-06	3.20579e-05
Lrrc8c	364.326	-1.16323	0.260608	-4.46354	8.06148e-06	0.00017564
Cmklr1	413.896	-1.19037	0.308633	-3.85689	0.000114837	0.00164932
Iqcd	105.392	-1.05193	0.156327	-6.72901	1.70823e-11	1.66303e-09
Tmem116	44.7636	-2.00958	0.342734	-5.86339	4.53522e-09	2.50039e-07
Ogfod2	143.66	-1.03367	0.299281	-3.45385	0.000552654	0.00594082
Gpr146	29.3824	-2.21521	0.398371	-5.56068	2.68728e-08	1.21219e-06
Slc46a3	42.2266	-2.25775	0.417473	-5.40812	6.36892e-08	2.58654e-06
Tfec	43.9002	-2.93991	0.613939	-4.78861	1.67942e-06	4.50051e-05
Podxl	2384.92	-2.9798	0.360875	-8.25716	1.49184e-16	3.64245e-14
Creb3l2	878.869	-1.57261	0.272123	-5.77906	7.51191e-09	3.90365e-07
Chn2	146.094	-2.0122	0.277133	-7.26079	3.84835e-13	4.66105e-11
A730020E08Rik	5.5486	-2.94965	0.925278	-3.18786	0.00143331	0.0127662
Ccser1	43.2827	-2.22191	0.353905	-6.27828	3.42341e-10	2.44925e-08
Vamp8	364.979	-1.22224	0.268142	-4.55818	5.15998e-06	0.000120624
Dnah6	18.1022	-2.57611	0.477367	-5.39651	6.7951e-08	2.72904e-06
Eva1a	231.785	-1.4509	0.250963	-5.78131	7.41203e-09	3.86481e-07
Vax2os	24.7412	-2.22846	0.385954	-5.77388	7.74645e-09	3.99852e-07
Vax2	25.9798	-2.06282	0.457177	-4.51209	6.41928e-06	0.000144359
Rab11fip5	1663.39	-1.13331	0.199848	-5.67088	1.4207e-08	6.9596e-07
Prokr1	25.2222	-1.4466	0.36644	-3.94771	7.89038e-05	0.00121249
Mgll	131.237	-1.0758	0.237904	-4.52201	6.1254e-06	0.00013938
Aldh1l1	523.732	-1.89625	0.259223	-7.31513	2.57135e-13	3.21565e-11
Prickle2	365.026	-1.5854	0.309847	-5.11672	3.10888e-07	1.0487e-05
Adamts9	593.746	-1.4364	0.285548	-5.03032	4.89674e-07	1.56269e-05
Plbd1	112.554	-2.93361	0.400982	-7.31608	2.55327e-13	3.21565e-11
Cyp2s1	224.744	-1.2579	0.138661	-9.07174	1.17133e-19	4.50435e-17
Kcnk6	186.101	-1.04876	0.286322	-3.66286	0.000249411	0.00310643
2200002D01Rik	139.542	-1.43986	0.263077	-5.47316	4.42081e-08	1.87848e-06
Dmkn	21.3252	-3.34862	0.580447	-5.76905	7.97207e-09	4.10121e-07
Fxyd3	4.5512	-3.31385	1.15393	-2.87179	0.00408155	0.0285375
Slc7a9	13.8254	-1.42785	0.50809	-2.81024	0.00495048	0.0334718
Dkkl1	132.287	-2.42156	0.206981	-11.6994	1.28345e-31	3.29035e-28
Lrrk1	497.78	-1.3477	0.477051	-2.82506	0.00472721	0.0322028
Furin	1839.22	-1.04961	0.192571	-5.45048	5.0235e-08	2.09408e-06
Cemip	373.395	-2.27053	0.290785	-7.80826	5.79819e-15	1.00171e-12
Rab30	140.567	-1.12975	0.176119	-6.41466	1.41134e-10	1.11904e-08
Fam181b	94.9248	-2.27465	0.468962	-4.85039	1.23217e-06	3.47129e-05
Myo7a	2538.56	-2.91756	0.250724	-11.6366	2.6863e-31	5.29764e-28
Wnt11	143.172	-2.37949	0.261885	-9.08599	1.02755e-19	4.15943e-17
Mogat2	148.171	-2.51249	0.226895	-11.0734	1.68892e-28	2.88656e-25
Serpinh1	11528.1	-1.19121	0.230479	-5.16839	2.3612e-07	8.33026e-06
Gdpd5	694.114	-2.31988	0.470736	-4.92819	8.29949e-07	2.46453e-05
Gm4980	59.0327	-3.74165	0.493144	-7.58733	3.26572e-14	4.83012e-12
Stard10	184.241	-1.48186	0.154617	-9.58402	9.33393e-22	4.63144e-19
Scube2	206.089	-2.22409	0.299468	-7.4268	1.11253e-13	1.48808e-11
Aqp8	825.634	-4.76589	0.746177	-6.38708	1.69088e-10	1.32038e-08
Fgfr2	781.453	-2.84795	0.560401	-5.08198	3.7352e-07	1.22244e-05
Htra1	2656.18	-2.17539	0.356901	-6.09523	1.09279e-09	7.03317e-08
Hmx3	6.39203	-2.69409	0.711083	-3.78871	0.000151429	0.00208531
Chst15	194.223	-2.97521	0.332981	-8.93509	4.06864e-19	1.45544e-16
Dpysl4	74.2049	-1.25717	0.244047	-5.15133	2.58651e-07	9.0422e-06
Pwwp2b	225.459	-1.52482	0.230422	-6.6175	3.65325e-11	3.24823e-09
Brsk2	8.91229	-1.67971	0.547264	-3.06928	0.00214574	0.0175414
Fgf3	112.854	-2.90865	0.320788	-9.0672	1.22111e-19	4.58123e-17
Lrrc8e	28.0274	-1.41561	0.465467	-3.04127	0.00235586	0.0187664
Col4a1	28691.9	-2.46485	0.399911	-6.16349	7.11608e-10	4.69784e-08
Col4a2	17570.4	-2.29271	0.400161	-5.72946	1.00748e-08	5.11454e-07
Zmat4	117.142	-1.31029	0.255762	-5.12307	3.00606e-07	1.01625e-05
Nrg1	158.655	-1.25903	0.320275	-3.93108	8.45652e-05	0.00128663
Dusp4	904.182	-1.09118	0.214131	-5.09587	3.47142e-07	1.14348e-05
Ifi30	1328.63	-1.16883	0.150644	-7.75891	8.56609e-15	1.41681e-12
Hsh2d	33.1316	-1.23267	0.328512	-3.7523	0.000175221	0.00234166
Isx	8.42593	-5.29566	1.2555	-4.21797	2.46512e-05	0.000454113
Nkd1	126.878	-1.52076	0.212481	-7.15716	8.23683e-13	9.5984e-11
Snx20	13.139	-1.58545	0.480547	-3.29927	0.000969382	0.00937212
Cdh5	30.2903	-1.93411	0.576506	-3.35488	0.000794002	0.00798258
Elmo3	131.324	-1.01048	0.270121	-3.74086	0.000183391	0.00242139
Esrp2	200.487	-1.09907	0.223883	-4.90913	9.14827e-07	2.67019e-05
Slc7a6	2233.4	-1.44966	0.173929	-8.33481	7.76223e-17	2.0237e-14
Pkd1l2	26.6576	-1.10204	0.410636	-2.68375	0.00728014	0.0445615
Dnaaf1	22.4199	-2.23126	0.59633	-3.74165	0.000182819	0.0024188
Atp2c2	7.63538	-1.60391	0.58553	-2.73924	0.00615816	0.0392723
Spata2l	15.4346	-1.22465	0.441915	-2.77124	0.00558428	0.0363818
BC021891	16.7892	-2.58901	0.517506	-5.00286	5.64847e-07	1.76955e-05
Smco4	192.38	-1.01024	0.178605	-5.65627	1.54701e-08	7.48305e-07
Acp5	289.943	-1.0215	0.201653	-5.06562	4.07069e-07	1.31822e-05
Bmper	540.063	-2.49082	0.491949	-5.06318	4.12323e-07	1.33243e-05
Glb1l2	135.153	-1.89836	0.412645	-4.60046	4.21557e-06	0.000101319
Jam3	768.704	-1.17072	0.210568	-5.55981	2.70072e-08	1.21469e-06
Adamts15	62.4267	-1.42636	0.294952	-4.83589	1.32549e-06	3.6936e-05
Slc37a2	211.119	-1.2769	0.278161	-4.59051	4.42171e-06	0.000105286
Esam	248.236	-2.16414	0.238511	-9.07354	1.15212e-19	4.50435e-17
Ubash3b	379.509	-2.88571	0.515081	-5.60243	2.11363e-08	9.91214e-07
Pdzd3	294.573	-4.06595	0.590203	-6.88907	5.61568e-12	6.12348e-10
Slc37a4	219.926	-1.16477	0.171008	-6.81119	9.67962e-12	9.7315e-10
Exph5	17.4496	-2.59002	0.770107	-3.3632	0.000770443	0.00777622
Stra6	406.909	-4.02128	0.268257	-14.9904	8.48727e-51	6.52756e-47
Islr2	585.707	-1.34796	0.431345	-3.12501	0.00177799	0.0151602
Car12	131.228	-1.2973	0.244232	-5.31173	1.08592e-07	4.13457e-06
Myzap	19.9944	-1.45527	0.415765	-3.50023	0.000464862	0.00514424
Fam83b	38.2221	-1.32267	0.369876	-3.57598	0.000348913	0.00408135
Myo6	1079.31	-1.92078	0.216036	-8.89103	6.05473e-19	2.02465e-16
Fam46a	392.86	-1.29041	0.440502	-2.92941	0.00339605	0.0248634
Prss35	286.498	-2.2933	0.300081	-7.64226	2.13447e-14	3.28324e-12
AF529169	20.8515	-2.3395	0.615313	-3.80213	0.000143455	0.00198796
Ctsh	418.635	-3.13425	0.269395	-11.6344	2.75524e-31	5.29764e-28
B430319G15Rik	10.9998	-1.46775	0.516574	-2.84132	0.00449275	0.030976
Plod2	3172.16	-1.33089	0.163579	-8.13611	4.08193e-16	9.37139e-14
Pth1r	809.117	-4.03972	0.681098	-5.93119	3.00751e-09	1.71339e-07
Gadl1	8.06777	-3.81292	0.818889	-4.65622	3.22075e-06	8.05555e-05
Ctdspl	240.944	-1.21166	0.226369	-5.35258	8.67103e-08	3.39384e-06
Entpd3	9.66289	-1.91423	0.537094	-3.56406	0.000365168	0.00423606
Clcn5	1091.47	-1.16624	0.158886	-7.3401	2.13427e-13	2.73577e-11
Klhl13	2570.26	-2.61828	0.270039	-9.69595	3.13701e-22	1.60845e-19
Smarca1	184.72	-1.02455	0.224633	-4.56097	5.0918e-06	0.000119393
Slc9a6	728.554	-1.41596	0.206912	-6.84328	7.73978e-12	7.88432e-10
Fhl1	1191.91	-1.32023	0.212035	-6.22649	4.77015e-10	3.24665e-08
Pnma5	522.078	-1.63783	0.51856	-3.15843	0.00158623	0.0138627
Xlr4a	24.7265	-5.86524	1.37178	-4.27565	1.90579e-05	0.000368684
Xlr3a	102.855	-4.21725	1.07113	-3.93719	8.24408e-05	0.00126054
Xlr4b	6.67434	-3.26797	1.1333	-2.88359	0.00393167	0.027729
Abcd1	441.789	-1.31884	0.258807	-5.09586	3.47164e-07	1.14348e-05
1600014K23Rik	6.52313	-4.90889	1.14942	-4.27077	1.94803e-05	0.000375027
Stard8	794.613	-3.05126	0.657333	-4.64188	3.45253e-06	8.57945e-05
Eda	127.076	-1.45009	0.198169	-7.31745	2.52733e-13	3.21284e-11
Nhsl2	137.406	-1.37426	0.324528	-4.23466	2.28897e-05	0.000426373
Cited1	113.431	-2.25871	0.224392	-10.0659	7.81744e-24	5.72609e-21
Nxf7	865.841	-4.91525	1.04781	-4.69096	2.71922e-06	6.93648e-05
Morc4	308.67	-1.06633	0.165263	-6.45233	1.10143e-10	8.99123e-09
Rgag1	6.47582	-2.59018	0.786286	-3.2942	0.00098703	0.00948906
Capn6	139.95	-1.09019	0.323632	-3.36862	0.000755446	0.00766509
Trpc5os	19.5058	-1.80173	0.576801	-3.12366	0.00178618	0.0152132
Amot	1341.21	-2.16302	0.422867	-5.11512	3.13542e-07	1.05106e-05
S100g	59.3309	-4.33882	0.470842	-9.21503	3.11185e-20	1.29369e-17
Arhgap6	86.8295	-1.57961	0.341836	-4.62098	3.81933e-06	9.35494e-05

## Sheet: EPSgata6ko vs EPS upDEG
gene	baseMean	log2FoldChange	lfcSE	stat	pvalue	padj
Crispld1	21.3144	1.1322	0.428606	2.64158	0.00825204	0.0490089
Kcnh1	21.2084	1.30802	0.367405	3.56016	0.000370624	0.00428641
Gm5424	25.0934	1.44231	0.457408	3.15322	0.00161479	0.0140461
Fam196b	18.7104	1.52784	0.576802	2.64882	0.00807745	0.0481766
Foxj1	43.6673	1.21201	0.33394	3.62942	0.000284054	0.00344351
Greb1	96.8169	1.00976	0.240883	4.19191	2.76619e-05	0.000501172
Dio3	27.5872	1.0728	0.377863	2.83911	0.00452394	0.0311472
Proc	11.3091	1.62796	0.490389	3.31973	0.000901032	0.00882782
St8sia3	4.60212	3.20791	1.08661	2.95222	0.00315498	0.0233992
Hoga1	14.3278	1.15456	0.41187	2.80321	0.00505968	0.0339415
Fign	46.8851	1.43034	0.458086	3.12243	0.00179366	0.01526
Ankrd34a	54.2671	1.11694	0.388527	2.87481	0.00404273	0.0283692
Negr1	14.025	1.27068	0.425098	2.98915	0.00279754	0.0213663
Igsf21	223.768	1.07394	0.329297	3.26132	0.00110896	0.0104139
Wdr86	50.9832	1.05584	0.397917	2.65342	0.00796815	0.0476911
Csn3	10.4767	1.43935	0.494713	2.90946	0.00362054	0.026074
Mlxipl	130.439	1.0522	0.306156	3.43682	0.000588587	0.00626117
Hoxa1	210.406	1.1197	0.147942	7.56847	3.77652e-14	5.48022e-12
Hoxa2	16.2649	1.2251	0.425463	2.87944	0.0039838	0.0280196
Hoxa3	39.105	1.14203	0.339711	3.36176	0.000774464	0.00780145
Hoxa5	73.8904	1.1109	0.274806	4.04248	5.28879e-05	0.000863611
Fam19a4	68.6509	1.12912	0.238468	4.73488	2.1918e-06	5.70461e-05
Kbtbd11	211.817	1.01298	0.291718	3.47246	0.000515713	0.00563402
Mmp3	91.2681	1.06452	0.254219	4.18742	2.82146e-05	0.000508788
Pgr	15.5478	1.44481	0.43252	3.34044	0.000836463	0.00834098
Zfp36l3	20.3799	1.07267	0.379684	2.82517	0.00472549	0.0322028
Tceal5	13.915	1.28048	0.469993	2.72446	0.00644069	0.0407195

## Sheet: EPSiES vs EPS downDEG
gene	baseMean	log2FoldChange	lfcSE	stat	pvalue	padj
Sox17	533.358	-5.99347	0.469052	-12.7779	2.18012e-37	2.33571e-35
Rgs20	9.01644	-1.91541	0.730846	-2.62082	0.00877195	0.0245948
Sgk3	284.566	-1.02521	0.225842	-4.53951	5.63839e-06	3.54692e-05
Jph1	123.527	-1.31959	0.173083	-7.62406	2.4581e-14	5.04832e-13
Kcnq5	72.871	-1.81348	0.381804	-4.74976	2.03657e-06	1.39677e-05
Fam135a	712.907	-1.03308	0.130322	-7.92714	2.24256e-15	5.19221e-14
Aff3	96.3891	-1.43603	0.247477	-5.80267	6.52688e-09	6.83559e-08
Il1r1	111.463	-1.52847	0.257669	-5.93193	2.99395e-09	3.27474e-08
Il1rl2	21.1278	-1.94115	0.498716	-3.8923	9.92985e-05	0.000477902
Il18rap	26.3812	-1.97598	0.408802	-4.83358	1.34101e-06	9.51113e-06
Tgfbrap1	532.669	-1.13033	0.190663	-5.92843	3.05849e-09	3.34321e-08
Slc40a1	40.2721	-1.5357	0.303851	-5.05412	4.32372e-07	3.3384e-06
Stat1	579.82	-2.06734	0.201903	-10.2393	1.32246e-24	6.37182e-23
Ccdc150	19.2329	-1.55752	0.509312	-3.05809	0.0022275	0.00757088
Adam23	1398.9	-1.48527	0.1498	-9.91506	3.58058e-23	1.54404e-21
2810408I11Rik	103.148	-1.51406	0.180836	-8.37256	5.63775e-17	1.48921e-15
Cyp27a1	58.5105	-1.99661	0.388173	-5.1436	2.6953e-07	2.15237e-06
Wnt6	22.1413	-1.80142	0.423957	-4.24906	2.14671e-05	0.000120223
Fev	10.4954	-6.24889	1.20906	-5.16838	2.36126e-07	1.91038e-06
Ihh	128.598	-4.11252	0.552471	-7.44386	9.77819e-14	1.87404e-12
Cnppd1	444.828	-1.27219	0.177516	-7.16664	7.68631e-13	1.3298e-11
Kcne4	91.1722	-2.20899	0.34599	-6.38456	1.71894e-10	2.20774e-09
Ap1s3	164.317	-2.27687	0.24168	-9.42102	4.4672e-21	1.69724e-19
Wdfy1	1734.28	-1.02289	0.101416	-10.0861	6.36738e-24	2.92103e-22
Dock10	10.8074	-2.47867	0.634064	-3.90918	9.26115e-05	0.000448346
Sp100	13.2281	-3.78251	0.654504	-5.7792	7.50566e-09	7.79441e-08
2810459M11Rik	75.7853	-3.67672	0.365632	-10.0558	8.66158e-24	3.93167e-22
B3gnt7	1386.77	-1.81254	0.180932	-10.0178	1.27298e-23	5.68849e-22
Ugt1a7c	29.444	-4.39805	0.517475	-8.49905	1.91142e-17	5.26678e-16
Ugt1a6b	2.67298	-3.43881	1.33605	-2.57387	0.0100567	0.0276751
Ugt1a6a	9.33522	-2.91042	0.713307	-4.08018	4.50011e-05	0.000235077
Col6a3	1256.09	-1.68586	0.395459	-4.26304	2.01664e-05	0.000113782
Rbm44	31.5512	-1.97164	0.418044	-4.71634	2.40128e-06	1.62558e-05
Per2	28.749	-1.05757	0.392652	-2.69341	0.00707252	0.0204756
Sned1	82.842	-1.78483	0.314473	-5.67563	1.38181e-08	1.37535e-07
Gm6086	3.40747	-3.24571	1.22251	-2.65495	0.00793204	0.0225775
Serpinb2	3.83916	-2.96871	1.03658	-2.86395	0.00418388	0.0130905
Serpinb8	14.8467	-1.23563	0.483828	-2.55387	0.0106535	0.0290624
C4bp-ps1	3.64292	-3.29546	1.12656	-2.92524	0.00344196	0.0110077
Ikbke	73.1917	-1.18889	0.259493	-4.58157	4.61487e-06	2.95369e-05
Rab7b	19.134	-2.61324	0.432141	-6.0472	1.47389e-09	1.68142e-08
Golt1a	11.0789	-2.28118	0.564667	-4.03986	5.34834e-05	0.000273101
Adora1	142.801	-8.30843	0.768424	-10.8123	3.01057e-27	1.77233e-25
Ptprv	442.12	-1.03555	0.198632	-5.2134	1.85413e-07	1.52585e-06
9230116N13Rik	11.8165	-1.84957	0.512577	-3.60837	0.000308126	0.00132309
Platr22	48.7746	-2.32228	0.310454	-7.48027	7.41677e-14	1.45212e-12
Rgs2	140.593	-2.50143	0.297706	-8.40234	4.37679e-17	1.16866e-15
Ivns1abp	5437.9	-1.16841	0.105324	-11.0935	1.34905e-28	8.74801e-27
1700025G04Rik	572.24	-1.51685	0.180644	-8.39692	4.58331e-17	1.22002e-15
Npl	1410.23	-2.77787	0.239453	-11.6009	4.07789e-31	3.1262e-29
Rnasel	53.9842	-3.57473	0.47546	-7.51846	5.54252e-14	1.09762e-12
Glul	3820.26	-1.69639	0.0754565	-22.4816	6.27724e-112	1.35345e-108
Tdrd5	78.0243	-1.53374	0.209354	-7.32606	2.3701e-13	4.36773e-12
Soat1	1662.75	-1.30348	0.173046	-7.53254	4.97616e-14	9.90009e-13
Tor3a	347.535	-1.54358	0.159553	-9.67442	3.87274e-22	1.58296e-20
Sele	3.34077	-3.17605	1.13847	-2.78975	0.00527493	0.0159739
Rcsd1	38.6485	-1.03039	0.358414	-2.87486	0.00404204	0.0127089
Cd247	5.2002	-2.74634	0.883171	-3.10963	0.0018732	0.00650772
Mael	125.498	-1.3731	0.291543	-4.70977	2.47991e-06	1.67552e-05
Tada1	159.98	-1.12714	0.178694	-6.30765	2.83302e-10	3.52828e-09
Mgst3	478.654	-1.5646	0.261492	-5.98336	2.1858e-09	2.43716e-08
Rxrg	2.84164	-3.52986	1.29625	-2.72314	0.00646652	0.018976
Rgs5	16.3697	-1.1119	0.459993	-2.41721	0.0156398	0.0402567
Fcgr3	25.2603	-1.09576	0.406227	-2.6974	0.00698828	0.0202521
Pyhin1	4.92514	-3.34474	0.986233	-3.39143	0.000695296	0.00273567
AI607873	45.2365	-3.35993	0.3494	-9.61627	6.82603e-22	2.75099e-20
Ifi204	62.2246	-2.59568	0.374219	-6.93626	4.02612e-12	6.38296e-11
Mndal	11.5358	-3.41006	0.71211	-4.78868	1.67883e-06	1.16673e-05
Mnda	51.4535	-2.14576	0.400984	-5.35124	8.73554e-08	7.60239e-07
Ifi203	56.9996	-4.54255	0.414004	-10.9722	5.19758e-28	3.1905e-26
Ifi202b	130.383	-2.03486	0.318462	-6.38964	1.66277e-10	2.14199e-09
Ifi205	13.8671	-1.62906	0.5146	-3.16568	0.00154722	0.00554152
Spta1	104.389	-1.31431	0.341406	-3.8497	0.000118263	0.000559035
Hmga2-ps1	19.1684	-1.21658	0.411517	-2.95632	0.00311334	0.0100811
Ptpn14	2264.66	-1.08196	0.22884	-4.72804	2.26703e-06	1.54439e-05
Ppp2r5a	1640.65	-1.00981	0.127761	-7.9039	2.7031e-15	6.18379e-14
Cd34	90.1994	-3.45055	0.256844	-13.4344	3.79941e-41	5.35691e-39
Cr1l	461.954	-1.69401	0.185682	-9.1232	7.2935e-20	2.48628e-18
Ppp1r14c	17.3329	-1.7245	0.425623	-4.0517	5.0847e-05	0.000261574
Ust	153.51	-1.22649	0.24953	-4.91519	8.86973e-07	6.51038e-06
Stxbp5	392.587	-1.3907	0.161764	-8.59704	8.17985e-18	2.33987e-16
Raet1a	13.7816	-1.2915	0.487284	-2.65041	0.00803946	0.0228258
Raet1e	8.97497	-1.32703	0.562172	-2.36055	0.0182479	0.0459032
H60b	15.3721	-1.82862	0.509401	-3.58975	0.000330989	0.00140767
Vnn1	136.385	-3.08199	0.388505	-7.93295	2.13994e-15	4.96875e-14
Enpp1	103.293	-2.38384	0.358302	-6.65316	2.86856e-11	4.06907e-10
Enpp3	220.189	-2.08368	0.16895	-12.3331	6.00986e-35	5.79129e-33
Tmem200a	53.1855	-1.23527	0.374315	-3.30008	0.000966583	0.00366109
Arhgap18	68.0139	-2.04579	0.235711	-8.67924	3.98418e-18	1.17878e-16
Themis	9.77451	-3.49398	0.715088	-4.88608	1.02862e-06	7.44554e-06
Soga3	116.071	-3.04576	0.237228	-12.839	9.91979e-38	1.11108e-35
9330159F19Rik	17.5974	-3.46893	0.522546	-6.6385	3.16885e-11	4.48029e-10
Frk	74.1068	-1.08078	0.360401	-2.99884	0.00271011	0.00895359
Marcks	3219.98	-1.20275	0.151799	-7.9233	2.31284e-15	5.34059e-14
Fam229b	20.7788	-1.30869	0.405003	-3.2313	0.00123227	0.0045398
Slc16a10	84.8989	-1.33155	0.212888	-6.2547	3.98287e-10	4.85516e-09
Mettl24	7.21645	-1.69714	0.670952	-2.52946	0.0114239	0.0308471
Lin28b	364.443	-2.35927	0.18885	-12.4928	8.17008e-36	8.14599e-34
Dcbld1	1102.67	-1.00108	0.143542	-6.97415	3.07718e-12	4.92378e-11
Slc35f1	10.1315	-2.04823	0.590984	-3.4658	0.000528663	0.00213407
Man1a	200.869	-1.04692	0.281281	-3.72195	0.000197687	0.000885459
Gja1	4195.57	-1.05497	0.151603	-6.95877	3.43245e-12	5.46689e-11
Fabp7	3.88128	-2.60062	0.939021	-2.7695	0.00561421	0.0168534
Pla2g12b	17.6854	-2.89924	0.614714	-4.71641	2.40044e-06	1.62558e-05
Spock2	199.496	-1.32076	0.147579	-8.94948	3.57153e-19	1.15799e-17
Pcbd1	151.631	-2.55306	0.222052	-11.4975	1.35719e-30	9.96175e-29
Col13a1	217.876	-1.56162	0.145585	-10.7265	7.64005e-27	4.36368e-25
Hkdc1	512.865	-8.56157	0.587369	-14.5761	3.98436e-48	7.47024e-46
Srgn	1959.3	-7.57168	0.409352	-18.4968	2.19269e-76	1.64442e-73
Tmem26	10.6076	-1.95127	0.566731	-3.44303	0.000575242	0.00230324
Rhobtb1	86.551	-1.77617	0.249621	-7.11545	1.1155e-12	1.87172e-11
Lrrc75b	12.5504	-1.36896	0.476968	-2.87012	0.0041031	0.0128789
Ggt5	9.32774	-2.67855	0.617697	-4.33635	1.44865e-05	8.42192e-05
Trpm2	11.2315	-3.73224	0.763271	-4.8898	1.00941e-06	7.32182e-06
Hmha1	661.875	-1.02071	0.177868	-5.73858	9.54762e-09	9.73903e-08
Apc2	91.331	-1.00739	0.254678	-3.95555	7.63585e-05	0.000376532
Smim24	13.2062	-1.50809	0.465026	-3.24302	0.00118269	0.00437771
BC025920	20.9223	-1.08637	0.384972	-2.82195	0.00477321	0.0146318
Glt8d2	13.3972	-1.21213	0.495653	-2.44551	0.0144645	0.0376887
1700028I16Rik	12.7242	-1.23102	0.50956	-2.41585	0.0156986	0.0403915
1810014B01Rik	50.0203	-1.01507	0.233626	-4.34485	1.39373e-05	8.12454e-05
Igf1	113.102	-2.79559	0.649085	-4.30698	1.65501e-05	9.52935e-05
Dram1	360.846	-4.67692	0.264717	-17.6676	7.44454e-70	3.47056e-67
Anks1b	19.0227	-1.52362	0.514734	-2.96001	0.00307627	0.00998544
Cep83os	26.4869	-1.28739	0.337155	-3.81841	0.000134316	0.00062566
Dcn	186.789	-2.60478	0.249316	-10.4477	1.50116e-25	7.68355e-24
Lum	46.2392	-1.86146	0.296343	-6.28141	3.3551e-10	4.12489e-09
Dusp6	1339.81	-1.22185	0.116394	-10.4976	8.86497e-26	4.66195e-24
Kitl	99.8796	-1.60013	0.277556	-5.76506	8.16275e-09	8.42605e-08
Nav3	30.5733	-2.44506	0.420237	-5.81829	5.94541e-09	6.23798e-08
Gm5176	7.22534	-1.71616	0.633119	-2.71064	0.00671526	0.0195794
Phlda1	571.507	-1.18474	0.258065	-4.59087	4.41403e-06	2.83461e-05
Tspan8	8.11597	-3.23614	0.777289	-4.16337	3.13585e-05	0.000169138
4933416C03Rik	6.23383	-1.69062	0.695891	-2.42944	0.0151223	0.0391835
Cpm	106.512	-2.78184	0.266217	-10.4495	1.47285e-25	7.56192e-24
Rassf3	770.853	-1.08907	0.0989861	-11.0023	3.7254e-28	2.31983e-26
B4galnt1	536.764	-1.16563	0.17988	-6.48005	9.16907e-11	1.21941e-09
Slc26a10	40.8207	-1.00296	0.260795	-3.84576	0.000120179	0.000566851
Inhbc	12.3247	-1.12376	0.478133	-2.35031	0.0187579	0.0469465
Hsd17b6	18.3096	-5.71211	0.975551	-5.85526	4.76262e-09	5.05541e-08
Sfi1	467.181	-1.39183	0.249234	-5.58442	2.34479e-08	2.25573e-07
Emid1	43.9877	-1.91262	0.338638	-5.64798	1.62345e-08	1.59925e-07
Pgam2	91.3363	-1.15717	0.219483	-5.27225	1.34764e-07	1.13282e-06
Myo1g	97.0637	-1.44136	0.20759	-6.94328	3.83086e-12	6.07898e-11
Abca13	9.03798	-2.04636	0.610971	-3.34936	0.000809974	0.0031356
Meis1	121.571	-1.5746	0.290134	-5.42714	5.72627e-08	5.1444e-07
Clhc1	3.66885	-2.15076	0.905752	-2.37455	0.0175702	0.0444626
Gpr75	16.9034	-1.0345	0.392061	-2.63862	0.00832447	0.023543
Fam196b	4.69003	-4.31516	1.18028	-3.65604	0.000256143	0.00111882
Timd2	31.5767	-8.5739	1.1056	-7.75494	8.83857e-15	1.92011e-13
Havcr1	10.9137	-7.04532	1.23155	-5.72072	1.06074e-08	1.07375e-07
Irgm1	321.433	-2.35472	0.295774	-7.96121	1.70359e-15	4.00343e-14
Tgtp2	3.12859	-4.48639	1.33492	-3.3608	0.000777158	0.00302191
Ifi47	9.6631	-1.97122	0.616705	-3.19637	0.00139167	0.00504412
Rnf130	273.983	-1.07368	0.134518	-7.98168	1.44354e-15	3.41936e-14
Grm6	1.55398	-4.23506	1.76521	-2.39918	0.0164317	0.0419896
Col23a1	19.1385	-1.09587	0.38538	-2.84362	0.00446048	0.0138081
Jade2	489.445	-1.41057	0.140124	-10.0665	7.76583e-24	3.53438e-22
Pdlim4	302.478	-3.07344	0.265822	-11.562	6.41909e-31	4.85627e-29
P4ha2	2060.63	-2.5248	0.190143	-13.2785	3.08607e-40	4.09474e-38
Igtp	56.3144	-1.95851	0.282892	-6.92318	4.4162e-12	6.95662e-11
Irgm2	69.8454	-2.02029	0.267791	-7.54429	4.54758e-14	9.07885e-13
Rasd1	76.7022	-2.78782	0.299619	-9.30457	1.34538e-20	4.92705e-19
Zfp287	26.0816	-1.09488	0.464892	-2.35513	0.0185162	0.0464561
Pik3r5	14.0115	-1.39302	0.460396	-3.02569	0.00248063	0.00828958
Cxcl16	72.7505	-1.3958	0.249318	-5.59847	2.16256e-08	2.09209e-07
Inca1	12.084	-1.24884	0.475141	-2.62836	0.00857985	0.0241662
Slc13a5	513.401	-5.01979	0.260379	-19.2788	8.0992e-83	8.21783e-80
1700051A21Rik	2.19896	-3.96087	1.48026	-2.67579	0.00745535	0.0214043
Xaf1	285.64	-1.22848	0.161927	-7.58665	3.28275e-14	6.64602e-13
Spns2	106.085	-2.6837	0.275853	-9.72873	2.27414e-22	9.45221e-21
Shpk	32.5505	-1.02028	0.384685	-2.65224	0.00799608	0.0227223
Scarf1	49.3522	-1.26438	0.373121	-3.38867	0.000702316	0.00275951
Cpd	1074.83	-1.19691	0.181235	-6.6042	3.99668e-11	5.53724e-10
Slc46a1	332.382	-1.03433	0.201217	-5.14036	2.74212e-07	2.18672e-06
Lgals9	332.244	-1.80179	0.201091	-8.96007	3.2446e-19	1.05398e-17
Evi2a	12.315	-1.77679	0.519489	-3.42026	0.000625615	0.00248761
Ccl2	105.179	-2.00111	0.315324	-6.3462	2.20701e-10	2.79712e-09
Ccl7	94.6224	-1.97216	0.312461	-6.31169	2.76001e-10	3.44731e-09
Gm11423	10.0384	-1.39838	0.588125	-2.37768	0.0174218	0.0441275
Slfn5	29.5085	-1.92166	0.432966	-4.43837	9.0643e-06	5.48212e-05
Slfn9	253.059	-3.68785	0.254071	-14.515	9.73294e-48	1.786e-45
Slfn8	24.3823	-2.28152	0.373487	-6.10869	1.00449e-09	1.16913e-08
Slfn10-ps	15.0082	-2.68074	0.511396	-5.24201	1.58839e-07	1.3204e-06
Slfn2	23.7024	-1.9652	0.454552	-4.32337	1.53662e-05	8.89731e-05
Ccl5	14.5346	-3.75439	0.605314	-6.20239	5.5612e-10	6.66609e-09
Hnf1b	350.335	-7.514	0.442903	-16.9653	1.48254e-64	5.94705e-62
Car4	285.786	-8.50316	0.620928	-13.6943	1.09846e-42	1.67675e-40
Ypel2	699.672	-1.65292	0.236559	-6.98736	2.801e-12	4.50588e-11
Tex14	716.216	-1.39215	0.192064	-7.24837	4.21805e-13	7.52399e-12
Hsf5	15.5304	-1.58499	0.516901	-3.06634	0.00216697	0.00739134
1110028F11Rik	4.7226	-3.27006	1.01768	-3.21324	0.00131248	0.00479842
Pctp	91.6896	-1.11008	0.201815	-5.50046	3.78805e-08	3.49412e-07
Tom1l1	473.225	-1.00052	0.120409	-8.30938	9.62073e-17	2.48797e-15
Abcc3	20.5286	-1.41608	0.409334	-3.45948	0.000541224	0.00217866
Gm11545	184.829	-2.26635	0.337639	-6.71234	1.91527e-11	2.78789e-10
B4galnt2	210.395	-1.81693	0.272601	-6.66516	2.64377e-11	3.76649e-10
Gjd3	5.01861	-2.03126	0.867924	-2.34037	0.0192647	0.047999
Tns4	24.4167	-2.03471	0.467109	-4.35598	1.32475e-05	7.76705e-05
Krt23	8.32538	-5.1808	1.14434	-4.52732	5.97359e-06	3.73463e-05
Kcnh4	20.7028	-1.03725	0.350362	-2.9605	0.00307143	0.00997911
Ramp2	139.101	-3.74574	0.315358	-11.8777	1.54487e-32	1.29987e-30
Wnk4	45.7078	-1.05767	0.28861	-3.66472	0.000247613	0.0010847
Etv4	3247.28	-1.69832	0.108393	-15.6681	2.49755e-55	6.23876e-53
Mpp3	16.0361	-1.49667	0.475876	-3.14508	0.0016604	0.00587854
Abca8b	31.8845	-1.38899	0.377754	-3.67698	0.000236014	0.00103905
Abca8a	2.38684	-4.86229	1.47817	-3.28941	0.00100398	0.00379193
Smim6	14.2727	-1.38373	0.438759	-3.15373	0.001612	0.00572966
Trim65	20.9832	-1.44868	0.571233	-2.53606	0.0112108	0.0303859
Lgals3bp	328.557	-2.40002	0.433606	-5.53502	3.11185e-08	2.91719e-07
Engase	396.225	-1.2991	0.173222	-7.49964	6.39937e-14	1.26152e-12
Nptx1	38.8053	-2.4791	0.352669	-7.02954	2.07219e-12	3.37518e-11
Dnmt3a	2766.57	-1.04205	0.0814378	-12.7957	1.73261e-37	1.87961e-35
Efr3b	211.155	-1.29328	0.143887	-8.9882	2.51312e-19	8.25691e-18
Ttc32	66.7256	-1.30998	0.217149	-6.03264	1.61301e-09	1.83286e-08
Fam84a	39.0653	-1.31727	0.334746	-3.93513	8.31532e-05	0.000406781
E2f6	656.772	-1.0342	0.134774	-7.67355	1.67303e-14	3.48528e-13
Rsad2	38.8634	-5.09101	0.560386	-9.08483	1.03863e-19	3.5128e-18
Cmpk2	35.8134	-2.58686	0.336302	-7.69207	1.44779e-14	3.04547e-13
Lamb1	13485.3	-3.23294	0.386169	-8.37183	5.67313e-17	1.49627e-15
Atxn7l1	208.705	-1.08387	0.256307	-4.22878	2.34959e-05	0.000129856
Efcab10	11.8868	-1.40762	0.546857	-2.57402	0.0100524	0.0276677
Lrrn3	10.5154	-2.09449	0.619893	-3.37879	0.000728068	0.00285031
Sptssa	530.167	-1.20265	0.161721	-7.4366	1.0331e-13	1.97124e-12
Mia2	6.98733	-4.92105	1.20479	-4.08456	4.41597e-05	0.000230961
Rtn1	56.3193	-3.01491	0.370625	-8.13468	4.13041e-16	1.02364e-14
Lrrc9	42.0616	-2.11658	0.282417	-7.49452	6.65414e-14	1.30875e-12
4930447C04Rik	212.411	-2.66672	0.253516	-10.5189	7.0669e-26	3.7739e-24
Slc38a6	237.706	-1.4058	0.188276	-7.4667	8.22279e-14	1.5883e-12
Tmem30b	74.7288	-1.26785	0.228373	-5.55166	2.82974e-08	2.67893e-07
Prkch	23.061	-1.2788	0.36939	-3.46191	0.000536347	0.00216105
Esr2	4.58473	-2.84479	0.970312	-2.93183	0.00336972	0.0108038
Ppp1r36	7.60442	-1.47411	0.587525	-2.50902	0.0121068	0.0324018
Fut8	1078.94	-1.29691	0.18825	-6.8893	5.60665e-12	8.74405e-11
Tmem63c	56.1737	-3.72895	0.323686	-11.5203	1.04307e-30	7.75511e-29
Tshr	18.0873	-1.9708	0.577107	-3.41496	0.000637913	0.00252951
Kcnk13	14.9748	-5.44226	0.961997	-5.65726	1.5381e-08	1.52126e-07
Gm10433	4.88516	-1.77162	0.762652	-2.32297	0.0201808	0.0498923
Tc2n	53.9643	-2.07693	0.384286	-5.40466	6.49306e-08	5.78506e-07
Lgmn	2950.31	-1.61595	0.156167	-10.3475	4.29368e-25	2.12821e-23
Unc79	1.74243	-3.579	1.48452	-2.41088	0.0159141	0.0408728
Ifi27	88.5212	-1.16504	0.277259	-4.20199	2.64574e-05	0.000144602
Serpina3g	53.5228	-3.42837	0.409167	-8.3789	5.34259e-17	1.41341e-15
Serpina3k	6.69891	-3.78186	0.970497	-3.89683	9.74616e-05	0.000470374
Serpina3n	139.474	-1.63812	0.264459	-6.19424	5.85681e-10	7.00097e-09
Bcl11b	31.7611	-1.05323	0.328128	-3.20982	0.00132818	0.0048435
Dlk1	123.694	-1.28995	0.195296	-6.60511	3.97225e-11	5.51225e-10
Amn	667.717	-7.34303	0.31038	-23.6582	9.71137e-124	4.18778e-120
Exoc3l4	16.3759	-1.77227	0.517457	-3.42496	0.00061488	0.00244831
Bag5	940.113	-1.08348	0.182035	-5.95204	2.64819e-09	2.91876e-08
Kif26a	215.719	-2.48407	0.267433	-9.28858	1.56365e-20	5.68773e-19
Tmem179	12.9354	-2.23773	0.528103	-4.23731	2.26217e-05	0.000125669
Zbtb42	40.4312	-1.51755	0.303876	-4.99398	5.91483e-07	4.46498e-06
Gpr132	2.33454	-4.03257	1.39792	-2.8847	0.00391788	0.0123568
Ptprn2	15.5392	-1.96074	0.53807	-3.64403	0.000268406	0.00116647
Fam208b	1001.78	-1.3605	0.0915855	-14.8549	6.46229e-50	1.28124e-47
Akr1c13	7.45693	-2.04973	0.649389	-3.1564	0.00159731	0.00569019
Akr1c12	15.2553	-6.0657	1.09195	-5.55491	2.77753e-08	2.63529e-07
Hist1h2bm	15.1235	-1.28529	0.472545	-2.71993	0.0065295	0.019125
Hist1h2bk	43.4528	-1.42337	0.272008	-5.23282	1.66946e-07	1.38379e-06
Hist1h2ag	11.3655	-1.41127	0.512169	-2.75548	0.00586066	0.0174837
Mboat1	42.3523	-1.37587	0.261928	-5.25285	1.49765e-07	1.24858e-06
Dusp22	95.4025	-1.28688	0.213027	-6.04095	1.53214e-09	1.74326e-08
Irf4	9.79147	-4.83438	0.976847	-4.94896	7.461e-07	5.53288e-06
Foxq1	929.138	-6.63613	0.487894	-13.6016	3.91781e-42	5.72698e-40
Foxf2	94.5665	-4.87924	0.443187	-11.0094	3.44136e-28	2.15855e-26
Serpinb6c	225.619	-1.16753	0.293761	-3.97443	7.05485e-05	0.000351105
Bmp6	259.552	-4.92069	0.269863	-18.234	2.77284e-74	1.83956e-71
Phactr1	170.502	-4.54316	0.527894	-8.60621	7.55183e-18	2.17829e-16
Barx1	16.9109	-1.72251	0.449683	-3.8305	0.000127882	0.000598925
Wnk2	203.876	-2.63188	0.246064	-10.6959	1.06362e-26	5.99554e-25
Gm2848	3.12469	-2.52821	1.05094	-2.40567	0.0161429	0.0413865
Fgfr4	123.504	-2.94304	0.189004	-15.5713	1.13993e-54	2.76938e-52
Prr7	110.825	-1.29514	0.215296	-6.01563	1.79189e-09	2.02412e-08
Pitx1	58.3382	-1.21087	0.296314	-4.08643	4.3807e-05	0.000229256
Spock1	126.683	-6.42712	0.675524	-9.51428	1.82973e-21	7.1567e-20
Gas1	183.73	-1.00711	0.179633	-5.60648	2.06483e-08	2.00316e-07
Ctla2a	34.255	-1.24527	0.306535	-4.06239	4.85729e-05	0.000251225
Fbp2	35.4987	-1.18792	0.364022	-3.26333	0.00110113	0.00411289
Slc35d2	107.677	-1.37047	0.186235	-7.35885	1.85506e-13	3.45176e-12
Cdc14b	862.515	-1.16504	0.098886	-11.7817	4.85152e-32	3.91046e-30
Ctsl	12073.7	-1.6854	0.221571	-7.60659	2.8142e-14	5.71757e-13
Gpr150	1.5409	-4.20427	1.77537	-2.36812	0.0178789	0.0451198
Fam172a	394.502	-1.09598	0.103758	-10.5628	4.43039e-26	2.38068e-24
Rasgrf2	9.11812	-1.54507	0.652345	-2.36849	0.0178608	0.0450938
Zfyve16	295.198	-1.24113	0.153651	-8.07756	6.60771e-16	1.61898e-14
F2r	3576.21	-1.17309	0.21257	-5.51861	3.41699e-08	3.1705e-07
Iqgap2	956.891	-1.06016	0.114237	-9.28035	1.68924e-20	6.12136e-19
Ankdd1b	57.2204	-2.74077	0.302914	-9.04801	1.45593e-19	4.87636e-18
Gcnt4	96.9446	-1.10649	0.285026	-3.88206	0.000103575	0.000496448
Fam169a	3049.31	-1.19285	0.111672	-10.6817	1.23946e-26	6.91892e-25
Arhgef28	237.973	-1.11565	0.306074	-3.64503	0.000267358	0.0011628
Naip5	9.12938	-6.05021	1.20422	-5.02419	5.05573e-07	3.86553e-06
Naip6	7.57809	-6.5111	1.14667	-5.67827	1.36067e-08	1.3572e-07
Cenpk	138.737	-1.03033	0.206396	-4.99202	5.97514e-07	4.5046e-06
Fam159b	23.9164	-5.37742	0.750163	-7.16833	7.59163e-13	1.31606e-11
Elovl7	125.588	-1.60282	0.264573	-6.05813	1.37709e-09	1.57621e-08
Ddx4	180.8	-1.39795	0.27835	-5.02227	5.10649e-07	3.90261e-06
Slc38a9	167.51	-1.00172	0.178629	-5.60786	2.04844e-08	1.98838e-07
Esm1	4.34651	-3.55001	1.19017	-2.98277	0.00285648	0.00937433
Itga2	11.7519	-2.49912	0.585783	-4.26628	1.98755e-05	0.000112368
Emb	1864.38	-1.63664	0.125544	-13.0363	7.60311e-39	9.17105e-37
Fgf10	473.984	-1.76026	0.266402	-6.60753	3.90772e-11	5.43145e-10
Gm3558	15.9687	-1.47987	0.439482	-3.3673	0.000759075	0.00295693
Synpr	3.96797	-2.23056	0.903033	-2.47007	0.0135087	0.035585
Rarb	36.1932	-1.04497	0.294252	-3.55129	0.000383349	0.00159913
Cfap70	17.7053	-1.62853	0.402114	-4.04991	5.12379e-05	0.000263272
Cacna1d	55.4751	-5.2105	0.910074	-5.72536	1.03217e-08	1.0479e-07
Dnah1	28.2123	-1.1837	0.329185	-3.59585	0.000323339	0.00138036
Colq	7.4907	-2.0565	0.654581	-3.1417	0.00167967	0.00593095
Slc18a3	3.0469	-2.56204	1.03562	-2.47391	0.0133644	0.0352589
Vstm4	5.11227	-2.7082	0.891743	-3.03697	0.00238967	0.00803811
Fam213a	655.405	-1.57918	0.200712	-7.86789	3.60659e-15	8.14268e-14
Ptger2	4.60028	-2.321	0.853244	-2.72021	0.00652407	0.0191156
Bmp4	759.241	-1.83158	0.233077	-7.85825	3.89528e-15	8.77149e-14
Ang	15.0302	-2.29634	0.486395	-4.72115	2.3452e-06	1.59073e-05
Slc7a7	703.991	-2.02833	0.137945	-14.7038	6.09151e-49	1.15464e-46
Ltb4r1	15.7807	-1.54151	0.543307	-2.83728	0.00454996	0.0140218
Mcpt8	24.2895	-3.4012	0.468883	-7.25383	4.05138e-13	7.2499e-12
Xpo4	2650.35	-1.00258	0.0980166	-10.2287	1.47519e-24	7.08787e-23
Gata4	2074.36	-6.47918	0.25085	-25.8289	4.19967e-147	3.622e-143
Blk	1.21624	-3.87202	1.62438	-2.38369	0.0171401	0.043542
Fam167a	34.7669	-1.16389	0.325011	-3.58108	0.000342175	0.00144981
Sox7	422.51	-7.79692	0.53938	-14.4553	2.32014e-47	4.21264e-45
Fzd3	231.136	-1.45858	0.173658	-8.39916	4.49686e-17	1.19886e-15
Fbxo16	20.3644	-1.52957	0.456582	-3.35005	0.00080798	0.00312906
Scara3	78.9369	-1.78752	0.255781	-6.98849	2.77853e-12	4.47915e-11
Clu	149.368	-1.32424	0.153129	-8.64787	5.24673e-18	1.53913e-16
Nefl	1045.56	-1.54544	0.247908	-6.23394	4.5484e-10	5.5095e-09
Stc1	52.5161	-1.38578	0.245177	-5.65216	1.58448e-08	1.56395e-07
4930480K23Rik	23.4909	-1.14161	0.402218	-2.83828	0.0045357	0.0139883
Ppp3cc	54.4502	-1.38023	0.284817	-4.84603	1.25955e-06	8.97394e-06
Slc39a14	982.989	-2.27826	0.229375	-9.93244	3.00812e-23	1.31028e-21
Piwil2	247.118	-2.56467	0.243167	-10.5469	5.24896e-26	2.81178e-24
Dok2	406.21	-3.57999	0.391643	-9.14094	6.19096e-20	2.13576e-18
Lcp1	155.234	-2.54939	0.272647	-9.35052	8.72199e-21	3.26346e-19
Kctd4	7.84242	-1.75906	0.609678	-2.88522	0.00391141	0.0123432
Enox1	653.706	-2.55396	0.403605	-6.32786	2.48588e-10	3.13214e-09
Epsti1	2.49904	-3.31852	1.34343	-2.47019	0.0135041	0.0355784
Pcdh9	41.6855	-1.39261	0.400726	-3.47521	0.000510451	0.00206976
Tbc1d4	109.998	-1.18639	0.213822	-5.5485	2.88137e-08	2.72333e-07
Ednrb	8.68108	-1.43926	0.581395	-2.47553	0.0133038	0.0351204
Rnf219	86.8026	-1.08113	0.208155	-5.19387	2.05968e-07	1.68217e-06
Cldn10	2.55453	-4.94327	1.42653	-3.46523	0.000529775	0.00213756
Sepp1	66.5938	-1.89212	0.238696	-7.92692	2.24648e-15	5.1943e-14
Dab2	2472.43	-4.53238	0.397691	-11.3967	4.3406e-30	3.08111e-28
Lifr	2316.59	-1.20071	0.173796	-6.90875	4.88945e-12	7.64625e-11
Egflam	60.3622	-5.03057	0.466772	-10.7774	4.40355e-27	2.56611e-25
Slc1a3	390.379	-1.67825	0.219903	-7.63175	2.3158e-14	4.76674e-13
Prlr	54.8547	-3.41926	0.525449	-6.50732	7.65056e-11	1.03017e-09
4930556M19Rik	18.3858	-1.11317	0.406664	-2.73733	0.00619395	0.018307
Cdh6	44.6554	-1.04097	0.406883	-2.5584	0.0105155	0.028736
Fam134b	648.913	-2.31702	0.258335	-8.96905	2.99087e-19	9.7647e-18
Fam105a	91.3734	-4.3726	0.381234	-11.4696	1.87551e-30	1.37079e-28
Ankrd33b	1349.42	-3.68901	0.227712	-16.2004	5.01276e-59	1.49078e-56
Cmbl	17.544	-1.22585	0.403083	-3.04118	0.00235654	0.00794682
Angpt1	11.3244	-2.66693	0.629708	-4.23519	2.2836e-05	0.000126615
Enpp2	14.328	-2.00372	0.487215	-4.11259	3.91246e-05	0.000206695
Sntb1	181.614	-1.05784	0.232656	-4.5468	5.44683e-06	3.43519e-05
Gm19510	15.9173	-5.51198	0.968992	-5.68837	1.28261e-08	1.28379e-07
Fam84b	217.761	-1.05354	0.254722	-4.13604	3.53347e-05	0.000188288
Ly6k	19.2414	-1.76222	0.412301	-4.27412	1.91891e-05	0.000108844
Top1mt	269.12	-1.15902	0.175179	-6.61622	3.68504e-11	5.15099e-10
Rhpn1	425.831	-4.13423	0.424521	-9.73858	2.06409e-22	8.5999e-21
Nrbp2	108.751	-1.60207	0.171565	-9.33795	9.82211e-21	3.63566e-19
Parp10	94.8209	-1.89047	0.254161	-7.4381	1.02141e-13	1.95325e-12
Smpd5	8.20067	-2.35759	0.671559	-3.51062	0.000447064	0.00183474
Oplah	830.446	-2.69749	0.24516	-11.003	3.69766e-28	2.3109e-26
Tssk5	4.03218	-2.67658	0.986244	-2.71391	0.00664935	0.0194233
Apol9a	8.36964	-2.70093	0.697997	-3.86955	0.000109038	0.000519987
Apol9b	7.47287	-2.10053	0.791748	-2.65303	0.00797728	0.0226764
Cdc42ep1	288.212	-1.60893	0.268758	-5.98655	2.14337e-09	2.39295e-08
Nptxr	18.0922	-1.03992	0.440607	-2.3602	0.0182651	0.0459197
Mchr1	1.6014	-4.2733	1.57127	-2.71964	0.00653532	0.0191388
Parvb	2333.38	-1.73651	0.126867	-13.6877	1.20312e-42	1.80458e-40
Ldoc1l	158.821	-1.07964	0.232507	-4.64347	3.4261e-06	2.25561e-05
Smc1b	69.8234	-1.50598	0.411571	-3.65909	0.000253109	0.0011064
Mov10l1	92.7145	-1.49407	0.313693	-4.76284	1.90884e-06	1.31755e-05
Mapk12	55.2703	-1.26354	0.241711	-5.22751	1.71812e-07	1.42138e-06
Tymp	18.8655	-1.42118	0.46817	-3.03561	0.00240048	0.00806189
E330033B04Rik	6.97259	-1.67929	0.700619	-2.39687	0.0165356	0.0422177
Prph	74.2436	-2.11627	0.225599	-9.38064	6.55706e-21	2.46949e-19
Krt8	733.894	-2.16786	0.179749	-12.0605	1.70837e-33	1.49582e-31
Krt18	244.126	-1.1162	0.193839	-5.75837	8.49281e-09	8.73018e-08
Soat2	66.6868	-1.12385	0.272153	-4.12947	3.63605e-05	0.000193336
1700037C18Rik	17.6961	-1.22092	0.402339	-3.03457	0.00240881	0.00808359
Nlrc3	33.7008	-1.173	0.304042	-3.85802	0.000114308	0.000542121
Abat	118.558	-1.07798	0.172793	-6.23857	4.41591e-10	5.35278e-09
Emp2	664.024	-1.53405	0.386153	-3.97265	7.10763e-05	0.000353109
Socs1	218.573	-1.35175	0.179613	-7.52591	5.23558e-14	1.03963e-12
Vwa5b2	29.1662	-1.62094	0.386488	-4.19403	2.74041e-05	0.000149492
Gm30505	6.82352	-2.33127	0.762036	-3.05927	0.00221879	0.00754869
Ahsg	36.1296	-1.12685	0.378108	-2.98023	0.00288035	0.00944907
Rtp4	58.2568	-5.2947	0.452514	-11.7006	1.26519e-31	9.91969e-30
Lppos	13.537	-1.32148	0.490892	-2.69199	0.0071027	0.0205525
P3h2	166.247	-2.4988	0.309573	-8.07176	6.92908e-16	1.69532e-14
Parp14	173.252	-1.75182	0.185219	-9.45812	3.13544e-21	1.19653e-19
Cd200	60.8459	-1.50188	0.339088	-4.42918	9.45939e-06	5.69511e-05
Dppa2	2103.32	-1.03983	0.135	-7.70245	1.33478e-14	2.83542e-13
G730013B05Rik	5.2966	-2.6576	1.05137	-2.52775	0.0114797	0.0309687
Nfkbiz	356.35	-1.34574	0.194496	-6.91912	4.54469e-12	7.14598e-11
St3gal6	40.0397	-2.63533	0.572064	-4.6067	4.09108e-06	2.64792e-05
Crybg3	380.873	-2.66142	0.198151	-13.4313	3.96418e-41	5.51437e-39
Pros1	1232.65	-1.80661	0.248499	-7.2701	3.59231e-13	6.51564e-12
Usp25	446.662	-1.06388	0.17744	-5.99571	2.02599e-09	2.26777e-08
Cyyr1	11.5323	-1.36222	0.496498	-2.74366	0.0060758	0.018004
Slc5a3	466.505	-1.16694	0.162668	-7.17372	7.2989e-13	1.26786e-11
Clic6	161.187	-4.94019	0.308545	-16.0113	1.06618e-57	2.96621e-55
Runx1	1084.71	-3.65171	0.482818	-7.56333	3.92876e-14	7.89827e-13
Ripply3	29.1013	-1.22935	0.371978	-3.30491	0.000950072	0.00360965
Dscam	11.4459	-2.53373	0.565821	-4.47798	7.53532e-06	4.6321e-05
Bace2	26.4367	-3.81826	0.533712	-7.15416	8.41861e-13	1.43805e-11
Mx2	16.1268	-4.06792	0.662339	-6.14175	8.16163e-10	9.58991e-09
Tmprss2	16.9789	-4.58625	0.681952	-6.72518	1.75376e-11	2.57233e-10
Agpat4	662.159	-1.17169	0.156996	-7.46321	8.44411e-14	1.62558e-12
Airn	30.669	-1.84266	0.329395	-5.59407	2.21809e-08	2.14101e-07
Has1	13.9453	-1.49867	0.512534	-2.92405	0.00345511	0.0110427
Zfp54	42.3798	-1.13383	0.285956	-3.96505	7.33795e-05	0.000363504
Zfp948	394.72	-1.667	0.134941	-12.3535	4.66521e-35	4.52079e-33
6330415G19Rik	4.0263	-2.96886	1.01241	-2.93247	0.00336274	0.0107874
D330041H03Rik	9.74778	-1.43271	0.5552	-2.58053	0.00986484	0.0272254
Snora78	14.3568	-1.18766	0.452227	-2.62624	0.00863331	0.0242851
Hs3st6	14.8116	-1.27829	0.466359	-2.74101	0.00612514	0.0181336
Arhgdig	103.75	-1.00074	0.282181	-3.54646	0.000390446	0.00162676
Neurl1b	20.6255	-1.85436	0.383878	-4.8306	1.36123e-06	9.63869e-06
Pi16	53.4389	-3.81956	0.492755	-7.75143	9.08623e-15	1.97143e-13
Cyp4f14	40.9212	-3.18975	0.48452	-6.58331	4.60087e-11	6.31347e-10
Psmb9	43.18	-2.7362	0.324979	-8.41963	3.77667e-17	1.0147e-15
Tap1	208.451	-1.73582	0.18886	-9.19104	3.89046e-20	1.36396e-18
Psmb8	17.7792	-3.3747	0.509331	-6.62574	3.45507e-11	4.84919e-10
Snord52	62.8588	-1.0554	0.242045	-4.36034	1.2986e-05	7.63188e-05
Vwa7	24.6291	-2.22077	0.417181	-5.32329	1.01905e-07	8.74077e-07
H2-M3	28.349	-1.18155	0.314107	-3.7616	0.000168831	0.000769396
Clic5	141.161	-5.26143	0.388039	-13.559	7.00427e-42	1.01527e-39
Tbc1d5	229.618	-1.14	0.155298	-7.34069	2.12497e-13	3.92858e-12
C3	11.5027	-1.7249	0.56089	-3.07529	0.00210301	0.00719312
Lama1	22938	-3.66889	0.310279	-11.8245	2.91626e-32	2.41839e-30
Xdh	41.3148	-3.45246	0.345938	-9.98002	1.86436e-23	8.22466e-22
Nlrc4	157.077	-2.16383	0.225885	-9.57935	9.76588e-22	3.90839e-20
Prkce	118.02	-1.3164	0.23621	-5.573	2.50395e-08	2.39814e-07
Gtf2a1l	26.9886	-6.2985	0.879836	-7.15872	8.14316e-13	1.39905e-11
Zfp438	73.3727	-1.20027	0.211605	-5.67224	1.40941e-08	1.4012e-07
Greb1l	125.691	-1.98461	0.176134	-11.2676	1.89598e-29	1.28755e-27
1010001N08Rik	69.7919	-7.26403	0.795936	-9.12641	7.08109e-20	2.41865e-18
Gata6	1588.9	-5.79547	0.382501	-15.1515	7.40107e-52	1.61596e-49
Dsc3	9.2551	-3.66602	0.901759	-4.06541	4.79478e-05	0.000248421
Dsc2	84.2536	-1.79109	0.351724	-5.09232	3.53706e-07	2.77827e-06
Nrg2	355.898	-5.08903	0.318217	-15.9923	1.44516e-57	3.95676e-55
Spry4	1557.34	-2.23291	0.237565	-9.39917	5.49938e-21	2.08024e-19
Stk32a	12.6859	-1.43688	0.61404	-2.34005	0.0192812	0.0480124
Trim36	89.6465	-1.27644	0.220143	-5.79823	6.70189e-09	7.00187e-08
Snx2	3743.25	-1.26568	0.140902	-8.98269	2.64217e-19	8.66439e-18
Prdm6	74.9971	-3.48944	0.446445	-7.81605	5.45061e-15	1.21001e-13
Zfp608	131.556	-1.32515	0.366324	-3.61743	0.000297543	0.00128148
C330018D20Rik	83.2848	-1.07397	0.228095	-4.70845	2.4961e-06	1.68549e-05
Gm4951	5.49615	-6.05708	1.21274	-4.99456	5.89692e-07	4.45341e-06
F830016B08Rik	5.89086	-5.40927	1.17925	-4.58704	4.49567e-06	2.88382e-05
Iigp1	38.107	-5.39276	0.622376	-8.66479	4.52328e-18	1.33143e-16
Slc26a2	715.5	-2.05168	0.182274	-11.256	2.1633e-29	1.45761e-27
Pde6a	5.79793	-1.73574	0.695922	-2.49415	0.0126258	0.0335878
Sh3tc2	258.912	-2.35797	0.248221	-9.49949	2.10921e-21	8.19407e-20
Elac1	197.23	-1.01723	0.17602	-5.77905	7.5125e-09	7.79682e-08
Mapk4	228.729	-1.42044	0.231363	-6.13946	8.28035e-10	9.70957e-09
Myo5b	282.533	-3.73961	0.316662	-11.8095	3.487e-32	2.85058e-30
Lipg	97.2382	-1.85679	0.259882	-7.14476	9.01504e-13	1.53353e-11
Zbtb7c	106.371	-1.95547	0.279027	-7.00817	2.41458e-12	3.91438e-11
Ssh3	198.994	-1.07064	0.334864	-3.19723	0.00138754	0.00503124
Ovol1	8.64935	-1.69956	0.61464	-2.76513	0.00568998	0.0170541
Rab3il1	494.363	-3.4583	0.504356	-6.85686	7.03907e-12	1.07639e-10
Myrf	428.079	-2.21842	0.177798	-12.4772	9.94549e-36	9.85918e-34
Pga5	116.27	-3.89854	0.745808	-5.22728	1.72024e-07	1.42246e-06
Dtx4	106.991	-1.63671	0.324886	-5.0378	4.70924e-07	3.61181e-06
Fam111a	748.313	-1.90909	0.12407	-15.3872	1.99581e-53	4.5297e-51
Glyat	3.89374	-4.81244	1.34419	-3.58019	0.00034335	0.00145443
Gcnt1	784.767	-1.27779	0.24006	-5.32279	1.02187e-07	8.75623e-07
Pcsk5	32.2114	-1.12613	0.370563	-3.03896	0.00237394	0.00799427
Trpm6	99.8872	-3.82262	0.714858	-5.34738	8.92371e-08	7.75832e-07
Gda	23.8582	-4.71172	0.681658	-6.91214	4.77397e-12	7.49282e-11
Fam189a2	205.458	-1.77653	0.474761	-3.74194	0.000182605	0.000825409
Dock8	16.0726	-1.62981	0.522221	-3.12092	0.0018029	0.00630155
Dmrt1	831.415	-1.10943	0.0796254	-13.9331	3.98629e-44	6.61149e-42
Smarca2	371.918	-2.75466	0.499339	-5.51662	3.45581e-08	3.2048e-07
Ak3	470.037	-1.02199	0.25007	-4.08683	4.37312e-05	0.000228998
Il33	46.5626	-3.00893	0.336418	-8.94401	3.75304e-19	1.21229e-17
Ppp1r2-ps3	1.77348	-4.41488	1.73451	-2.54532	0.0109179	0.0296898
Dkk1	224.002	-4.76299	0.592635	-8.03697	9.20907e-16	2.21854e-14
Minpp1	1220.97	-1.05267	0.153672	-6.85008	7.38111e-12	1.12471e-10
Atad1	2073.9	-1.02025	0.14721	-6.93056	4.19177e-12	6.62122e-11
Ifit2	86.4501	-1.10618	0.348227	-3.1766	0.00149013	0.00535372
Ifit3	80.7357	-5.55552	0.510338	-10.886	1.34481e-27	8.0265e-26
Ifit3b	74.962	-5.10901	0.477081	-10.7089	9.24471e-27	5.26277e-25
Ifit1	137.114	-5.26769	0.366938	-14.3558	9.79659e-47	1.70688e-44
Pcgf5	346.151	-1.55578	0.177118	-8.78383	1.57999e-18	4.86664e-17
Fgfbp3	44.1876	-1.42948	0.337432	-4.23636	2.27167e-05	0.000126116
Exoc6	695.141	-1.84236	0.184491	-9.98615	1.75259e-23	7.77131e-22
Cyp26c1	8.39345	-2.83994	0.733517	-3.87167	0.000108091	0.000516042
Cyp26a1	101.013	-5.61283	0.668771	-8.39275	4.74904e-17	1.26025e-15
Slc35g1	2108.2	-1.47244	0.240168	-6.13086	8.74053e-10	1.02283e-08
Pik3ap1	20.5097	-2.47781	0.437184	-5.66765	1.44765e-08	1.43674e-07
Slit1	30.3528	-1.25499	0.352664	-3.5586	0.000372838	0.0015594
Cutc	90.4415	-1.46618	0.232363	-6.30986	2.79284e-10	3.48327e-09
Cpn1	72.7742	-1.04173	0.224005	-4.65048	3.31163e-06	2.18524e-05
Sema4g	972.866	-1.37141	0.228012	-6.01463	1.80294e-09	2.03261e-08
Sorcs1	12.5192	-1.36794	0.500803	-2.7315	0.00630475	0.018577
Pdcd4	689.658	-1.68075	0.447381	-3.75686	0.000172061	0.000782101
Acsl5	385.221	-1.06175	0.39654	-2.67754	0.00741641	0.0213067
Zdhhc6	1130.78	-1.03599	0.186206	-5.56364	2.64207e-08	2.51507e-07
Habp2	280.598	-11.7206	1.25651	-9.3279	1.07988e-20	3.9801e-19
Casp7	179.675	-1.12847	0.146733	-7.69067	1.4637e-14	3.07519e-13
Tdrd1	17.6287	-2.50283	0.549799	-4.55226	5.30722e-06	3.35526e-05
Pnliprp2	3.34088	-3.79883	1.30536	-2.91017	0.00361228	0.0114918
Shtn1	165.577	-3.79714	0.614122	-6.18305	6.28762e-10	7.50036e-09
Ccdc3	252.179	-1.80666	0.188737	-9.57236	1.04494e-21	4.16262e-20
Itih2	11.5739	-1.42379	0.556407	-2.55889	0.0105007	0.0287047
Sfmbt2	2291.95	-3.1966	0.159353	-20.0598	1.65692e-89	2.04145e-86
Cubn	7202.97	-9.6467	0.411837	-23.4236	2.45731e-121	8.47722e-118
Apbb1ip	71.0864	-1.04588	0.293739	-3.56058	0.000370043	0.00155075
Il1rn	8.09227	-1.55433	0.661229	-2.35067	0.0187396	0.0469347
Psd4	153.581	-2.88943	0.228926	-12.6217	1.6036e-36	1.63672e-34
Clic3	12.3225	-3.63676	0.716063	-5.07882	3.79777e-07	2.96013e-06
Gm996	20.1123	-1.30635	0.412752	-3.16496	0.00155103	0.00555382
Fam163b	7.491	-1.46774	0.629319	-2.33226	0.0196868	0.048853
Phf19	59.5196	-1.44437	0.224049	-6.44665	1.14351e-10	1.5011e-09
Ggta1	1489.68	-1.2901	0.16836	-7.66273	1.82015e-14	3.77354e-13
Lhx6	74.1787	-1.27045	0.244049	-5.20573	1.93232e-07	1.58265e-06
Crb2	103.115	-3.69724	0.427642	-8.64564	5.35069e-18	1.56431e-16
1700019E08Rik	2.59523	-4.95496	1.6738	-2.96031	0.00307329	0.00998327
Kcnj3	7.58723	-1.45461	0.594829	-2.44543	0.014468	0.0376919
Nr4a2	178.279	-1.58411	0.267723	-5.91697	3.27932e-09	3.57102e-08
Ifih1	71.6952	-3.04266	0.394364	-7.71536	1.20642e-14	2.57544e-13
Cobll1	275.876	-1.56698	0.307536	-5.09526	3.48255e-07	2.74169e-06
Scn7a	3.3722	-3.19453	1.12037	-2.85132	0.0043538	0.0135313
Nostrin	434.217	-7.49533	0.679438	-11.0317	2.68884e-28	1.72415e-26
Dhrs9	27.1014	-2.1291	0.471325	-4.51726	6.26446e-06	3.90516e-05
Lrp2	4941.92	-4.14696	0.224062	-18.5081	1.7755e-76	1.39207e-73
Pdk1	3552.29	-1.25843	0.138963	-9.05581	1.35557e-19	4.55793e-18
Gpr155	24.1182	-1.05503	0.335967	-3.14028	0.00168784	0.00595611
Frzb	16.6627	-1.96763	0.463289	-4.24708	2.1657e-05	0.00012109
Calcrl	16.4499	-1.59093	0.438957	-3.62435	0.00028969	0.00125078
Tfpi	2111.67	-1.67356	0.1914	-8.74381	2.25386e-18	6.8687e-17
Serping1	362.151	-1.05291	0.407444	-2.58419	0.00976075	0.0269553
Slc43a3	234.565	-2.97929	0.218299	-13.6478	2.08129e-42	3.09484e-40
Slc35c1	389.869	-1.09615	0.198567	-5.5203	3.38419e-08	3.14684e-07
Cd82	64.1657	-1.20605	0.325163	-3.70905	0.000208037	0.000926285
Alx4	41.1083	-1.05207	0.450969	-2.33292	0.0196525	0.0488005
Gm13889	81.0569	-1.2662	0.259001	-4.88878	1.01462e-06	7.35652e-06
Prr5l	81.1863	-1.20053	0.396783	-3.02567	0.00248083	0.00828958
Trim44	1987.06	-1.09256	0.138703	-7.87695	3.35477e-15	7.59403e-14
Lmo2	15.0456	-1.34812	0.453501	-2.97268	0.00295209	0.00965684
Platr8	27.2814	-2.1913	0.395679	-5.53807	3.05822e-08	2.8716e-07
Lpcat4	753.513	-1.56127	0.138682	-11.2579	2.11675e-29	1.43184e-27
Spred1	1666.46	-1.26559	0.118305	-10.6977	1.04348e-26	5.90133e-25
Disp2	3.35092	-3.80219	1.24446	-3.0553	0.00224835	0.00762971
4933406J08Rik	12.4177	-2.33952	0.657249	-3.55957	0.000371469	0.00155521
Sord	735.217	-1.86607	0.204413	-9.12892	6.91834e-20	2.37056e-18
Sema6d	52.9966	-2.09638	0.348911	-6.00835	1.87423e-09	2.1061e-08
Dusp2	12.5183	-2.28474	0.592311	-3.85733	0.000114632	0.000543508
Adra2b	14.9983	-3.27088	0.668604	-4.89209	9.97684e-07	7.24287e-06
Mertk	191.8	-1.39261	0.222787	-6.25087	4.08183e-10	4.97228e-09
Pdyn	11.642	-3.77219	0.686508	-5.49475	3.91269e-08	3.60138e-07
Hspa12b	32.1503	-1.14964	0.29278	-3.92663	8.61454e-05	0.0004196
Lrrn4	276.019	-1.78625	0.248317	-7.19343	6.31846e-13	1.10423e-11
Bmp2	77.163	-2.39911	0.402858	-5.95522	2.59727e-09	2.86446e-08
Flrt3	859.909	-2.45465	0.370336	-6.62817	3.39877e-11	4.7836e-10
Bfsp1	14.4003	-1.61571	0.511244	-3.16036	0.00157576	0.00562273
Rin2	242.368	-1.11934	0.212711	-5.26228	1.42281e-07	1.19136e-06
Insm1	17.4053	-1.34722	0.405695	-3.32078	0.000897657	0.00343015
Foxa2	127.815	-5.96617	0.468751	-12.7278	4.14418e-37	4.38546e-35
Rspo4	5.75062	-2.27928	0.955044	-2.38657	0.0170063	0.0433041
Tcf15	723.589	-1.85228	0.16096	-11.5077	1.20655e-30	8.89392e-29
Ptprt	14.2064	-2.24365	0.611283	-3.6704	0.000242175	0.00106346
Ptprtos	25.3486	-2.38311	0.416667	-5.71946	1.06866e-08	1.0805e-07
Hnf4a	87.6975	-1.73976	0.273477	-6.36166	1.99587e-10	2.54259e-09
Kcns1	6.25393	-1.71154	0.706293	-2.42327	0.0153814	0.0397176
Matn4	19.1203	-2.84589	0.573703	-4.96056	7.02915e-07	5.24192e-06
Mmp9	69.5691	-2.14555	0.264534	-8.11069	5.03324e-16	1.23673e-14
Nfatc2	82.8731	-1.11698	0.210015	-5.31858	1.0458e-07	8.9479e-07
Cass4	21.7421	-1.00364	0.424062	-2.36673	0.0179462	0.0452764
Ctsz	2437.43	-1.07088	0.145733	-7.34825	2.00819e-13	3.72465e-12
Tubb1	4.58325	-3.2205	1.06218	-3.03196	0.00242973	0.0081427
Edn3	4.15634	-4.89496	1.32843	-3.68477	0.00022891	0.00101191
Chrna4	12.3339	-1.86825	0.485629	-3.84707	0.00011954	0.000564144
Ptk6	22.9565	-7.38489	1.18276	-6.24375	4.27202e-10	5.18565e-09
Srms	2.16965	-3.89109	1.37942	-2.82081	0.0047902	0.0146787
Helz2	278.176	-2.16908	0.184647	-11.7472	7.30073e-32	5.77662e-30
Oprl1	4.63197	-3.21814	1.03033	-3.12341	0.0017877	0.00626113
Pex2	191.133	-1.83717	0.185655	-9.89562	4.34907e-23	1.87075e-21
Pag1	417.489	-1.38476	0.274869	-5.03789	4.70703e-07	3.61172e-06
Car2	886.263	-1.71466	0.1974	-8.6862	3.74772e-18	1.12035e-16
Cp	23.669	-1.05976	0.418916	-2.52977	0.0114138	0.0308391
Hps3	245.017	-1.43343	0.151018	-9.49178	2.27116e-21	8.78367e-20
Cpb1	5.28333	-3.90439	1.05922	-3.68609	0.000227725	0.00100719
4932438A13Rik	2506.42	-1.22963	0.148245	-8.29459	1.0896e-16	2.80935e-15
Bbs12	54.7672	-1.57421	0.261878	-6.01125	1.84097e-09	2.07142e-08
Slc25a31	17.2663	-2.60858	0.54079	-4.82364	1.40959e-06	9.94439e-06
D3Ertd751e	48.4588	-1.26384	0.272121	-4.64441	3.4105e-06	2.24705e-05
Ccrn4l	1670.55	-1.01542	0.101209	-10.0329	1.09243e-23	4.91991e-22
Mgst2	9.13353	-3.00659	0.655118	-4.58938	4.44554e-06	2.85272e-05
Maml3	78.1759	-3.11669	0.342593	-9.09736	9.25526e-20	3.13643e-18
Sohlh2	204.245	-1.21868	0.51754	-2.35475	0.0185349	0.0464896
Tm4sf1	156.738	-1.06345	0.289208	-3.67711	0.000235896	0.0010388
Plch1	151.691	-1.31605	0.164223	-8.01383	1.11192e-15	2.66382e-14
Slc33a1	390.225	-1.11608	0.162595	-6.86419	6.68689e-12	1.02618e-10
Vmn2r-ps11	1.68622	-4.35639	1.50959	-2.8858	0.00390418	0.0123226
Mlf1	15.8917	-1.55781	0.558905	-2.78725	0.00531582	0.0160864
Ppm1l	373.281	-1.39909	0.215814	-6.48285	9.00054e-11	1.19884e-09
Tmem144	372.793	-2.39912	0.262374	-9.1439	6.02387e-20	2.08228e-18
Fgb	1.63604	-4.2963	1.54871	-2.77412	0.00553509	0.0166623
Tlr2	259.604	-1.12333	0.269828	-4.16313	3.13921e-05	0.000169266
Fhdc1	233.306	-2.46626	0.258612	-9.53651	1.47713e-21	5.81713e-20
Tdrkh	30.856	-1.17539	0.329265	-3.56973	0.000357352	0.00150414
Mtmr11	258.273	-1.60954	0.210551	-7.6444	2.09918e-14	4.33639e-13
Sv2a	40.893	-1.23363	0.27862	-4.42762	9.52779e-06	5.7308e-05
Hsd3b1	7.28764	-6.45966	1.32977	-4.85771	1.18749e-06	8.49564e-06
Hao2	1.79481	-4.44957	1.49872	-2.96892	0.00298848	0.00975084
Ppm1j	363.188	-1.13627	0.201298	-5.64473	1.65438e-08	1.62786e-07
AI504432	8.13269	-1.6084	0.680426	-2.36381	0.0180882	0.0455612
Vav3	21.9053	-1.1241	0.358142	-3.1387	0.00169699	0.00598229
Dpyd	18.2778	-2.21015	0.512625	-4.31143	1.62201e-05	9.3666e-05
Slc44a3	177.952	-3.67523	0.282929	-12.99	1.39487e-38	1.62568e-36
Ndst3	9.26867	-3.23222	0.727542	-4.44266	8.88536e-06	5.38334e-05
Enpep	51.6816	-4.64703	0.559918	-8.29948	1.04569e-16	2.70016e-15
Pla2g12a	298.683	-1.03152	0.207937	-4.96074	7.02238e-07	5.23914e-06
Cxxc4	13.0348	-2.32758	0.633811	-3.67236	0.000240318	0.00105692
Slc9b2	59.3878	-1.75312	0.239483	-7.32042	2.47201e-13	4.54097e-12
Slc9b1	237.711	-1.14964	0.174755	-6.57858	4.74977e-11	6.51262e-10
Slc39a8	177.479	-3.61167	0.479085	-7.53869	4.74716e-14	9.46633e-13
Mttp	104.6	-1.52932	0.175901	-8.69416	3.49392e-18	1.05177e-16
Tspan5	711.441	-1.47038	0.154172	-9.5373	1.46606e-21	5.78674e-20
Rap1gds1	1471.84	-1.19852	0.105604	-11.3492	7.48545e-30	5.27006e-28
Gbp5	2.94032	-4.38516	1.36223	-3.2191	0.00128593	0.00471136
Gbp7	56.093	-3.82874	0.372397	-10.2813	8.55249e-25	4.13226e-23
Gbp3	57.1758	-5.12309	0.505358	-10.1376	3.76391e-24	1.75469e-22
Gbp2	50.9277	-3.14589	0.418568	-7.51584	5.65457e-14	1.11853e-12
Clca3a1	54.9533	-2.13548	0.351297	-6.07884	1.21054e-09	1.39389e-08
Odf2l	224.173	-1.24124	0.150636	-8.24001	1.72199e-16	4.36803e-15
Lpar3	19.2681	-2.85885	0.50001	-5.71759	1.08046e-08	1.0894e-07
Gm10636	2.14751	-4.69443	1.51908	-3.09031	0.00199946	0.0068826
Ctbs	142.906	-1.32883	0.179979	-7.38326	1.54466e-13	2.90237e-12
Ifi44	56.0207	-5.7978	0.888092	-6.52838	6.64845e-11	9.02984e-10
St6galnac3	129.219	-1.05611	0.25338	-4.16808	3.07177e-05	0.000166201
5730460C07Rik	3.52829	-5.40747	1.26079	-4.28896	1.79512e-05	0.000102564
Negr1	4.89872	-1.77596	0.75237	-2.36049	0.0182508	0.0459038
Depdc1a	310.784	-1.0227	0.148728	-6.8763	6.14275e-12	9.50228e-11
Lyn	220.482	-1.62181	0.186294	-8.70566	3.15736e-18	9.55461e-17
Decr1	263.346	-1.01437	0.127172	-7.97636	1.50707e-15	3.55128e-14
Osgin2	360.193	-1.00008	0.127716	-7.8305	4.85925e-15	1.08291e-13
Epha7	212.021	-1.2962	0.209825	-6.17755	6.51046e-10	7.75086e-09
Ddx58	1082.77	-1.41111	0.206922	-6.81953	9.13377e-12	1.36761e-10
Cntfr	181.713	-1.88148	0.185157	-10.1616	2.94297e-24	1.3832e-22
Glipr2	3489.81	-1.82664	0.170234	-10.7302	7.34441e-27	4.22279e-25
Ccin	17.0862	-1.81875	0.439621	-4.13708	3.51746e-05	0.000187547
Frmpd1	81.0942	-3.00191	0.265355	-11.3128	1.13412e-29	7.88808e-28
Trim14	23.4581	-2.93684	0.43754	-6.71217	1.91756e-11	2.78887e-10
Coro2a	27.0377	-1.20701	0.394987	-3.05581	0.00224451	0.00761816
Col15a1	13.1652	-1.65009	0.515019	-3.20393	0.00135565	0.00492598
Frrs1l	91.1486	-1.97983	0.334112	-5.92565	3.11059e-09	3.398e-08
Ptpn3	1583.2	-1.48421	0.093824	-15.8191	2.29797e-56	6.0981e-54
AI314180	1536.68	-1.17544	0.116016	-10.1317	3.99534e-24	1.85756e-22
Col27a1	320.706	-1.48292	0.268515	-5.52269	3.33857e-08	3.10945e-07
Frem1	5.55775	-2.4056	0.771229	-3.11917	0.0018136	0.00633256
Cntln	69.7457	-1.20762	0.280647	-4.303	1.68501e-05	9.68503e-05
Nfia	87.7788	-1.21735	0.346615	-3.51212	0.000444551	0.0018253
Dab1	142.872	-1.58149	0.173528	-9.11375	7.95833e-20	2.70223e-18
Pcsk9	44.8251	-1.45138	0.295364	-4.91389	8.9289e-07	6.54546e-06
Fam151a	27.8096	-7.66312	1.07135	-7.1528	8.50243e-13	1.45063e-11
Dmrtb1	19.0267	-1.3499	0.491439	-2.74683	0.00601739	0.0178616
Lrp8	473.82	-1.11042	0.133421	-8.32269	8.59921e-17	2.22714e-15
Ttc39aos1	4.77097	-2.29608	0.838092	-2.73966	0.00615036	0.0181875
Ttc39a	21.0115	-2.47744	0.445351	-5.56288	2.65353e-08	2.52458e-07
Cdkn2c	66.4609	-1.0279	0.239509	-4.29171	1.773e-05	0.000101435
Bend5	270.236	-4.69497	0.284275	-16.5156	2.83312e-61	9.39779e-59
Pdzk1ip1	5.14409	-2.9861	1.0055	-2.96975	0.00298039	0.00972912
Cyp4x1	3.3778	-5.36609	1.47666	-3.63393	0.000279135	0.00120949
2610528J11Rik	4.67077	-1.88567	0.791177	-2.38338	0.0171546	0.0435685
Rimkla	87.2672	-2.18557	0.306052	-7.14117	9.25411e-13	1.57265e-11
Heyl	17.9815	-1.71904	0.551566	-3.11666	0.00182914	0.00638552
D830031N03Rik	561.339	-1.17942	0.149718	-7.87756	3.33826e-15	7.56657e-14
A3galt2	8.35128	-1.90411	0.59274	-3.21239	0.00131635	0.0048095
Fabp3	3806.13	-1.23704	0.312752	-3.95535	7.64239e-05	0.000376746
Map3k6	202.606	-1.23182	0.164855	-7.47213	7.89081e-14	1.53275e-12
Rhd	86.1775	-1.11694	0.198003	-5.64101	1.69054e-08	1.6606e-07
Epha8	5.37076	-3.03578	1.01324	-2.9961	0.00273455	0.00902914
Eif4g3	1478.25	-1.16448	0.332791	-3.49913	0.000466781	0.00190885
Fam43b	25.7417	-1.10391	0.34926	-3.1607	0.0015739	0.00561725
Igsf21	77.3648	-2.7642	0.375306	-7.36519	1.76896e-13	3.29869e-12
Fv1	63.554	-2.99011	0.432622	-6.91161	4.79175e-12	7.5139e-11
Tnfrsf14	4.78639	-2.55518	0.878908	-2.90722	0.00364652	0.0115921
Tnfrsf18	24.5496	-1.2263	0.40673	-3.01502	0.00256964	0.00854562
Isg15	125.48	-4.13732	0.361823	-11.4347	2.80628e-30	2.04243e-28
AW011738	19.359	-2.55725	0.432554	-5.91199	3.37994e-09	3.67363e-08
Mterf1b	25.8158	-1.21447	0.39934	-3.04118	0.00235653	0.00794682
Steap2	485.035	-1.66933	0.19199	-8.69486	3.47257e-18	1.04717e-16
Steap1	136.041	-1.49784	0.206288	-7.2609	3.84513e-13	6.9115e-12
Steap4	14.5239	-5.99235	1.10299	-5.43285	5.54615e-08	4.99299e-07
Grm3	3.94625	-2.93974	0.98923	-2.97175	0.00296109	0.00968079
Hgf	12.7764	-1.38891	0.477588	-2.90817	0.00363547	0.0115613
Gm15421	17.5042	-1.45497	0.463707	-3.1377	0.00170276	0.00599775
Nos3	76.2167	-1.50632	0.295684	-5.09436	3.49913e-07	2.75223e-06
Tcf23	344.474	-8.58467	0.70395	-12.195	3.30515e-34	3.01643e-32
Fgfr3	93.7195	-3.00613	0.290366	-10.3529	4.05882e-25	2.02343e-23
Hgfac	5.2407	-1.99954	0.806804	-2.47834	0.0131994	0.0348928
Lrpap1	6712.55	-1.32261	0.222712	-5.93868	2.87325e-09	3.15673e-08
Cpz	42.8609	-1.34443	0.335842	-4.00317	6.24984e-05	0.000314847
Stk32b	7.47568	-2.71081	0.82726	-3.27686	0.00104969	0.0039464
Msx1	16.3584	-1.81248	0.596819	-3.0369	0.00239028	0.00803859
Hs3st1	267.032	-4.69532	0.327979	-14.3159	1.7408e-46	3.0027e-44
Slc34a2	18.7294	-5.76731	0.969334	-5.94977	2.68523e-09	2.95769e-08
Klb	735.093	-5.57272	0.278354	-20.0202	3.66938e-89	4.21954e-86
Chrna9	69.4545	-2.44639	0.310434	-7.88057	3.25892e-15	7.39646e-14
9130230L23Rik	3.88136	-2.62335	0.988171	-2.65475	0.00793663	0.0225869
C330024D21Rik	167.861	-2.19811	0.166258	-13.2211	6.63074e-40	8.47212e-38
Nfxl1	956.729	-1.09026	0.171466	-6.35847	2.03772e-10	2.59399e-09
Pdgfra	2390.19	-6.06011	0.40448	-14.9825	9.56227e-51	1.98722e-48
Hopx	350.872	-3.89958	0.42098	-9.26311	1.98556e-20	7.1352e-19
Spink2	9.53127	-1.87912	0.555458	-3.383	0.000716984	0.00281266
Ugt2b34	7.27787	-6.44924	1.17351	-5.4957	3.89162e-08	3.58582e-07
Csn3	2.79549	-4.2672	1.31193	-3.25261	0.00114348	0.00424994
Adamts3	17.6043	-2.97283	0.489437	-6.07397	1.24783e-09	1.43396e-08
Cxcl1	147.267	-1.69739	0.212203	-7.99889	1.25545e-15	2.98281e-14
Cxcl2	6.99894	-3.28437	0.929204	-3.53461	0.000408383	0.00169007
Areg	16.595	-2.46254	0.499966	-4.92542	8.41799e-07	6.20256e-06
Thap6	128.731	-1.22966	0.189857	-6.47674	9.37232e-11	1.24521e-09
Cdkl2	168.486	-1.19755	0.171201	-6.99503	2.65208e-12	4.28331e-11
Cxcl10	35.1477	-4.31027	0.480579	-8.96891	2.99468e-19	9.7647e-18
Scarb2	1008.79	-1.03038	0.127995	-8.05014	8.26987e-16	2.00347e-14
Hpse	35.7976	-2.1615	0.320246	-6.7495	1.48358e-11	2.18534e-10
Agpat9	247.126	-5.03716	0.51519	-9.77728	1.40948e-22	5.94427e-21
Gbp9	54.7192	-1.17769	0.266575	-4.41784	9.9694e-06	5.97298e-05
Gbp6	15.3409	-2.81617	0.511622	-5.5044	3.70433e-08	3.42239e-07
Lrrc8b	345.463	-1.19399	0.117426	-10.168	2.75417e-24	1.298e-22
Lrrc8c	330.819	-1.27413	0.29584	-4.30684	1.65601e-05	9.53106e-05
Brdt	20.4045	-1.13106	0.410829	-2.75311	0.00590318	0.0175862
Ephx4	4.50254	-2.83121	0.93221	-3.0371	0.00238868	0.00803636
Cplx1	18.0119	-1.93252	0.504026	-3.83417	0.000125988	0.000590857
Galnt9	16.1982	-1.26147	0.412761	-3.05618	0.0022418	0.00761047
Svop	40.0341	-1.29423	0.349525	-3.70282	0.000213212	0.000947127
Oasl2	118.736	-5.70148	0.425325	-13.405	5.6518e-41	7.73713e-39
Oasl1	63.2059	-1.81884	0.282397	-6.44074	1.18894e-10	1.55718e-09
Hrk	52.6075	-1.93885	0.256712	-7.55263	4.26568e-14	8.54573e-13
Iqcd	80.8346	-2.20075	0.210168	-10.4714	1.16934e-25	6.09365e-24
Oas2	105.626	-1.43306	0.19957	-7.18072	6.93472e-13	1.20947e-11
Oas1b	14.5579	-2.75477	0.523275	-5.26447	1.40595e-07	1.17896e-06
Tmem116	44.7089	-1.54353	0.336095	-4.59255	4.37863e-06	2.81712e-05
Acad12	69.7895	-1.02124	0.236698	-4.31455	1.59926e-05	9.2476e-05
Abcb9	23.1727	-1.37771	0.481205	-2.86304	0.00419592	0.0131214
Dnah10	83.2144	-1.0375	0.311476	-3.3309	0.000865648	0.00332181
Cngb1	11.8777	-1.42579	0.562636	-2.53412	0.011273	0.0305161
Daglb	153.672	-1.17772	0.14269	-8.25371	1.53547e-16	3.91794e-15
Slc46a3	46.7024	-1.19238	0.352614	-3.38156	0.000720768	0.00282557
Samd9l	119.808	-1.76109	0.337427	-5.21918	1.79718e-07	1.48182e-06
Tfpi2	26.9899	-2.27114	0.392193	-5.79088	7.00168e-09	7.28859e-08
Tfec	36.6343	-6.01704	0.708718	-8.49003	2.06589e-17	5.67428e-16
Tmem229a	8.63579	-2.15848	0.645407	-3.34438	0.000824671	0.00318583
Zfp800	279.454	-1.13106	0.169254	-6.68263	2.34684e-11	3.3762e-10
Lrrc4	19.1407	-1.06732	0.408582	-2.61227	0.00899442	0.0251369
Mest	1563.52	-1.09033	0.186968	-5.83162	5.48908e-09	5.78383e-08
Podxl	2250.93	-2.79707	0.227825	-12.2772	1.20015e-34	1.12508e-32
Stra8	501.366	-2.47331	0.189612	-13.0441	6.87042e-39	8.40481e-37
Parp12	264.503	-1.93333	0.169805	-11.3856	4.93238e-30	3.48683e-28
Gstk1	30.3155	-1.3656	0.312723	-4.3668	1.26082e-05	7.43012e-05
Epha1	246.898	-1.45138	0.284177	-5.1073	3.26797e-07	2.58337e-06
AI854703	24.7954	-1.40921	0.359306	-3.92202	8.78096e-05	0.000427137
Tmem176b	174.723	-1.19317	0.229841	-5.19128	2.08858e-07	1.70497e-06
Tmem176a	77.4148	-1.68714	0.323701	-5.21203	1.86786e-07	1.53642e-06
Halr1	248.945	-1.34446	0.120016	-11.2023	3.97137e-29	2.64487e-27
Tril	25.695	-2.87029	0.443856	-6.46671	1.00162e-10	1.32491e-09
Chn2	148.391	-1.46011	0.244101	-5.98159	2.20966e-09	2.46058e-08
Adcyap1r1	29.3859	-1.48715	0.395554	-3.75966	0.000170145	0.00077477
Herc6	29.9881	-1.92736	0.340326	-5.66328	1.48509e-08	1.47304e-07
Lancl2	538.998	-1.0691	0.134768	-7.93293	2.14029e-15	4.96875e-14
A730020E08Rik	5.21187	-2.76393	0.963674	-2.86812	0.00412923	0.0129453
Ccser1	40.8902	-2.08916	0.359325	-5.8141	6.09592e-09	6.39201e-08
Vmn1r32	3.1357	-3.08379	1.11787	-2.75863	0.00580449	0.0173371
Gadd45a	481.79	-1.25511	0.230553	-5.44389	5.21295e-08	4.7053e-07
Dnah6	15.7476	-3.42388	0.615062	-5.56672	2.5958e-08	2.47512e-07
Eva1a	200.211	-1.89565	0.235603	-8.04598	8.55608e-16	2.0699e-14
Add2	18.3461	-4.27597	0.636318	-6.71986	1.81893e-11	2.65888e-10
Prokr1	20.7888	-2.24288	0.428915	-5.22919	1.70258e-07	1.40988e-06
Fgd5	89.1583	-1.28398	0.315027	-4.07576	4.58639e-05	0.000239109
Prickle2	348.745	-1.43236	0.250213	-5.72455	1.03708e-08	1.05165e-07
Fam19a1	1.28923	-3.9701	1.64793	-2.40914	0.0159901	0.0410375
Eif4e3	33.7244	-1.21526	0.34619	-3.51039	0.000447444	0.00183565
Gpr27	30.1871	-1.82293	0.374379	-4.86922	1.12037e-06	8.06565e-06
Lhfpl4	15.663	-1.82512	0.542954	-3.36146	0.000775302	0.00301606
Alox5	40.3879	-1.21038	0.329901	-3.66891	0.000243584	0.00106911
Usp18	87.0328	-5.0413	0.383792	-13.1355	2.06089e-39	2.59477e-37
Kcna6	24.1313	-2.03005	0.394628	-5.14421	2.68643e-07	2.14628e-06
Tspan11	17.0429	-1.15259	0.436488	-2.64059	0.00827613	0.0234409
Tspan9	1217.26	-1.08525	0.115523	-9.39419	5.76593e-21	2.17629e-19
9330102E08Rik	44.0765	-1.11676	0.2852	-3.91572	9.01331e-05	0.000437822
Clec2d	19.5462	-1.56855	0.457681	-3.42716	0.000609925	0.0024297
Clec1a	3.04772	-4.42897	1.43303	-3.09064	0.00199728	0.00688057
Olr1	55.9547	-1.92038	0.442563	-4.33922	1.4299e-05	8.32128e-05
Plbd1	100.672	-3.49187	0.327916	-10.6487	1.76849e-26	9.80859e-25
Mgst1	75.5081	-1.19283	0.263288	-4.53051	5.88417e-06	3.68943e-05
Mettl20	62.9038	-1.1262	0.222558	-5.06027	4.18666e-07	3.24273e-06
Nlrp4c	14.3775	-1.38365	0.510864	-2.70845	0.00675975	0.0196858
C5ar2	3.65019	-3.93501	1.25554	-3.13411	0.00172375	0.0060593
Ptgir	7.06787	-1.71126	0.624989	-2.73807	0.00618011	0.0182692
Mill2	5.24081	-2.74038	0.94987	-2.88501	0.003914	0.0123469
Fcgbp	8.89425	-1.3484	0.563384	-2.3934	0.0166931	0.042578
2200002D01Rik	126.138	-1.59792	0.259451	-6.15887	7.32658e-10	8.66183e-09
Arhgap33	74.5558	-1.07801	0.211674	-5.09277	3.52872e-07	2.77298e-06
Atp4a	11.0279	-1.57627	0.544248	-2.89624	0.00377666	0.0119639
Dmkn	19.3844	-3.66253	0.649672	-5.63751	1.7253e-08	1.69089e-07
Lsr	1043.4	-1.36801	0.116411	-11.7516	6.93169e-32	5.50989e-30
Fxyd3	4.35169	-3.01249	1.18045	-2.55198	0.0107112	0.0291964
Dkkl1	120.872	-2.6018	0.230304	-11.2972	1.35472e-29	9.34702e-28
A330076H08Rik	1.49266	-4.16505	1.59276	-2.615	0.00892286	0.0249693
Lrrk1	439.245	-1.62946	0.499287	-3.26357	0.00110019	0.0041103
Mctp2	61.9374	-1.36086	0.234925	-5.79273	6.92517e-09	7.2133e-08
Mesp2	14.3991	-2.01574	0.473944	-4.25313	2.10805e-05	0.000118442
Anpep	409.956	-1.2225	0.156506	-7.81122	5.66382e-15	1.25572e-13
Crtc3	298.037	-1.05743	0.209749	-5.04139	4.62169e-07	3.5494e-06
Homer2	412.462	-1.66919	0.164436	-10.151	3.27953e-24	1.53719e-22
Tm6sf1	15.5916	-1.29999	0.501055	-2.5945	0.00947292	0.0262825
Hdgfrp3	150.518	-2.1714	0.248681	-8.73169	2.50889e-18	7.63243e-17
Fam181b	93.3738	-1.86025	0.30591	-6.08104	1.19407e-09	1.37677e-08
Myo7a	2269.33	-3.49169	0.214436	-16.2831	1.30038e-59	4.07824e-57
Wnt11	144.324	-1.77846	0.199482	-8.91538	4.86125e-19	1.55281e-17
Dgat2	98.9977	-1.07743	0.188063	-5.72906	1.0099e-08	1.0265e-07
Mogat2	168.568	-1.20464	0.173788	-6.93166	4.15918e-12	6.57577e-11
Gdpd5	622.507	-2.65765	0.418584	-6.34913	2.16536e-10	2.74836e-09
Gm4980	53.4402	-4.40792	0.535074	-8.23796	1.75171e-16	4.43688e-15
Kcne3	3.2686	-3.76322	1.34224	-2.80369	0.00505211	0.0153829
Pde2a	29.838	-1.3232	0.366883	-3.6066	0.000310237	0.00133083
Trim21	67.6027	-2.15947	0.22707	-9.51014	1.90403e-21	7.43046e-20
Trim34a	65.3172	-1.27978	0.235779	-5.42788	5.70284e-08	5.12602e-07
Trim34b	12.3637	-2.40353	0.552418	-4.35093	1.3556e-05	7.93444e-05
Trim30a	40.1754	-5.89651	0.720119	-8.18825	2.65058e-16	6.62607e-15
Trim30d	22.2259	-2.33272	0.432847	-5.38925	7.07517e-08	6.26809e-07
Dchs1	307.118	-1.42399	0.288412	-4.93734	7.91956e-07	5.85532e-06
Scube2	195.027	-2.0874	0.283523	-7.36234	1.80717e-13	3.36629e-12
Prkcb	16.4725	-2.04892	0.575807	-3.55835	0.00037319	0.00155991
Aqp8	741.171	-8.98822	0.499075	-18.0098	1.6332e-72	9.71414e-70
Hs3st4	3.38003	-2.7402	1.08106	-2.53474	0.0112529	0.0304713
Spn	72.2675	-1.08674	0.253629	-4.28477	1.82925e-05	0.000104341
Fgfr2	689.361	-3.62099	0.373939	-9.68338	3.54803e-22	1.45714e-20
Htra1	2826.97	-1.32722	0.308298	-4.305	1.66985e-05	9.60426e-05
Hmx3	5.34047	-4.51103	1.15335	-3.91124	9.18221e-05	0.00044538
Hmx2	2.28883	-3.21394	1.38272	-2.32435	0.0201065	0.0497514
Chst15	195.257	-2.18514	0.301922	-7.23745	4.5721e-13	8.09694e-12
Dpysl4	64.189	-1.6482	0.229607	-7.17836	7.05535e-13	1.22927e-11
Pwwp2b	219.509	-1.28616	0.213849	-6.01436	1.80599e-09	2.03472e-08
Adgra1	5.91454	-4.6572	1.17419	-3.96631	7.29949e-05	0.000362119
Kndc1	54.301	-1.31069	0.241786	-5.42087	5.93091e-08	5.31993e-07
Utf1	3790.52	-1.60956	0.147221	-10.9329	8.02017e-28	4.8202e-26
6430531B16Rik	13.1359	-1.58462	0.521365	-3.03937	0.00237072	0.00798683
Nlrp6	9.07025	-2.21925	0.596972	-3.7175	0.000201202	0.000899104
Irf7	79.4531	-3.85013	0.31761	-12.1222	8.05617e-34	7.08984e-32
Slc22a18	16.7754	-1.96106	0.454548	-4.3143	1.60108e-05	9.25194e-05
Phlda2	92.3915	-2.08347	0.325721	-6.39648	1.58999e-10	2.05129e-09
Tnfrsf26	24.078	-1.46874	0.374001	-3.92712	8.59707e-05	0.000419057
Lrrc8e	26.2646	-1.38987	0.474104	-2.93158	0.00337246	0.0108106
Col4a1	27252.5	-2.27478	0.35848	-6.34563	2.21519e-10	2.80541e-09
Col4a2	16874.6	-2.03495	0.385622	-5.27707	1.31269e-07	1.10667e-06
Rab20	26.4673	-1.46686	0.403744	-3.63315	0.000279985	0.00121221
Thsd1	67.3207	-1.03043	0.21342	-4.82818	1.37785e-06	9.74039e-06
Nrg1	150.42	-1.15831	0.288751	-4.01145	6.0348e-05	0.000305083
Dusp4	743.73	-1.73979	0.18342	-9.48527	2.41754e-21	9.32888e-20
Slc7a2	417.512	-1.38646	0.201704	-6.87373	6.25432e-12	9.64082e-11
Tlr3	19.6013	-2.00797	0.575301	-3.4903	0.00048248	0.00196652
Ddx60	21.1383	-2.99862	0.483898	-6.19681	5.76198e-10	6.8924e-09
Tmem59l	25.1873	-1.3134	0.326042	-4.0283	5.6181e-05	0.000285355
Plvap	59.6514	-1.74385	0.384935	-4.53026	5.89107e-06	3.69241e-05
B3gnt3	70.1688	-1.43808	0.217038	-6.62592	3.45081e-11	4.84715e-10
Isx	7.84064	-5.0892	1.27596	-3.98851	6.64895e-05	0.00033264
Arhgap10	455.775	-1.15389	0.0964559	-11.9629	5.55784e-33	4.7459e-31
Ednra	72.9621	-2.52692	0.342403	-7.37996	1.58341e-13	2.96872e-12
Clgn	135.407	-1.18363	0.231105	-5.12159	3.02968e-07	2.40713e-06
Neto2	89.5702	-1.33389	0.182961	-7.29057	3.08637e-13	5.6157e-12
Zfp423	444.1	-2.23008	0.23428	-9.51884	1.75122e-21	6.86519e-20
Nkd1	112.91	-1.78814	0.232596	-7.68773	1.49766e-14	3.1389e-13
Nlrc5	23.0521	-2.05051	0.462055	-4.43782	9.08747e-06	5.49327e-05
Cdh5	22.3321	-7.35136	1.11479	-6.5944	4.26983e-11	5.88861e-10
Ces2e	22.8812	-2.72368	0.463917	-5.87105	4.33039e-09	4.63368e-08
Ces2g	35.7446	-3.26403	0.510766	-6.39046	1.65385e-10	2.13208e-09
Exoc3l	232.673	-1.05426	0.141224	-7.46515	8.32074e-14	1.60362e-12
Slc7a6	2004.33	-1.65268	0.171253	-9.6505	4.89144e-22	1.98523e-20
9430091E24Rik	63.7292	-1.12123	0.20753	-5.40274	6.56294e-08	5.84129e-07
Nudt7	22.8305	-1.04405	0.348416	-2.99655	0.00273053	0.00901761
Dnaaf1	21.5791	-1.97354	0.57991	-3.40318	0.000666072	0.00262848
Cotl1	1451.36	-1.69385	0.101475	-16.6923	1.49064e-62	5.35667e-60
Snai3	20.7333	-1.66543	0.49667	-3.3532	0.000798837	0.00309783
Pabpn1l	3.53176	-3.84331	1.43202	-2.68383	0.00727835	0.0209701
Cbfa2t3	10.2577	-2.07315	0.632433	-3.27805	0.00104525	0.00393316
Cdh15	12.604	-2.05168	0.579174	-3.54243	0.000396455	0.00164742
Cpne7	9.58144	-1.57632	0.594757	-2.65037	0.00804044	0.0228258
BC021891	14.7959	-3.21911	0.575951	-5.5892	2.28114e-08	2.19941e-07
4930433N12Rik	4.47484	-3.58586	1.16141	-3.08752	0.00201833	0.00693787
Gria4	11.5625	-1.72279	0.568563	-3.03007	0.00244496	0.00818895
Casp4	10.8607	-3.92658	0.734333	-5.34714	8.93536e-08	7.76454e-07
Mmp12	14.3676	-4.62115	0.743744	-6.21337	5.18607e-10	6.23811e-09
Mmp3	27.6659	-6.92667	1.03844	-6.6703	2.55281e-11	3.64816e-10
Mmp10	9.6866	-1.52775	0.563058	-2.71331	0.00666145	0.0194541
Piwil4	31.011	-3.77145	0.589111	-6.40194	1.5342e-10	1.98823e-09
Fut4	21.9928	-2.40846	0.401313	-6.00145	1.9556e-09	2.1904e-08
Smco4	158.299	-1.6377	0.174702	-9.37426	6.96609e-21	2.61782e-19
Zfp872	5.95224	-2.98965	1.0137	-2.94925	0.00318551	0.0102858
Bmper	461.443	-3.57569	0.492254	-7.26393	3.76013e-13	6.77726e-12
Eepd1	118.85	-1.0428	0.20842	-5.00336	5.63408e-07	4.27551e-06
Glb1l2	116.551	-2.48534	0.399004	-6.22886	4.69851e-10	5.68335e-09
Adamts15	62.4586	-1.07069	0.256043	-4.18167	2.89378e-05	0.000157262
Ets1	410.054	-1.48483	0.384805	-3.85866	0.000114012	0.000541018
Slc37a2	173.168	-2.01456	0.258728	-7.78641	6.89393e-15	1.50905e-13
Robo4	97.865	-2.84985	0.318624	-8.94425	3.74496e-19	1.21195e-17
Robo3	9.80798	-1.94453	0.565315	-3.43973	0.000582304	0.00232935
Esam	195.318	-4.83512	0.290759	-16.6293	4.27622e-62	1.50532e-59
Vsig2	44.0689	-1.88651	0.270685	-6.96939	3.18312e-12	5.08857e-11
Siae	249.312	-1.05197	0.167015	-6.29868	3.00187e-10	3.72512e-09
Crtam	2.30177	-3.24337	1.36795	-2.37097	0.0177415	0.0448385
Ubash3b	318.046	-5.37906	0.311937	-17.2441	1.23964e-66	5.21526e-64
Pdzd3	263.231	-5.68232	0.478449	-11.8765	1.56723e-32	1.31229e-30
Abcg4	15.224	-1.50153	0.509034	-2.94976	0.00318016	0.0102705
Slc37a4	203.949	-1.18324	0.185231	-6.3879	1.68181e-10	2.16167e-09
Apoa4	2.66588	-5.01809	1.47536	-3.40127	0.000670732	0.00264434
Tex12	7.20242	-1.98769	0.685584	-2.89927	0.00374038	0.0118577
Kdelc2	398.73	-1.19212	0.218859	-5.44697	5.12362e-08	4.63193e-07
Dmxl2	687.455	-1.32946	0.0956736	-13.8958	6.71301e-44	1.10279e-41
Acsbg1	17.5283	-1.25288	0.53741	-2.33134	0.0197356	0.0489319
Crabp1	379.969	-1.44078	0.197604	-7.29123	3.0713e-13	5.59418e-12
AI118078	22.8604	-1.02575	0.388592	-2.63966	0.0082989	0.0234977
Cyp11a1	15.8522	-1.73726	0.434385	-3.99935	6.35168e-05	0.000319697
Stra6	361.389	-6.31049	0.265399	-23.7773	5.73188e-125	3.29564e-121
Islr	34.4928	-2.98233	0.439576	-6.78456	1.16444e-11	1.733e-10
Islr2	449.548	-2.73417	0.243732	-11.2179	3.32931e-29	2.22586e-27
1600029O15Rik	5.71686	-1.90192	0.815314	-2.33275	0.0196615	0.0488005
Calml4	47.9182	-2.69544	0.353907	-7.61623	2.61188e-14	5.31905e-13
Car12	112.537	-1.74855	0.232494	-7.52081	5.44361e-14	1.07927e-12
Myzap	17.7203	-1.70219	0.403762	-4.21583	2.48861e-05	0.000136925
4930509E16Rik	16.6142	-1.582	0.422994	-3.74	0.000184022	0.00083029
Rab27a	411.416	-1.35092	0.123198	-10.9655	5.60043e-28	3.4256e-26
Unc13c	18.4768	-1.8627	0.585967	-3.17886	0.00147858	0.00531555
Wdr72	8.93961	-1.53061	0.608457	-2.51555	0.0118846	0.0319162
Myo6	1006.7	-1.90273	0.168209	-11.3117	1.14815e-29	7.95362e-28
Fam46a	320.722	-2.07039	0.284905	-7.26696	3.67659e-13	6.64753e-12
Nt5e	580.216	-1.57133	0.187821	-8.36611	5.95493e-17	1.5658e-15
AF529169	18.3488	-2.87143	0.513227	-5.59486	2.20798e-08	2.13364e-07
Ctsh	398.803	-2.82079	0.256433	-11.0001	3.81639e-28	2.36795e-26
Plscr4	4.64351	-2.27465	0.799739	-2.84425	0.00445166	0.0137858
B430319G15Rik	9.7631	-1.70316	0.654179	-2.60351	0.00922747	0.0257049
Plod2	3162.1	-1.00701	0.166442	-6.05021	1.44656e-09	1.65243e-08
Trf	314.355	-3.3633	0.185756	-18.106	2.85966e-73	1.76165e-70
Col6a5	51.8173	-2.59642	0.37838	-6.86195	6.79288e-12	1.04059e-10
Dock3	85.0077	-1.07412	0.32181	-3.33776	0.00084456	0.00324957
Uba7	20.7559	-3.47535	0.581255	-5.97903	2.24465e-09	2.49632e-08
Pth1r	730.286	-5.04936	0.265255	-19.0358	8.61069e-81	7.81715e-78
Prss50	33.618	-1.45024	0.347765	-4.17016	3.04385e-05	0.000164846
Gadl1	7.09103	-5.67464	1.1445	-4.95821	7.11469e-07	5.29612e-06
Ctdspl	199.712	-1.85313	0.208266	-8.89792	5.69009e-19	1.81086e-17
Vill	259.606	-1.70032	0.162762	-10.4466	1.51812e-25	7.74736e-24
Zkscan7	24.9668	-1.02781	0.380966	-2.6979	0.00697782	0.0202296
Lars2	24245.5	-1.31832	0.116313	-11.3343	8.8732e-30	6.19651e-28
Nudt11	65.4802	-1.43258	0.22499	-6.36731	1.92377e-10	2.45801e-09
AU022751	30.1439	-1.9742	0.586263	-3.36743	0.000758719	0.00295621
Nudt10	15.79	-1.34504	0.44911	-2.99491	0.00274528	0.00906285
Dgkk	71.3925	-3.48878	0.334023	-10.4448	1.54863e-25	7.87973e-24
Clcn5	999.106	-1.2422	0.192606	-6.44944	1.12266e-10	1.47485e-09
Eras	140.11	-1.45337	0.220256	-6.59854	4.15235e-11	5.7437e-10
Porcn	656.194	-1.4063	0.16264	-8.64667	5.30239e-18	1.55282e-16
Jade3	1257.04	-1.04954	0.113418	-9.25375	2.16753e-20	7.75678e-19
Agtr2	93.8024	-6.69934	0.545897	-12.2722	1.27796e-34	1.18514e-32
Slc6a14	4.2871	-4.17987	1.25268	-3.33675	0.000847632	0.00325921
2310010G23Rik	41.959	-1.54554	0.30126	-5.13026	2.89345e-07	2.30102e-06
Gm9	2.93081	-2.48808	1.04944	-2.37087	0.0177464	0.0448444
Rhox6	33.3742	-2.05579	0.35941	-5.71991	1.0658e-08	1.07824e-07
Smarca1	163.977	-1.23593	0.208846	-5.91789	3.26091e-09	3.55321e-08
Gm35612	14.5132	-1.19799	0.452833	-2.64554	0.008156	0.0231234
Mbnl3	159.077	-2.06996	0.207383	-9.98136	1.83932e-23	8.13497e-22
Plac1	20.4347	-4.88692	0.853745	-5.7241	1.03982e-08	1.05381e-07
Slc9a6	715.46	-1.14665	0.187413	-6.1183	9.458e-10	1.1038e-08
Rbmx	461.854	-1.23865	0.181894	-6.80975	9.77677e-12	1.46135e-10
Gm364	18.974	-2.52406	0.630158	-4.00545	6.18998e-05	0.000312105
Gabre	34.4072	-1.13386	0.374396	-3.02851	0.00245765	0.00822668
Dusp9	3536.45	-2.31771	0.120432	-19.2449	1.55792e-82	1.49292e-79
Abcd1	421.285	-1.19279	0.244763	-4.87323	1.09791e-06	7.92044e-06
Pdzd4	908.831	-1.07338	0.137326	-7.81631	5.43962e-15	1.20912e-13
L1cam	59.6232	-1.59734	0.261763	-6.10223	1.04596e-09	1.21576e-08
Tktl1	17.2429	-1.37255	0.437695	-3.13585	0.00171356	0.00602958
Mtcp1	28.7716	-1.235	0.314274	-3.9297	8.50515e-05	0.000415125
Prrg1	44.0313	-1.4961	0.280347	-5.33662	9.46972e-08	8.17125e-07
1600014K23Rik	6.49446	-3.34741	0.897088	-3.73142	0.000190403	0.000855943
Mageb4	6.89926	-1.8525	0.70409	-2.63105	0.00851215	0.0240029
Gm41	2.76317	-4.255	1.38953	-3.06219	0.00219723	0.00747831
Arhgef9	28.0789	-1.0465	0.355344	-2.94505	0.00322902	0.0104039
Stard8	795.053	-2.27238	0.373889	-6.07769	1.21927e-09	1.40208e-08
Tex11	100.447	-1.57962	0.250078	-6.31649	2.67578e-10	3.35182e-09
Nhsl2	119.333	-1.75299	0.296946	-5.90339	3.56106e-09	3.85833e-08
Ftx	99.4965	-2.26909	0.293109	-7.74148	9.82694e-15	2.12146e-13
Slc16a2	76.7318	-1.34326	0.348448	-3.85499	0.000115735	0.000547687
Tlr13	3.58554	-2.84929	1.1041	-2.58066	0.00986123	0.0272198
2610002M06Rik	123.9	-1.42334	0.15364	-9.26413	1.96682e-20	7.08261e-19
2810403D21Rik	17.5097	-1.41829	0.414423	-3.42233	0.000620877	0.00247105
Hdx	53.2389	-1.04531	0.322784	-3.23841	0.001202	0.00444442
Tspan6	245.556	-1.26517	0.215103	-5.88171	4.06052e-09	4.36658e-08
Taf7l	36.9388	-1.85743	0.421667	-4.40497	1.05801e-05	6.31036e-05
Zmat1	12.3591	-1.31636	0.511183	-2.57513	0.0100203	0.0276148
Nxf7	781.805	-7.91696	0.489476	-16.1743	7.6502e-59	2.23658e-56
Mum1l1	162.644	-1.07464	0.151987	-7.07061	1.54253e-12	2.54614e-11
D330045A20Rik	5.27414	-2.57446	0.901702	-2.85512	0.0043021	0.0134069
Morc4	241.818	-2.02723	0.177738	-11.4057	3.91452e-30	2.80172e-28
Rgag1	5.49041	-3.94898	1.10952	-3.55918	0.000372011	0.00155672
Capn6	113.09	-1.84041	0.318233	-5.78322	7.32853e-09	7.61505e-08
Lhfpl1	4.76493	-2.35625	0.853828	-2.75964	0.00578659	0.0173076
Amot	1185.34	-2.61525	0.371955	-7.03109	2.04932e-12	3.34426e-11
Spin2c	34.496	-1.53728	0.362746	-4.23789	2.25634e-05	0.000125385
Scml2	35.0498	-1.31089	0.31321	-4.18536	2.8472e-05	0.000154876
S100g	52.7799	-7.86766	1.05197	-7.47896	7.49116e-14	1.46336e-12
Gpm6b	26.2383	-1.25356	0.38547	-3.25202	0.00114588	0.00425702
Prps2	1399.93	-1.12965	0.10663	-10.5941	3.17267e-26	1.73182e-24
Msl3	272.926	-1.21209	0.226739	-5.34576	9.00405e-08	7.80748e-07
Arhgap6	71.0205	-2.50599	0.420228	-5.96341	2.47029e-09	2.73316e-08

## Sheet: EPSiES vs EPS upDEG
gene	baseMean	log2FoldChange	lfcSE	stat	pvalue	padj
Fam150a	16.6371	2.59517	0.533193	4.86722	1.13179e-06	8.14103e-06
A830018L16Rik	98.3534	1.26443	0.212079	5.96205	2.49088e-09	2.75417e-08
Prdm14	524.039	1.30986	0.148357	8.82905	1.05565e-18	3.31073e-17
Eya1	191.019	1.87931	0.178687	10.5173	7.18965e-26	3.8276e-24
Msc	106.096	1.82191	0.192591	9.45999	3.07969e-21	1.17786e-19
Trpa1	30.5678	1.08726	0.311011	3.49589	0.000472489	0.00192912
Pkhd1	32.1504	1.15513	0.321928	3.58817	0.000333006	0.00141339
Paqr8	286.324	1.86733	0.146789	12.7212	4.51078e-37	4.74429e-35
Gsta3	119.139	1.49854	0.187389	7.99696	1.27524e-15	3.02567e-14
Hs6st1	3499.95	1.22435	0.0922252	13.2756	3.20535e-40	4.22054e-38
Tbc1d8	358.508	1.02593	0.13081	7.84291	4.40216e-15	9.84863e-14
Creg2	5.19713	4.18552	1.20836	3.46382	0.000532567	0.00214682
Gulp1	96.9771	1.22203	0.284202	4.29987	1.70898e-05	9.80974e-05
Col5a2	6169.76	1.95122	0.32626	5.98056	2.22366e-09	2.47458e-08
Sdpr	267.294	1.61856	0.196588	8.23324	1.82215e-16	4.59506e-15
Mfsd6	23.9064	1.20092	0.408183	2.94211	0.00325987	0.0104945
Rftn2	74.4443	1.37973	0.234721	5.87817	4.14828e-09	4.4554e-08
Aox3	137.212	3.23331	0.199252	16.2272	3.2377e-59	9.79775e-57
Akr1cl	6.33054	2.32238	0.730917	3.17735	0.00148628	0.00534211
Cryge	11.3506	2.02995	0.568852	3.5685	0.000359032	0.00150937
Crygd	18.4561	2.69711	0.525528	5.13219	2.86397e-07	2.27862e-06
Myl1	10.4333	1.58167	0.556859	2.84035	0.00450642	0.0139079
Fn1	61017.7	1.22222	0.125891	9.70852	2.7734e-22	1.1472e-20
Igfbp2	6999.96	1.7553	0.344481	5.0955	3.47829e-07	2.74084e-06
Tns1	2225.93	1.72273	0.181871	9.47226	2.73853e-21	1.05205e-19
Slc11a1	31.8184	1.31026	0.348787	3.75664	0.000172212	0.000782324
Des	1481.35	2.80571	0.15036	18.66	1.04769e-77	8.60555e-75
Ccl20	2.06087	3.54412	1.39542	2.53982	0.0110908	0.0300985
Dner	30.3792	2.60037	0.367555	7.07477	1.49695e-12	2.47563e-11
Ackr3	267.278	2.60056	0.147209	17.6657	7.70398e-70	3.497e-67
Klhl30	23.0836	4.54358	0.655119	6.93551	4.04757e-12	6.41106e-11
Kif1a	652.285	1.49465	0.252521	5.9189	3.24099e-09	3.53374e-08
Slco4c1	91.4941	1.11178	0.243577	4.56438	5.00974e-06	3.18162e-05
Cdh20	16.8182	2.86743	0.657343	4.36216	1.28785e-05	7.57644e-05
Tfcp2l1	15199.1	1.15148	0.0843911	13.6446	2.17412e-42	3.20524e-40
Gli2	2262.64	1.02322	0.13139	7.7876	6.82916e-15	1.49677e-13
Steap3	423.232	1.29059	0.142488	9.05751	1.33459e-19	4.49616e-18
Nckap5	25.3737	1.06178	0.374598	2.83445	0.00459052	0.014136
Cdk18	803.204	1.12129	0.15808	7.09318	1.3106e-12	2.1821e-11
Lrrn2	61.8962	1.05002	0.225281	4.66093	3.14784e-06	2.08434e-05
Kiss1	9.27196	4.40599	0.999979	4.40609	1.05255e-05	6.28432e-05
Lax1	37.1711	2.45435	0.358885	6.83883	7.98448e-12	1.20811e-10
Atp2b4	620.876	1.56025	0.113944	13.6931	1.11643e-42	1.68924e-40
Prelp	64.8686	2.99025	0.364818	8.19655	2.47376e-16	6.21105e-15
Fmod	144.004	5.52352	0.60478	9.1331	6.65659e-20	2.28724e-18
Chit1	21.1684	2.08712	0.490949	4.25119	2.12636e-05	0.000119238
Chil1	16.0816	1.00941	0.42498	2.3752	0.0175396	0.0443999
Mybph	6.07575	1.83822	0.77826	2.36197	0.0181783	0.0457524
Elf3	3123.93	1.46754	0.160097	9.16654	4.8844e-20	1.69861e-18
Lmod1	187.548	2.77634	0.279137	9.94614	2.62162e-23	1.14482e-21
Csrp1	2525.07	1.49967	0.0737774	20.3269	7.42866e-92	1.06781e-88
Tnni1	34.371	2.68614	0.351832	7.63472	2.26319e-14	4.66402e-13
Lad1	124.153	1.53046	0.282429	5.41891	5.99619e-08	5.3729e-07
Tnnt2	10.5092	1.55804	0.573759	2.71549	0.00661771	0.0193473
Lhx9	8.63543	1.90736	0.60746	3.1399	0.00169007	0.00596033
Ptgs2os	7.9195	1.54731	0.639556	2.41936	0.015548	0.0400782
Ptgs2os2	7.8917	1.57205	0.672873	2.33633	0.019474	0.0484176
Hmcn1	144.077	1.1613	0.262362	4.42633	9.58491e-06	5.76264e-05
Ncf2	158.895	1.64824	0.234078	7.04141	1.90304e-12	3.11437e-11
Lamc2	981.105	1.94924	0.13763	14.1629	1.55379e-45	2.62758e-43
E330020D12Rik	89.0646	4.3452	0.327691	13.2601	3.94607e-40	5.11773e-38
Selp	10.2809	1.67902	0.683676	2.45587	0.0140543	0.0368031
Atp1b1	4158.55	1.19132	0.100666	11.8344	2.59283e-32	2.16056e-30
Gpr161	46.8994	1.0394	0.282735	3.67622	0.000236711	0.00104186
Ildr2	46.5397	1.35754	0.317292	4.27851	1.88146e-05	0.000106965
Rgs4	50.7243	3.0389	0.420621	7.2248	5.0185e-13	8.8602e-12
Olfml2b	193.462	1.75238	0.290629	6.02962	1.64346e-09	1.86377e-08
Pcp4l1	23.866	1.70536	0.551263	3.09355	0.00197778	0.00682157
Pvrl4	27.618	1.22021	0.346102	3.52559	0.000422536	0.00174612
Arhgap30	240.173	2.57888	0.21598	11.9404	7.29027e-33	6.16421e-31
Slamf6	2.17942	4.42595	1.45393	3.04413	0.00233358	0.00788171
Kcnj10	7.69199	2.01878	0.661606	3.05134	0.00227824	0.00771748
Grem2	187.054	1.07196	0.282749	3.79119	0.000149927	0.000690731
Lefty2	1981.41	2.59383	0.145747	17.7968	7.48493e-71	3.68879e-68
Lefty1	243.808	2.52065	0.286323	8.80353	1.32576e-18	4.11296e-17
C130074G19Rik	223.735	1.47282	0.177721	8.28729	1.1586e-16	2.98278e-15
5033404E19Rik	9.9772	2.10249	0.566105	3.71397	0.000204036	0.000910349
Tgfb2	440.066	2.01968	0.282045	7.16086	8.0174e-13	1.38292e-11
Kcnk2	26.3544	1.72954	0.541524	3.19383	0.00140399	0.00508022
Gm15867	6.60944	2.02386	0.827318	2.44629	0.0144334	0.0376302
Lamb3	20.1497	1.32027	0.477953	2.76233	0.00573899	0.017189
Ccdc170	13.3877	2.33653	0.530826	4.40168	1.07414e-05	6.40213e-05
Plekhg1	455.122	1.97636	0.147116	13.434	3.81993e-41	5.35691e-39
Plagl1	4903.63	1.96344	0.0657343	29.8694	4.91666e-196	8.48075e-192
Hymai	108.745	2.31098	0.202578	11.4078	3.82143e-30	2.74649e-28
Txlnb	27.8231	2.91493	0.487723	5.9766	2.27844e-09	2.53227e-08
Olig3	24.5715	1.82085	0.411234	4.42778	9.521e-06	5.73021e-05
Myb	121.622	1.0841	0.16868	6.42695	1.30187e-10	1.69864e-09
Ctgf	5695.24	1.86786	0.126036	14.82	1.0884e-49	2.13339e-47
Lama2	232.556	1.07759	0.253435	4.25195	2.1192e-05	0.000118952
Col10a1	38.967	3.10364	0.561618	5.52624	3.27165e-08	3.05207e-07
Prdm1	192.067	1.70645	0.157062	10.8648	1.69584e-27	1.00867e-25
Chst3	76.3732	2.2961	0.217033	10.5795	3.70895e-26	2.00551e-24
Unc5b	1612.82	1.03548	0.150511	6.87976	5.99519e-12	9.28286e-11
Nodal	1253.59	1.54863	0.14486	10.6905	1.12786e-26	6.31638e-25
Gm5424	24.7997	1.55006	0.359602	4.31048	1.62898e-05	9.40057e-05
Hk1	2850.79	1.29781	0.120949	10.7302	7.33999e-27	4.22279e-25
Mypn	170.162	1.64514	0.17139	9.59884	8.08527e-22	3.24332e-20
Egr2	623.2	2.31745	0.14646	15.8231	2.15482e-56	5.80758e-54
Slc16a9	72.9113	1.6273	0.226848	7.17352	7.30943e-13	1.26841e-11
Fam13c	167.3	1.27619	0.161249	7.9144	2.48445e-15	5.7139e-14
Casp14	4.26719	2.81226	0.987996	2.84643	0.00442127	0.0137027
Slc1a6	61.1798	2.69747	0.343716	7.84798	4.22781e-15	9.48315e-14
Fstl3	52.375	1.36844	0.312665	4.3767	1.20488e-05	7.12723e-05
Misp	76.2561	1.95844	0.227182	8.62057	6.66199e-18	1.93131e-16
Cnn2	2088.2	1.58407	0.155069	10.2152	1.69504e-24	8.1216e-23
Abca7	534.275	1.15485	0.168731	6.8443	7.68483e-12	1.16808e-10
Gamt	53.8856	1.0025	0.254178	3.9441	8.01009e-05	0.000393299
Adamtsl5	112.899	1.34567	0.235357	5.71756	1.08062e-08	1.0894e-07
Gna15	175.354	1.16346	0.189664	6.13432	8.55262e-10	1.00152e-08
Nuak1	515.757	1.54881	0.192782	8.03401	9.43394e-16	2.26638e-14
Timp3	2498.39	2.55517	0.372333	6.86259	6.76209e-12	1.03679e-10
Mybpc1	19.0671	1.04227	0.378632	2.75273	0.00591003	0.0175975
Spic	183.028	3.22233	0.216113	14.9104	2.82227e-50	5.79539e-48
Mgat4c	10.3826	1.56462	0.645115	2.42533	0.0152945	0.0395464
Irak3	372.857	2.31437	0.221432	10.4518	1.43713e-25	7.44414e-24
Msrb3	309.221	1.01204	0.279359	3.62272	0.000291525	0.00125807
Wif1	12.8298	1.74085	0.638366	2.72704	0.00639057	0.0187819
Avpr1a	11.9992	1.31637	0.542852	2.42492	0.0153117	0.0395672
F420014N23Rik	73.066	1.17294	0.255481	4.59109	4.40938e-06	2.83295e-05
Kif5a	423.583	2.06934	0.143607	14.4098	4.49268e-47	7.98909e-45
Ndufa4l2	121.608	1.4976	0.266652	5.61633	1.95058e-08	1.89873e-07
Nab2	413.402	1.09198	0.10881	10.0357	1.06203e-23	4.79555e-22
Myo1a	130.395	2.4457	0.200899	12.1738	4.28699e-34	3.89191e-32
Gpr182	15.1666	1.79197	0.473062	3.78803	0.000151849	0.000698838
Sdr9c7	8.25408	1.90441	0.75965	2.50696	0.0121775	0.0325658
Mip	34.3963	1.03925	0.284806	3.64897	0.000263298	0.00114803
Apof	16.0644	1.62975	0.457742	3.56041	0.000370273	0.00155133
Pmel	58.9501	1.13842	0.236793	4.80767	1.527e-06	1.07027e-05
Itga7	208.06	2.70293	0.176317	15.3299	4.82479e-53	1.08082e-50
Inpp5j	6.31433	3.09431	0.86924	3.55979	0.000371157	0.00155466
Sec14l4	78.58	1.20614	0.204833	5.88841	3.89931e-09	4.20509e-08
Osm	93.7962	3.07168	0.238934	12.8558	7.9787e-38	9.05425e-36
Cabp7	32.3686	1.44573	0.423668	3.41241	0.000643921	0.00254864
Rasl10a	27.3637	1.14878	0.35152	3.26805	0.00108293	0.00405457
Myl7	59.0659	1.45263	0.253042	5.74068	9.42948e-09	9.62991e-08
Gck	16.4066	1.1991	0.443704	2.70249	0.00688232	0.019982
Camk2b	603.175	1.03651	0.190446	5.44255	5.25241e-08	4.73843e-07
Nacad	49.8309	1.9622	0.310498	6.31952	2.62373e-10	3.289e-09
Ddc	361.197	1.21413	0.116538	10.4184	2.04398e-25	1.03089e-23
Ccdc85a	78.3419	1.01659	0.245731	4.13702	3.51847e-05	0.000187547
Nsg2	18.2317	1.16466	0.442068	2.63457	0.00842445	0.0237829
Kcnmb1	14.687	2.41328	0.576141	4.1887	2.80558e-05	0.000152757
Shroom1	28.237	1.50885	0.41059	3.67485	0.00023799	0.00104722
Tnip1	1445.98	1.11516	0.129552	8.60782	7.44622e-18	2.15142e-16
Wnt3a	39.2717	1.23154	0.260062	4.73557	2.18438e-06	1.49222e-05
1700007J10Rik	10.1415	1.20671	0.51221	2.35589	0.0184781	0.0463809
Kcnj12	212.396	1.57461	0.276174	5.70153	1.18734e-08	1.1928e-07
Aldh3a1	15.5349	1.72046	0.473543	3.63317	0.000279965	0.00121221
Mfap4	161.519	1.17309	0.274891	4.26748	1.97695e-05	0.000111841
Trpv2	76.7344	1.18963	0.218399	5.44704	5.1215e-08	4.63193e-07
Trim16	159.725	1.69631	0.2387	7.10646	1.19053e-12	1.9918e-11
Fbxw10	23.6002	1.02336	0.368689	2.77568	0.00550866	0.0165914
Myh2	1.83933	3.34686	1.43087	2.33904	0.0193335	0.0481217
Myh4	9.88184	1.32343	0.554255	2.38776	0.0169516	0.0431775
Myh8	19.9144	2.2343	0.661854	3.37583	0.000735942	0.00287721
Myh13	385.781	2.27053	0.139492	16.2771	1.43495e-59	4.4199e-57
Atp1b2	447.435	1.04694	0.189398	5.52776	3.24347e-08	3.02905e-07
Slc35g3	12.7625	1.1617	0.464538	2.50075	0.0123929	0.0330343
Alox12e	7.23243	4.67656	1.11511	4.19382	2.74301e-05	0.000149587
Tekt1	71.2736	1.71779	0.276794	6.20604	5.43379e-10	6.52244e-09
Rap1gap2	125.687	1.12811	0.172438	6.54209	6.06668e-11	8.25921e-10
Mnt	1396.69	1.01852	0.0878412	11.595	4.37071e-31	3.33586e-29
Serpinf1	863.041	1.05808	0.21888	4.83405	1.33781e-06	9.49234e-06
Fam101b	235.303	1.0679	0.286374	3.72904	0.00019221	0.000863392
Nos2	4.57382	2.14892	0.923258	2.32754	0.0199363	0.0493744
AI662270	21.0351	1.40366	0.516948	2.71529	0.0066218	0.0193559
Dusp14	373.766	1.337	0.12228	10.934	7.93054e-28	4.783e-26
Rnf43	49.9847	1.61658	0.360294	4.48683	7.22905e-06	4.45813e-05
Mir142b	4.4842	2.47129	0.876702	2.81885	0.00481957	0.0147503
Epx	17.3667	1.36042	0.490783	2.77195	0.00557218	0.0167505
Gm15698	228.783	2.38701	0.196897	12.1232	7.96378e-34	7.04448e-32
2210409E12Rik	1687.27	1.09606	0.154663	7.08678	1.37267e-12	2.27884e-11
Gm525	6.0421	2.09479	0.772331	2.71229	0.00668202	0.0194923
Hlf	17.8044	1.04947	0.422836	2.48198	0.0130655	0.0346057
Tob1	1081.82	1.03442	0.0925696	11.1745	5.43567e-29	3.59233e-27
Col1a1	27920.9	1.71529	0.344982	4.97211	6.62274e-07	4.9517e-06
Nxph3	51.2343	1.51389	0.37566	4.02995	5.57896e-05	0.000283701
Ngfr	967.634	1.60403	0.113436	14.1404	2.13924e-45	3.58251e-43
Calcoco2	1727.97	2.73567	0.129495	21.1257	4.61759e-99	7.96488e-96
Ttll6	53.6526	1.73919	0.276833	6.28244	3.33291e-10	4.10052e-09
Hoxb13	41.8991	2.40306	0.300389	7.99984	1.24581e-15	2.964e-14
Gm53	152.874	1.29615	0.157412	8.23413	1.80869e-16	4.56779e-15
Hoxb9	278.746	1.26545	0.186128	6.79879	1.05505e-11	1.57291e-10
Hoxb2	36.0646	1.08101	0.395731	2.73168	0.00630128	0.0185733
Copz2	185.906	1.77406	0.160249	11.0706	1.74209e-28	1.12544e-26
Prr15l	31.7311	1.89152	0.365823	5.17058	2.33364e-07	1.88981e-06
Sp6	195.261	1.03766	0.130345	7.96086	1.70851e-15	4.00953e-14
Tbx21	29.122	3.50768	0.45563	7.69853	1.37645e-14	2.90961e-13
Gpr179	28.01	1.46777	0.326267	4.49866	6.83831e-06	4.23229e-05
4933428G20Rik	8.48991	1.32615	0.564483	2.34932	0.0188077	0.047037
Plxdc1	128.933	1.14302	0.167018	6.84365	7.7202e-12	1.1712e-10
Arl5c	79.424	1.03366	0.215247	4.8022	1.56931e-06	1.09769e-05
Nr1d1	301.462	1.43926	0.139086	10.348	4.27428e-25	2.1247e-23
Krt20	16.7371	2.95956	0.554298	5.33929	9.33095e-08	8.0636e-07
Krt16	7.71389	3.01625	0.810942	3.71944	0.000199666	0.000892703
Krt17	78.8778	1.46267	0.237314	6.16342	7.11882e-10	8.43355e-09
Krt42	292.896	1.98028	0.17908	11.058	2.00474e-28	1.29029e-26
Ttc25	64.4427	2.13572	0.340327	6.27549	3.48534e-10	4.27143e-09
Rnd2	242.388	1.04714	0.169311	6.18474	6.22042e-10	7.42534e-09
LOC666331	9.73219	1.68861	0.545504	3.09551	0.00196477	0.00678349
Mpp2	121.946	1.00114	0.228009	4.39079	1.12942e-05	6.71076e-05
Asb16	42.1354	1.32301	0.283057	4.67402	2.95363e-06	1.96774e-05
Fzd2	329.559	1.0998	0.180711	6.08592	1.15821e-09	1.3408e-08
Mapt	575.681	1.46001	0.144886	10.0769	6.98738e-24	3.1885e-22
Cacng5	7.30219	1.85635	0.757166	2.4517	0.0142182	0.0371591
Axin2	1543.44	1.14465	0.12379	9.24667	2.31588e-20	8.25344e-19
Rgs9	129.291	1.46956	0.272284	5.39715	6.77069e-08	6.01069e-07
Gm11696	19.7258	1.1656	0.394742	2.95282	0.00314883	0.0101769
Fam20a	48.7184	1.01964	0.334343	3.04969	0.00229076	0.00775583
Map2k6	490.118	1.20487	0.0927293	12.9934	1.33418e-38	1.57626e-36
2610035D17Rik	15.8419	1.64073	0.525408	3.12278	0.00179152	0.00627195
Slc39a11	542.304	1.17687	0.114232	10.3025	6.86704e-25	3.37463e-23
Sstr2	17.5859	2.49703	0.470892	5.30277	1.14061e-07	9.70138e-07
Sdk2	15.9383	1.49089	0.440197	3.38688	0.000706934	0.00277639
Ttyh2	830.437	1.19313	0.0972417	12.2697	1.31714e-34	1.21494e-32
Kif19a	14.8976	1.7229	0.567354	3.03674	0.00239153	0.00804123
Slc16a5	20.9649	2.12055	0.416616	5.08994	3.58175e-07	2.80953e-06
Unc13d	255.387	1.89472	0.16214	11.6857	1.50746e-31	1.17127e-29
Trim47	85.7333	1.26554	0.289754	4.36764	1.25598e-05	7.40498e-05
Mir6516	83.4602	1.27717	0.246403	5.18326	2.18041e-07	1.77155e-06
Dnah17	88.6422	1.21545	0.19633	6.19085	5.98397e-10	7.14802e-09
Timp2	3704.85	1.34093	0.340674	3.93612	8.28106e-05	0.000405335
Card14	8.68776	1.83222	0.610788	2.99976	0.00270193	0.00892998
2810410L24Rik	19.0824	1.26338	0.41592	3.03755	0.00238506	0.0080273
Notum	760.332	2.85988	0.155738	18.3634	2.58064e-75	1.85472e-72
Lrrc45	481.81	1.21433	0.105234	11.5394	8.35226e-31	6.2836e-29
Mfsd2b	129.832	1.16923	0.19472	6.00467	1.91724e-09	2.15022e-08
Atp6v1c2	19.484	1.39151	0.447136	3.11205	0.00185795	0.00646514
1700030C10Rik	441.508	1.08097	0.107784	10.0291	1.13576e-23	5.0885e-22
Id2	308.623	1.26875	0.126938	9.99497	1.60334e-23	7.14627e-22
Ahr	252.577	1.51484	0.137423	11.0231	2.95543e-28	1.88111e-26
1700008C04Rik	2.7908	3.99368	1.29892	3.07463	0.00210765	0.00720612
Wdr20rt	30.3161	2.02532	0.33898	5.97474	2.30458e-09	2.55967e-08
Rpl10l	1203.94	1.81801	0.383892	4.73573	2.18266e-06	1.49163e-05
Gm17821	2.67195	4.72972	1.32177	3.57832	0.000345811	0.00146342
Cdkl1	9.49358	2.15248	0.675507	3.18646	0.00144025	0.00519617
Pygl	81.1979	1.10097	0.268377	4.10233	4.09016e-05	0.000215095
Tex21	23.198	1.24294	0.344542	3.60751	0.000309154	0.00132685
Gpx2	357.653	1.54108	0.143333	10.7518	5.81292e-27	3.36466e-25
Pgf	43.7489	1.28819	0.312138	4.127	3.67525e-05	0.00019506
Fos	4751.75	1.28598	0.179218	7.1755	7.20455e-13	1.254e-11
Mfsd7c	328.16	2.48933	0.147987	16.8212	1.7064e-63	6.54081e-61
Tgfb3	400.861	1.25636	0.272961	4.60271	4.17028e-06	2.69715e-05
Ism2	172.154	1.81784	0.163825	11.0963	1.30793e-28	8.51341e-27
Gm21319	9.81025	1.6309	0.621757	2.62305	0.00871459	0.0244499
Fbln5	470.313	1.9637	0.442909	4.43364	9.26547e-06	5.59203e-05
Ppp4r4	46.5984	1.00132	0.267228	3.74707	0.000178915	0.000810214
Serpina3h	146.235	1.30114	0.250968	5.18448	2.16623e-07	1.76086e-06
Serpina3i	30.0954	1.34292	0.354886	3.78408	0.00015428	0.000708325
Gsc	26.3363	2.69164	0.451807	5.95749	2.56142e-09	2.82674e-08
Tunar	68.8306	1.53049	0.336215	4.55214	5.31038e-06	3.35526e-05
Ak7	234.115	1.28076	0.128953	9.93203	3.02053e-23	1.31237e-21
Slc25a47	25.3575	1.06632	0.328699	3.24407	0.00117836	0.00436451
Mirg	315.612	1.01047	0.250011	4.04171	5.30617e-05	0.000271672
Dio3os	2.91744	3.30627	1.25548	2.63347	0.00845168	0.0238519
Dio3	89.9647	3.31503	0.269676	12.2926	9.92159e-35	9.40316e-33
Mok	271.603	1.62915	0.196869	8.2753	1.28137e-16	3.28904e-15
Ckb	12865	1.41673	0.138895	10.2	1.98329e-24	9.47638e-23
5033406O09Rik	12.777	1.49081	0.475084	3.13799	0.0017011	0.00599433
Pfkp	4385.53	1.15027	0.176489	6.51754	7.14699e-11	9.6689e-10
Hecw1	8.91577	2.14467	0.683891	3.13598	0.00171282	0.00602948
Inhba	619.1	2.43561	0.261133	9.32707	1.08843e-20	4.00305e-19
Aoah	206.535	1.55603	0.149851	10.3838	2.93799e-25	1.47318e-23
Hist1h4n	23.1591	1.21033	0.345723	3.50087	0.000463743	0.00189777
Btn2a2	40.1858	1.31066	0.268872	4.87464	1.09006e-06	7.87042e-06
Hist1h4h	36.2863	1.183	0.287067	4.12097	3.77277e-05	0.000199989
Hist1h2af	13.9994	1.99887	0.62997	3.17297	0.00150891	0.00541217
Hist1h2be	28.8994	1.33781	0.339291	3.94297	8.04779e-05	0.000394701
Hist1h2bc	300.476	1.25872	0.169014	7.44742	9.51815e-14	1.82624e-12
Hist1h1c	268.57	1.92505	0.187083	10.2898	7.83192e-25	3.79474e-23
Hist1h2ab	40.6192	2.27293	0.400343	5.67746	1.36706e-08	1.36223e-07
Hist1h3b	37.682	3.49312	0.478483	7.30039	2.86928e-13	5.24838e-12
Hist1h4a	18.8163	1.29613	0.389563	3.32714	0.000877424	0.00336177
Cmah	13.7874	1.12058	0.457631	2.44865	0.0143394	0.0374419
Gm11351	1.54771	3.9444	1.50295	2.62444	0.00867914	0.0243742
Serpinb1a	120.124	1.97163	0.206965	9.52639	1.62844e-21	6.39839e-20
Serpinb9b	250.198	1.7501	0.221054	7.91706	2.43197e-15	5.60066e-14
Serpinb1b	18.2384	3.35397	0.543834	6.16727	6.9479e-10	8.25943e-09
Gm6093	66.4575	1.4592	0.296885	4.91505	8.87621e-07	6.51236e-06
Tubb2b	7464.9	1.27401	0.160612	7.93218	2.15336e-15	4.99239e-14
Dsp	1262.14	1.16603	0.0995033	11.7185	1.02445e-31	8.06882e-30
Tfap2a	171.06	1.68225	0.188631	8.91823	4.73795e-19	1.51623e-17
Adtrp	2.2439	3.64494	1.40571	2.59296	0.00951541	0.0263962
Edn1	63.0565	2.29963	0.242867	9.46869	2.83374e-21	1.0862e-19
Rnf182	25.1459	1.22713	0.418874	2.92959	0.00339405	0.0108697
Rbm24	32.326	2.85971	0.354419	8.06872	7.10401e-16	1.7332e-14
Cap2	119.678	2.29108	0.229959	9.96302	2.21233e-23	9.7348e-22
A330033J07Rik	9.55376	1.66981	0.662023	2.52228	0.0116597	0.0313807
Id4	184.659	1.41502	0.189318	7.47426	7.76378e-14	1.51319e-12
Fgd3	48.1446	2.53775	0.468949	5.41157	6.2474e-08	5.58929e-07
Aspn	149.047	2.44202	0.261183	9.34983	8.7792e-21	3.27776e-19
Ogn	278.933	1.6447	0.211003	7.79466	6.4583e-15	1.41729e-13
Eif4e1b	9.13599	3.63393	0.831373	4.37099	1.23682e-05	7.30365e-05
Tifab	4.51694	2.41829	0.934165	2.58872	0.00963339	0.0266864
Neurog1	5.91849	2.00567	0.800847	2.50443	0.0122649	0.0327639
Cxcl14	323.349	2.95557	0.26394	11.1979	4.17626e-29	2.77063e-27
Slc28a3	16.8349	2.20839	0.441545	5.00151	5.68842e-07	4.30916e-06
4930486L24Rik	16.3522	1.35027	0.493331	2.73705	0.00619926	0.0183125
Gm16907	37.475	1.03567	0.261159	3.96568	7.31861e-05	0.000362964
F630042J09Rik	7.09513	2.44356	0.762122	3.20626	0.00134471	0.00489446
D630045M09Rik	227.351	1.08406	0.166567	6.50828	7.60181e-11	1.0244e-09
Ahrr	9.02362	1.74044	0.602072	2.89075	0.00384329	0.0121549
Bhmt	305.458	4.0784	0.236726	17.2284	1.62626e-66	6.67889e-64
Bhmt2	229.544	3.32561	0.182424	18.2301	2.97703e-74	1.90188e-71
Dmgdh	564.391	2.93165	0.20126	14.5665	4.59041e-48	8.51398e-46
AW495222	7.00056	1.83053	0.739193	2.47638	0.0132721	0.0350528
Foxd1	80.8876	1.56488	0.338012	4.62966	3.66269e-06	2.39799e-05
1700024P04Rik	2.31576	4.5264	1.36606	3.31348	0.000921437	0.00351246
Saysd1	68.7575	1.72432	0.261632	6.59062	4.38001e-11	6.01998e-10
Synpo2l	48.2193	1.41805	0.346895	4.08784	4.35415e-05	0.000228143
Lrrc18	6.28389	2.86831	0.873655	3.28312	0.00102666	0.00386827
Fam25c	761.425	2.16775	0.161598	13.4144	4.97716e-41	6.86809e-39
Mmrn2	220.366	1.53191	0.166017	9.22743	2.77208e-20	9.83859e-19
Cdhr1	59.1157	1.99153	0.282319	7.05421	1.73589e-12	2.84895e-11
Samd4	354.947	1.21415	0.260831	4.65491	3.24118e-06	2.14204e-05
Peli2	389.124	1.23757	0.109766	11.2746	1.75188e-29	1.20391e-27
Slc39a2	8.34009	2.55371	0.702769	3.63378	0.000279301	0.00120986
Rpgrip1	54.2061	1.09639	0.226079	4.84959	1.23719e-06	8.8256e-06
Myh7	13.6503	1.15093	0.464829	2.47604	0.0132849	0.0350814
Lrrc16b	25.6547	1.01962	0.347497	2.93418	0.00334432	0.0107423
Tgm1	634.023	2.01682	0.151	13.3564	1.08645e-40	1.46408e-38
Nfatc4	513.616	1.13968	0.135003	8.44192	3.12166e-17	8.45299e-16
Gjb2	17.3187	2.91268	0.533541	5.45915	4.78411e-08	4.35009e-07
Amer2	4.89254	2.10073	0.835726	2.51366	0.0119486	0.032048
Arl11	2.80145	3.17316	1.29147	2.45701	0.01401	0.0367263
Nuggc	6.33585	1.89638	0.690628	2.74588	0.00603488	0.0179043
Scara5	9.44638	2.08636	0.600017	3.47717	0.000506745	0.00205619
Ephx2	839.33	1.04587	0.131644	7.94471	1.94649e-15	4.54331e-14
Stmn4	28.1431	5.04773	0.646468	7.80816	5.80285e-15	1.28325e-13
Loxl2	5072.38	1.50499	0.208697	7.21137	5.53907e-13	9.71957e-12
Nudt18	110.878	1.29842	0.188591	6.88485	5.78467e-12	8.99728e-11
Htr2a	147.157	1.29819	0.269693	4.81357	1.48255e-06	1.04123e-05
Rgcc	95.2873	1.55313	0.225614	6.88401	5.81902e-12	9.04255e-11
Lmo7	661.84	1.24611	0.144374	8.63109	6.07719e-18	1.7707e-16
Sox21	222.924	1.10473	0.225555	4.89781	9.69086e-07	7.04829e-06
Timm8a2	37.7121	1.98338	0.337908	5.8696	4.36841e-09	4.66568e-08
2610035F20Rik	110.789	1.63467	0.247888	6.5944	4.26993e-11	5.88861e-10
Zic2	982.334	1.13981	0.175229	6.50471	7.78422e-11	1.04572e-09
Itgbl1	17.5686	2.66984	0.589183	4.53142	5.85879e-06	3.67618e-05
C1qtnf3	217.92	6.56533	0.879308	7.46647	8.23729e-14	1.58932e-12
Adamts12	260.558	1.85679	0.287421	6.46019	1.04575e-10	1.37906e-09
Npr3	130.006	1.88494	0.282806	6.66513	2.64434e-11	3.76649e-10
Myo10	9335.26	1.30439	0.0736141	17.7192	2.97917e-70	1.42744e-67
Ctnnd2	177.967	1.42029	0.182728	7.7727	7.68333e-15	1.67759e-13
Sema5a	318.82	1.02871	0.155204	6.62811	3.40002e-11	4.7836e-10
Sdc2	752.097	1.02404	0.128745	7.95407	1.80483e-15	4.22983e-14
Nipal2	6.98933	2.0326	0.691475	2.93951	0.00328728	0.0105768
Osr2	210.627	2.00357	0.271227	7.38705	1.50124e-13	2.82695e-12
Cthrc1	334.708	1.65361	0.232157	7.12283	1.05732e-12	1.77929e-11
Dcstamp	15.6174	2.69744	0.523648	5.15124	2.5877e-07	2.07221e-06
Dpys	116.71	1.77839	0.201631	8.82	1.14459e-18	3.57665e-17
Rspo2	21.3162	2.96055	0.599352	4.93959	7.82882e-07	5.79071e-06
Tnfrsf11b	114.613	3.02425	0.355356	8.51049	1.73202e-17	4.79544e-16
Nov	73.15	1.5326	0.390269	3.92703	8.60028e-05	0.000419057
Zhx2	51.8623	1.01444	0.267535	3.7918	0.00014956	0.000689591
Fbxo32	36.1471	1.19117	0.433311	2.749	0.00597772	0.0177592
Tg	9.92479	2.36693	0.760035	3.11424	0.00184417	0.006425
Sla	4.09075	5.34568	1.25019	4.2759	1.90371e-05	0.000108052
Wisp1	854.79	1.96738	0.456372	4.31092	1.62576e-05	9.38513e-05
Mroh4	7.50407	1.98521	0.68097	2.91527	0.0035538	0.011331
Arc	1330.54	2.5325	0.183292	13.8168	2.01958e-43	3.25567e-41
Rac2	29.2249	3.5013	0.446174	7.84738	4.2483e-15	9.51674e-14
Lgals1	5232.27	1.28362	0.144041	8.91152	5.03392e-19	1.60499e-17
Sox10	15.6264	1.31957	0.548646	2.40514	0.0161661	0.0414276
Baiap2l2	15.6712	1.65709	0.532262	3.11329	0.00185013	0.00644055
Pmm1	3468.72	1.16443	0.0848443	13.7243	7.25917e-43	1.14875e-40
1700029P11Rik	219.497	1.30889	0.191415	6.83794	8.03392e-12	1.21346e-10
1500009C09Rik	16.0369	2.07168	0.460351	4.50022	6.78829e-06	4.20435e-05
Upk3a	1.82161	4.15432	1.60068	2.59535	0.00944936	0.0262256
Slc2a13	23.3639	1.73563	0.418101	4.15121	3.30717e-05	0.000177601
Pdzrn4	10.2411	2.34726	0.61261	3.83157	0.000127326	0.000596808
Col2a1	361.538	1.86998	0.223866	8.35312	6.64837e-17	1.74018e-15
Wnt10b	7.4245	3.6991	0.908728	4.07064	4.68848e-05	0.000243589
Lima1	4276.97	1.0003	0.0780671	12.8133	1.3817e-37	1.52231e-35
Csrnp2	743.503	1.00268	0.104317	9.61187	7.124e-22	2.86438e-20
Pou6f1	253.708	1.98497	0.128753	15.4169	1.26086e-53	2.97925e-51
Galnt6	1080.1	1.07468	0.169873	6.3264	2.50954e-10	3.15734e-09
Slc4a8	262.451	1.37603	0.174766	7.8736	3.4458e-15	7.78986e-14
Krt80	6.20014	4.42058	1.2675	3.48764	0.000487306	0.00198431
Krt7	18.6807	1.73047	0.462041	3.74528	0.000180193	0.000814931
Hoxc13	141.47	2.45526	0.170522	14.3985	5.28955e-47	9.31015e-45
Hoxc12	32.8301	4.69523	0.549211	8.54904	1.24115e-17	3.48675e-16
Hoxc11	6.38704	3.09226	0.855332	3.61528	0.000300023	0.00129119
Hoxc5	32.5784	1.64595	0.392594	4.1925	2.759e-05	0.000150411
Hoxc4	59.2951	1.37786	0.285163	4.83183	1.35285e-06	9.58725e-06
Nfe2	20.9817	1.0414	0.358792	2.90252	0.00370174	0.0117525
Ppp1r1a	105.028	1.26063	0.211586	5.958	2.55342e-09	2.81972e-08
Ubald1	1100.36	1.04697	0.109578	9.55456	1.24116e-21	4.92156e-20
Rpl39l	428.189	2.80253	0.25608	10.944	7.10135e-28	4.29793e-26
Tekt5	13.2786	1.88111	0.526872	3.57034	0.000356521	0.00150174
2900011O08Rik	442.64	1.11938	0.169171	6.61688	3.66852e-11	5.13206e-10
Myh11	522.74	2.83849	0.265108	10.7069	9.44565e-27	5.35947e-25
Igll1	6.90176	2.15498	0.790441	2.72631	0.00640474	0.0188139
Vpreb1	12.0021	1.55598	0.513099	3.03252	0.00242523	0.0081292
Tmem191c	170.7	1.20887	0.221345	5.46148	4.72177e-08	4.29567e-07
Sept5	220.882	1.04062	0.208153	4.9993	5.75393e-07	4.35687e-06
Cldn5	11.1979	1.80405	0.53656	3.36225	0.000773089	0.00300813
Cyp2ab1	7.20924	2.2607	0.815823	2.77106	0.00558738	0.0167845
Snord66	3.32994	2.89877	1.10724	2.61801	0.00884433	0.0247776
2510009E07Rik	413.01	1.52994	0.113444	13.4863	1.88409e-41	2.70823e-39
Ehhadh	166.416	1.64461	0.157638	10.4328	1.75554e-25	8.90625e-24
Snord2	205.861	1.04035	0.187175	5.55819	2.72587e-08	2.59198e-07
Trp63	2.9299	4.84064	1.4439	3.35246	0.000800961	0.00310537
Lrrc15	420.834	1.40924	0.222395	6.33665	2.34812e-10	2.96723e-09
Apod	191.874	1.35472	0.146339	9.25741	2.09452e-20	7.5111e-19
Bdh1	1653.85	1.15717	0.089715	12.8983	4.60086e-38	5.3262e-36
Mfi2	14.5669	1.91086	0.617168	3.09618	0.00196034	0.00677091
Slc51a	72.7345	2.29011	0.289122	7.92093	2.35742e-15	5.43625e-14
Tfrc	7510.5	1.19232	0.135691	8.78704	1.53558e-18	4.73832e-17
Tnk2os	22.0503	1.0269	0.361783	2.83843	0.00453364	0.0139844
Slc12a8	96.6437	1.42827	0.274824	5.19701	2.02515e-07	1.65475e-06
Mylk	150.652	1.37215	0.324382	4.23005	2.33639e-05	0.000129251
Adcy5	46.5433	1.98577	0.30703	6.46766	9.95351e-11	1.31764e-09
Casr	19.8732	3.21152	0.591274	5.43152	5.58773e-08	5.02779e-07
Ildr1	853.084	1.08346	0.146386	7.40137	1.34782e-13	2.55478e-12
Pla1a	173.229	1.872	0.152252	12.2954	9.58624e-35	9.13553e-33
Ccdc80	1742.58	4.48946	0.250769	17.9028	1.12181e-71	5.6912e-69
Tagln3	51.0664	2.03745	0.308287	6.60894	3.87086e-11	5.3889e-10
Tmem45a	181.427	1.08973	0.198567	5.48798	4.0656e-08	3.73416e-07
Filip1l	549.888	1.45374	0.250699	5.79874	6.68135e-09	6.98464e-08
Col8a1	885.218	1.37513	0.337882	4.06985	4.70427e-05	0.000244336
Vgll3	362.973	1.28886	0.271178	4.75282	2.00604e-06	1.37693e-05
Robo1	780.238	1.22003	0.0922482	13.2255	6.25439e-40	8.05089e-38
Jam2	3560.92	1.77717	0.105043	16.9186	3.28223e-64	1.28671e-61
Adamts5	133.923	2.06152	0.193697	10.643	1.87896e-26	1.03879e-24
Map3k7cl	20.537	3.07537	0.52707	5.83484	5.3842e-09	5.68025e-08
Sim2	27.9457	1.69166	0.512637	3.29993	0.000967091	0.00366221
Kcnj6	8.04793	2.50395	0.726783	3.44525	0.000570528	0.00228702
Sh3bgr	24.7634	1.84215	0.380357	4.8432	1.27763e-06	9.099e-06
3300005D01Rik	9.57028	2.38611	0.654849	3.64375	0.00026869	0.00116741
Sytl3	30.0424	2.35107	0.510567	4.60483	4.12809e-06	2.67087e-05
Gm9992	5.20868	1.87872	0.789019	2.38109	0.0172616	0.0437926
T2	4.82814	2.58592	0.887872	2.91249	0.0035856	0.0114174
Pabpc6	14.0077	2.14632	0.501604	4.27892	1.87806e-05	0.000106807
Tnfrsf12a	423.17	1.08843	0.157446	6.91306	4.74301e-12	7.45102e-11
Kremen2	14.7221	1.4573	0.519883	2.80313	0.00506095	0.0153962
Caskin1	113.912	1.1289	0.19018	5.93594	2.92172e-09	3.20386e-08
Mslnl	14.364	2.03342	0.557749	3.64576	0.000266601	0.00116038
Msln	45.0994	2.57019	0.335362	7.66395	1.80307e-14	3.74261e-13
Nkx2-5	7.59782	1.83916	0.676756	2.71761	0.00657559	0.0192404
Lemd2	879.915	1.22789	0.125015	9.82187	9.06481e-23	3.86071e-21
9630028I04Rik	16.3673	5.87003	1.05884	5.54382	2.95946e-08	2.78645e-07
Scube3	444.796	2.39064	0.182734	13.0827	4.13708e-39	5.13384e-37
Tulp1	22.0627	1.02603	0.350028	2.93127	0.00337575	0.0108171
4930539E08Rik	143.955	1.85877	0.184312	10.0849	6.44244e-24	2.94763e-22
Trp53cor1	40.1098	1.14755	0.307931	3.72663	0.000194059	0.000870791
Cdkn1a	5352.61	1.60881	0.0971657	16.5573	1.41724e-61	4.88919e-59
Cpne5	245.85	1.00836	0.158876	6.34681	2.19829e-10	2.78812e-09
1700097N02Rik	333.832	1.06672	0.124425	8.57323	1.00623e-17	2.85468e-16
Dnah8	2928.71	1.2158	0.0886493	13.7147	8.28631e-43	1.28766e-40
Abcg1	86.5888	1.70864	0.221853	7.70169	1.34282e-14	2.84682e-13
Cbs	1015.38	1.48741	0.108261	13.7392	5.91214e-43	9.44245e-41
H2-DMb1	23.9812	1.46189	0.43863	3.33285	0.000859598	0.00330375
H2-Eb1	78.2173	2.75262	0.389586	7.06549	1.6005e-12	2.63174e-11
Ly6g6e	189.482	1.55204	0.225818	6.87296	6.28822e-12	9.67578e-11
2300002M23Rik	7.73252	4.75172	1.16155	4.09083	4.29827e-05	0.000225352
H2-Bl	174.094	1.51249	0.304925	4.96018	7.04267e-07	5.24974e-06
2410017I17Rik	119.93	1.67137	0.227233	7.35529	1.90507e-13	3.5372e-12
H2-T3	28.7488	2.09216	0.347823	6.01501	1.79873e-09	2.03052e-08
2410137M14Rik	112.858	1.27213	0.166459	7.64235	2.13291e-14	4.40078e-13
Ubd	126.719	1.27691	0.202953	6.29163	3.14159e-10	3.87898e-09
Crisp1	14.5911	2.56519	0.54823	4.67905	2.88212e-06	1.92242e-05
Ptchd4	31.1556	2.65685	0.393457	6.75258	1.4524e-11	2.14307e-10
Rcan2	57.0231	1.42372	0.297811	4.7806	1.74774e-06	1.21023e-05
Tspo2	9.96774	2.5146	0.768429	3.2724	0.0010664	0.00399767
Efhb	59.7784	1.39471	0.250105	5.57648	2.45428e-08	2.35581e-07
Sema6b	76.6825	1.41596	0.201143	7.03955	1.92867e-12	3.15333e-11
Catsperd	73.4052	1.31652	0.236487	5.56697	2.59205e-08	2.47291e-07
Rfx2	1991.02	1.33731	0.122029	10.959	6.01836e-28	3.66822e-26
Acsbg2	34.4962	1.17718	0.330389	3.56301	0.000366621	0.00153827
1700061G19Rik	1262.68	1.48068	0.0954611	15.5108	2.93241e-54	7.02516e-52
Crb3	156.711	1.04655	0.17636	5.93418	2.9532e-09	3.23427e-08
Tubb4a	34.0003	1.5419	0.403407	3.82219	0.00013227	0.000616463
2410021H03Rik	9.29004	2.05592	0.792975	2.59267	0.0095234	0.0264141
Dlgap1	80.8543	1.31098	0.195072	6.72051	1.81084e-11	2.65154e-10
Myom1	80.2924	2.51111	0.359919	6.97687	3.01833e-12	4.83859e-11
Lbh	637.573	1.37487	0.199955	6.87592	6.15894e-12	9.50228e-11
Galnt14	1.97268	4.29664	1.45337	2.95634	0.00311318	0.0100811
Qpct	115.816	1.92918	0.251517	7.67016	1.71778e-14	3.57417e-13
Cdc42ep3	363.694	1.38269	0.117617	11.7558	6.59097e-32	5.26331e-30
Cyp1b1	1039.45	1.9336	0.366212	5.28	1.29186e-07	1.09018e-06
Gm1976	65.1078	1.09976	0.260496	4.22178	2.42384e-05	0.00013366
Lims2	29.972	2.36684	0.368578	6.42153	1.34907e-10	1.75359e-09
Egr1	20142.9	1.63269	0.117708	13.8707	9.53653e-44	1.55184e-41
Mzb1	9.59032	1.75708	0.660283	2.6611	0.00778855	0.0222573
Ecscr	104.882	1.9274	0.207179	9.3031	1.3641e-20	4.98502e-19
1700066B19Rik	27.7199	1.86932	0.374868	4.98661	6.14483e-07	4.62242e-06
Slc25a2	9.88344	1.21312	0.518391	2.34016	0.0192753	0.0480124
Sh3rf2	122.894	5.09287	0.330674	15.4015	1.59987e-53	3.72922e-51
Spink5	1.73675	4.11579	1.52007	2.70763	0.00677646	0.0197216
Cdo1	380.212	1.29303	0.110564	11.6949	1.3541e-31	1.05687e-29
Lvrn	4.3295	2.10202	0.862981	2.43576	0.0148605	0.038598
Lox	8618.94	3.34727	0.227348	14.7231	4.58039e-49	8.77858e-47
Fbn2	436.412	1.07716	0.245573	4.38631	1.15288e-05	6.83605e-05
Slc6a7	103.345	1.93664	0.202775	9.55071	1.28805e-21	5.09577e-20
Pdgfrb	416.387	1.53102	0.239352	6.39652	1.58955e-10	2.05129e-09
Rax	8.20282	2.41305	0.800116	3.01588	0.00256238	0.00852593
Cidea	99.6468	2.6015	0.304254	8.5504	1.22666e-17	3.45167e-16
Ldlrad4	94.9385	1.36461	0.25651	5.3199	1.03824e-07	8.88761e-07
Ccdc68	50.313	1.76721	0.263276	6.7124	1.9145e-11	2.78789e-10
Scarna17	21.4987	1.94543	0.41001	4.74484	2.08668e-06	1.42779e-05
Acaa2	863.715	1.14157	0.132938	8.58722	8.90997e-18	2.5403e-16
9030625G05Rik	3.38662	5.05742	1.3183	3.83631	0.000124895	0.00058605
Gm10532	4.81067	2.26233	0.874467	2.58709	0.00967895	0.0267852
Slc14a2	2.68027	3.95788	1.61	2.45832	0.013959	0.0366036
Setbp1	240.245	1.38413	0.241681	5.72711	1.02157e-08	1.03776e-07
Sall3	749.432	1.16668	0.0942226	12.3822	3.26409e-35	3.18092e-33
Mbp	137.792	2.44085	0.1878	12.9971	1.27081e-38	1.51173e-36
Aldh3b2	5.70356	2.85634	0.883722	3.23217	0.00122852	0.00452795
Gstp2	589.013	1.14939	0.138008	8.32839	8.1949e-17	2.12562e-15
Cabp4	30.7057	2.40476	0.348925	6.8919	5.50518e-12	8.59357e-11
Clcf1	25.0807	1.28916	0.417397	3.08858	0.00201118	0.00691742
Actn3	169.584	1.26924	0.140682	9.02208	1.84551e-19	6.12178e-18
Peli3	39.0031	1.02903	0.292296	3.52052	0.000430708	0.00177437
Cd248	772.017	1.91953	0.198238	9.68296	3.56258e-22	1.45964e-20
Tmem151a	35.0454	2.78789	0.365944	7.61837	2.56903e-14	5.24416e-13
Fermt3	58.2924	1.1872	0.294498	4.03125	5.54806e-05	0.000282547
Macrod1	79.1241	1.12703	0.241673	4.66346	3.1093e-06	2.06357e-05
Flrt1	23.6227	1.32996	0.393235	3.38211	0.000719318	0.00282053
Mir6991	1.67338	4.05335	1.48402	2.73133	0.00630794	0.018577
Fads3	345.352	1.85346	0.249232	7.43667	1.03253e-13	1.97124e-12
Ms4a10	7.71464	2.4142	0.679006	3.55549	0.000377281	0.00157534
4930526L06Rik	28.8955	1.03167	0.318953	3.23455	0.00121837	0.00449339
Aldh1a7	6.88164	3.21564	0.862218	3.72949	0.000191864	0.000862064
Glis3	179.409	1.12006	0.196696	5.69434	1.23847e-08	1.24272e-07
Slc1a1	50.4258	1.40823	0.268945	5.23613	1.63978e-07	1.36049e-06
Gm9895	9.73847	1.57563	0.572491	2.75224	0.00591883	0.0176133
Mlana	33.1256	1.62404	0.321863	5.04574	4.51775e-07	3.48042e-06
Papss2	126.415	1.54937	0.257905	6.00753	1.88368e-09	2.11534e-08
Acta2	9271.32	3.27653	0.212827	15.3953	1.75992e-53	4.04757e-51
Slc16a12	9.65856	2.31577	0.672852	3.44172	0.000578034	0.00231388
Ankrd1	349.99	2.6797	0.273227	9.80761	1.04416e-22	4.42522e-21
Cyp2c70	11.7506	4.00892	0.766833	5.2279	1.71448e-07	1.41905e-06
Crtac1	52.4228	1.19477	0.254764	4.68972	2.73582e-06	1.83334e-05
Loxl4	222.671	2.12821	0.300785	7.07551	1.48899e-12	2.46484e-11
Pkd2l1	28.6019	4.22267	0.636364	6.63562	3.23145e-11	4.56131e-10
Pdzd7	27.93	2.16565	0.423596	5.11254	3.17863e-07	2.522e-06
Tlx1	19.6683	3.45477	0.52177	6.62126	3.56152e-11	4.99046e-10
Phyh	1214.27	1.39077	0.10479	13.272	3.36347e-40	4.39518e-38
Ucma	11.5635	4.35212	0.841552	5.17154	2.32167e-07	1.881e-06
Gata3	36.0842	1.48985	0.306265	4.86459	1.14696e-06	8.22959e-06
C1ql3	38.8477	2.75135	0.41035	6.7049	2.01546e-11	2.92632e-10
Grin1	86.4772	1.39657	0.303054	4.60834	4.05906e-06	2.62818e-05
Entpd2	33.2732	2.17238	0.377161	5.75982	8.42023e-09	8.67108e-08
Snora43	17.8111	1.15219	0.401468	2.86994	0.00410553	0.0128827
Slc2a6	10.5089	1.3219	0.545411	2.42368	0.015364	0.0396905
Col5a1	7734.05	1.38989	0.325218	4.27371	1.92247e-05	0.00010901
Ppp1r26	196.054	1.00593	0.140517	7.15879	8.1395e-13	1.39905e-11
Prrx2	170.143	1.58528	0.239025	6.63225	3.30609e-11	4.65904e-10
Ass1	5506.44	1.15854	0.104114	11.1277	9.19976e-29	6.03371e-27
Ppapdc3	19.89	1.07691	0.376606	2.8595	0.00424303	0.0132515
Pip5kl1	24.44	1.53882	0.436151	3.52818	0.000418428	0.00173081
Ak1	1874.72	1.33124	0.105156	12.6596	9.89436e-37	1.02196e-34
Eng	910.965	1.21663	0.0818495	14.8642	5.62872e-50	1.12895e-47
1700019L03Rik	39.6238	1.06526	0.327174	3.25595	0.00113012	0.004208
Angptl2	601.362	1.32203	0.233445	5.66314	1.48626e-08	1.47336e-07
1700057H21Rik	19.3988	2.03821	0.466043	4.37344	1.22301e-05	7.22952e-05
5330411J11Rik	32.8854	3.90194	0.47994	8.13007	4.29036e-16	1.06176e-14
Ly75	2248.06	1.08537	0.112061	9.6855	3.47513e-22	1.43061e-20
Gm13580	49.0777	1.88394	0.26456	7.12103	1.07126e-12	1.80099e-11
Grb14	121.448	1.12668	0.261489	4.30869	1.64227e-05	9.47089e-05
Xirp2	13.578	2.82426	0.623472	4.5299	5.90119e-06	3.69741e-05
Sp5	364.399	2.72137	0.180184	15.1033	1.5407e-51	3.28093e-49
Gad1	55.8256	2.83652	0.33923	8.36163	6.18598e-17	1.62408e-15
Hoxd4	9.00354	1.45858	0.600964	2.42707	0.0152213	0.0393867
Ttc30a1	132.882	1.0642	0.17725	6.00396	1.92565e-09	2.15825e-08
Ttn	1898.56	1.61774	0.166609	9.70979	2.73895e-22	1.13568e-20
Ccdc141	224.501	1.49696	0.19648	7.61885	2.5594e-14	5.2369e-13
Smtnl1	199.763	3.64962	0.340141	10.7297	7.38141e-27	4.22997e-25
Pramel7	55.31	3.12927	0.379365	8.24872	1.60104e-16	4.07321e-15
Pramel6	30.2092	5.17398	0.656375	7.88267	3.20466e-15	7.2829e-14
Rapsn	45.2068	2.0929	0.369782	5.65981	1.51538e-08	1.5005e-07
Mybpc3	23.9238	1.56337	0.386863	4.04115	5.31895e-05	0.000272017
Syt13	76.6416	1.15835	0.355673	3.25678	0.00112683	0.00419822
Accsl	484.523	1.36922	0.157697	8.68256	3.86957e-18	1.1508e-16
Pamr1	55.4008	1.1836	0.248937	4.75462	1.9882e-06	1.36577e-05
Cd44	1635.55	1.55904	0.23116	6.74439	1.53668e-11	2.25777e-10
Ehf	3.87302	2.5636	1.0172	2.52025	0.0117271	0.0315373
Cd59b	23.5481	1.1768	0.390816	3.01113	0.00260277	0.00864199
Bdnf	124.383	1.3388	0.194412	6.8864	5.72221e-12	8.90815e-11
Fibin	78.0823	1.32285	0.270656	4.88756	1.02096e-06	7.39625e-06
Ryr3	32.9272	1.28675	0.328957	3.91162	9.16803e-05	0.000444836
Grem1	332.06	2.98188	0.47913	6.22352	4.86119e-10	5.87601e-09
Meis2	378.21	1.27662	0.139399	9.15808	5.28305e-20	1.83355e-18
Rasgrp1	196.551	3.18594	0.18999	16.769	4.11362e-63	1.54252e-60
Thbs1	21692.6	2.94287	0.348561	8.44291	3.09543e-17	8.39515e-16
Gpr176	168.754	2.33456	0.34609	6.74552	1.52485e-11	2.24421e-10
Ppp1r14d	84.2329	1.35663	0.254053	5.33996	9.29695e-08	8.03825e-07
Pla2g4e	28.7614	3.16412	0.473148	6.68737	2.27215e-11	3.27148e-10
Ell3	223.533	1.01067	0.159856	6.32238	2.5757e-10	3.2335e-09
Patl2	97.4145	1.19121	0.224012	5.31763	1.05129e-07	8.99041e-07
AA467197	101.626	3.27973	0.255235	12.8498	8.62038e-38	9.7185e-36
Mall	11.3494	2.57756	0.662137	3.89279	9.90969e-05	0.000477331
Acoxl	5.49215	3.64158	1.0658	3.41674	0.000633758	0.00251593
A730036I17Rik	12.9861	1.08794	0.46362	2.34663	0.0189442	0.0473367
Ebf4	21.7139	1.00506	0.368799	2.72521	0.00642603	0.01887
Smox	383.943	1.32584	0.158063	8.38802	4.94389e-17	1.30994e-15
Erv3	20.2374	1.4921	0.373738	3.99238	6.54136e-05	0.000328382
Jag1	698.107	1.47405	0.13075	11.2738	1.76734e-29	1.20972e-27
Syndig1	49.9199	1.0697	0.252095	4.24323	2.20324e-05	0.00012287
Ninl	922.294	1.21696	0.166074	7.32784	2.33889e-13	4.31943e-12
Angpt4	11.7837	1.5261	0.504912	3.0225	0.00250694	0.00837056
Cox4i2	34.2225	1.04005	0.354513	2.93373	0.00334912	0.0107537
Hck	134.526	1.89553	0.599103	3.16394	0.00155648	0.0055689
Nol4l	816.665	1.19308	0.137264	8.69191	3.56399e-18	1.071e-16
Bpifb5	26.9522	1.75254	0.387117	4.52717	5.97778e-06	3.73589e-05
Necab3	156.06	1.01592	0.183049	5.55001	2.85649e-08	2.70278e-07
Gss	1393.52	1.45483	0.113728	12.7922	1.81329e-37	1.95484e-35
Myh7b	324.912	1.92397	0.183341	10.4939	9.21131e-26	4.82936e-24
Myl9	1449.96	3.18833	0.324951	9.81172	1.00248e-22	4.25906e-21
Vstm2l	6.40857	2.29691	0.822821	2.79151	0.00524635	0.0159041
Tgm2	596.689	1.7361	0.20403	8.50905	1.75366e-17	4.84757e-16
Mir7003	8.82156	2.59042	0.69366	3.73442	0.000188146	0.000847343
Wisp2	75.0433	5.36714	0.465126	11.5391	8.37862e-31	6.2836e-29
Spint5	6.33562	2.82078	0.897194	3.144	0.00166654	0.005893
Slc2a10	35.9385	1.21145	0.384965	3.14692	0.00165001	0.00584896
Bcas1	44.4645	1.41445	0.437225	3.23506	0.00121615	0.00448715
Dok5	23.1581	1.29476	0.409867	3.15896	0.00158331	0.005645
Bmp7	205.976	1.10519	0.196927	5.61217	1.99806e-08	1.94166e-07
Phactr3	8.01113	1.74348	0.696762	2.50226	0.0123405	0.0329149
4930591A17Rik	31.0596	2.1525	0.409656	5.25442	1.4849e-07	1.24094e-06
Lama5	7059.24	1.26182	0.106916	11.802	3.81199e-32	3.10155e-30
Slc17a9	417.928	1.44973	0.138475	10.4692	1.19596e-25	6.21359e-24
Birc7	19.2519	1.71321	0.440643	3.88799	0.000101079	0.00048539
Nkain4	46.9332	1.94275	0.27904	6.96225	3.34879e-12	5.33857e-11
Chmp4c	646.33	1.23289	0.154543	7.97766	1.49138e-15	3.51913e-14
Lrriq4	68.324	1.15254	0.221226	5.20978	1.89067e-07	1.55148e-06
Lrrc31	101.309	2.47306	0.292829	8.44541	3.02975e-17	8.22995e-16
4930429B21Rik	27.0316	1.04889	0.34676	3.02484	0.00248764	0.0083093
Gm3143	5.24486	2.17315	0.835536	2.6009	0.00929788	0.0258634
Anxa5	2092.14	1.2309	0.222402	5.53454	3.12044e-08	2.92206e-07
Gm5148	622.566	1.2576	0.147617	8.51937	1.60424e-17	4.46314e-16
Lhfp	286.776	1.07989	0.257351	4.1962	2.71434e-05	0.00014821
Frem2	2046.33	1.17966	0.0904714	13.0391	7.3352e-39	8.9102e-37
Trpc4	1.74783	4.12295	1.48636	2.77385	0.00553965	0.0166731
Smad9	18.2061	1.00795	0.424532	2.37425	0.0175845	0.0444874
Ptx3	64.6735	1.80661	0.27918	6.47112	9.72819e-11	1.2888e-09
Shox2	45.628	1.24885	0.317443	3.9341	8.35079e-05	0.000408279
Schip1	19.0564	1.49499	0.448876	3.33051	0.00086686	0.00332499
Golim4	543.85	1.01942	0.223369	4.56384	5.02259e-06	3.18744e-05
Pdgfc	485.087	1.83459	0.133955	13.6956	1.07915e-42	1.66198e-40
Gucy1b3	33.4952	1.82788	0.397193	4.60199	4.18477e-06	2.70551e-05
Crabp2	101.732	1.52306	0.239041	6.37156	1.87119e-10	2.39437e-09
Nes	1282.65	1.79234	0.120499	14.8743	4.84229e-50	9.82643e-48
Paqr6	15.4922	1.74466	0.572484	3.04752	0.00230741	0.00780096
Bglap3	28.0229	1.45506	0.370352	3.92886	8.535e-05	0.000416347
Rab25	26.2757	1.2083	0.325707	3.70979	0.000207429	0.000923816
Muc1	64.5338	1.06051	0.214231	4.9503	7.41003e-07	5.49745e-06
Zbtb7b	938.144	1.03406	0.0958703	10.7861	4.00616e-27	2.34245e-25
S100a13	349.099	1.34664	0.264687	5.08769	3.62449e-07	2.83998e-06
S100a14	4.43905	2.48222	0.987266	2.51424	0.0119289	0.0320003
S100a4	139.152	1.96289	0.27432	7.15549	8.33741e-13	1.42696e-11
Sprr1a	16.2739	1.89284	0.474407	3.98991	6.60985e-05	0.000331049
Lce1g	8.91513	4.97903	1.10404	4.50983	6.48799e-06	4.03575e-05
Lce1h	14.8606	2.84611	0.619924	4.59107	4.4098e-06	2.83295e-05
Crct1	44.5712	4.70007	0.541192	8.68465	3.79911e-18	1.13179e-16
Hrnr	23.3424	1.39761	0.345395	4.04641	5.20093e-05	0.000266758
Rptn	8.71333	2.35573	0.737786	3.19296	0.00140821	0.00509228
Tchh	143.506	1.28523	0.149055	8.62255	6.54809e-18	1.90148e-16
Them5	14.0728	1.33641	0.453881	2.94441	0.00323569	0.0104205
Anxa9	18.3341	1.0362	0.385851	2.68549	0.00724243	0.0208904
4930558C23Rik	3.4264	3.49077	1.25409	2.78351	0.00537741	0.0162585
Ankrd35	317.899	1.53361	0.175287	8.74915	2.14968e-18	6.56282e-17
Cd2	19.4176	2.18278	0.424555	5.14134	2.72787e-07	2.17637e-06
Ngf	72.6015	1.68636	0.34012	4.95814	7.11717e-07	5.29612e-06
Bcl2l15	12.2145	2.37241	0.666732	3.55826	0.000373318	0.00155992
Ptpn22	17.0457	1.78006	0.602493	2.95449	0.00313182	0.0101314
Wnt2b	45.2975	1.38135	0.325054	4.24961	2.1414e-05	0.000119964
Kcna2	13.6141	4.27638	0.754256	5.66967	1.43074e-08	1.42077e-07
Slc6a17	22.8636	1.58734	0.559973	2.83468	0.00458719	0.0141294
Gstm3	93.9468	2.55875	0.232291	11.0153	3.22545e-28	2.0305e-26
Gstm2	357.628	1.04761	0.136428	7.67887	1.605e-14	3.34759e-13
Gstm1	844.539	1.41031	0.132142	10.6727	1.36585e-26	7.59986e-25
Col11a1	1017.69	1.34956	0.24478	5.51336	3.52038e-08	3.26117e-07
S1pr1	171.382	1.12052	0.224314	4.99534	5.87323e-07	4.43941e-06
Myoz2	5.25145	4.16981	1.14294	3.64831	0.00026397	0.00115009
Synpo2	60.9295	1.79449	0.272217	6.59214	4.33538e-11	5.96339e-10
Pitx2	140.184	1.06502	0.159403	6.68133	2.36784e-11	3.40357e-10
6330410L21Rik	157.316	2.25645	0.218875	10.3093	6.39409e-25	3.15119e-23
Ccdc109b	36.6365	1.48701	0.360867	4.12064	3.77816e-05	0.000200213
Dkk2	71.987	1.38076	0.292259	4.72444	2.30753e-06	1.56888e-05
Tacr3	1.56312	3.95433	1.57255	2.51459	0.011917	0.0319734
Bmpr1b	26.6293	1.37285	0.414202	3.31445	0.000918239	0.00350104
Clca3a2	20.5152	3.97639	0.591414	6.72353	1.77374e-11	2.59942e-10
Clca3b	223.83	1.21683	0.197371	6.16519	7.04003e-10	8.34594e-09
Dnajb4	308.886	1.01667	0.225667	4.50517	6.63205e-06	4.11497e-05
Nexn	143.069	1.06433	0.230353	4.62042	3.82965e-06	2.4944e-05
Slc44a5	4.64365	1.99669	0.831446	2.40147	0.0163294	0.0417778
Cth	1537.16	1.1144	0.150574	7.40097	1.35189e-13	2.55968e-12
Cdh17	4.81566	2.5804	0.867518	2.97446	0.00293502	0.00960602
Ttpa	129.646	1.24598	0.250147	4.98098	6.32624e-07	4.75267e-06
Pou3f2	13.5564	2.48417	0.611824	4.06026	4.90174e-05	0.000253296
Gabrr1	13.3378	1.13911	0.465674	2.44616	0.0144387	0.0376383
1700003M02Rik	25.1101	1.33166	0.369964	3.59943	0.000318911	0.00136329
Aqp3	1300.54	2.33119	0.112348	20.7496	1.23488e-95	1.9364e-92
Atp8b5	19.9979	1.00897	0.41644	2.42286	0.0153991	0.0397454
Rusc2	995.407	1.29198	0.127055	10.1686	2.73808e-24	1.29395e-22
Tesk1	396.999	1.06905	0.143816	7.43348	1.05781e-13	2.0117e-12
Cd72	1.86507	3.35476	1.41784	2.36611	0.017976	0.0453382
Tpm2	1661.46	2.11576	0.17278	12.2454	1.77737e-34	1.63074e-32
Aldh1b1	283.42	1.12156	0.140174	8.00123	1.23183e-15	2.93478e-14
Igfbpl1	50.0801	1.46817	0.266415	5.51082	3.57167e-08	3.30514e-07
Stra6l	18.824	2.45115	0.462438	5.3005	1.15483e-07	9.80298e-07
Galnt12	139.661	1.7441	0.166112	10.4996	8.67527e-26	4.57614e-24
AI427809	21.9454	1.46288	0.375769	3.89304	9.89978e-05	0.000476987
Epb4.1l4b	590.376	1.03254	0.115775	8.91851	4.72603e-19	1.51523e-17
D630039A03Rik	41.9976	1.66664	0.328061	5.08026	3.76914e-07	2.93914e-06
Lpar1	916.358	1.39987	0.092609	15.1159	1.27159e-51	2.74172e-49
Tnfsf15	37.546	2.29657	0.477117	4.81343	1.48364e-06	1.04157e-05
Tnc	8724.67	1.20387	0.336483	3.5778	0.000346503	0.00146599
Pappa	702.205	2.47309	0.4064	6.08535	1.16233e-09	1.34468e-08
Lurap1l	105.832	2.16528	0.236097	9.17114	4.68064e-20	1.63104e-18
Gm11413	12.8412	1.67798	0.522986	3.20846	0.00133449	0.00486343
Saxo1	10.8113	2.02173	0.541016	3.73691	0.000186296	0.000839889
Cdkn2a	341.337	1.28361	0.149186	8.60411	7.69082e-18	2.21098e-16
Kank4	346.83	1.04067	0.119773	8.68874	3.66493e-18	1.09751e-16
Foxd3	457.15	1.58651	0.134707	11.7774	5.1018e-32	4.09307e-30
Dnajc6	1644.31	1.09968	0.12411	8.86057	7.96087e-19	2.50579e-17
1700024P16Rik	5.94226	1.93652	0.756222	2.56079	0.0104436	0.0285666
Fam159a	16.7407	1.26349	0.411407	3.07115	0.00213233	0.00728184
Calr4	35.2339	2.10813	0.350937	6.00715	1.88808e-09	2.1189e-08
Cyp4a12b	6.14074	2.46169	0.765304	3.21662	0.00129711	0.00474929
Foxo6	111.992	1.07288	0.229965	4.66541	3.08008e-06	2.04655e-05
Cited4	75.1391	2.13684	0.253477	8.43012	3.45316e-17	9.32138e-16
Col9a2	372.467	2.08315	0.264188	7.88511	3.14254e-15	7.15115e-14
Mycl	594.039	1.4699	0.129681	11.3347	8.83289e-30	6.19344e-28
Rhbdl2	15.179	1.20225	0.449007	2.67757	0.00741579	0.0213067
Epha10	17.9907	1.01296	0.433771	2.33524	0.0195311	0.0485336
Csf3r	22.8674	4.11447	0.598042	6.8799	5.98933e-12	9.28286e-11
Eva1b	322.74	1.04553	0.130502	8.01161	1.13217e-15	2.70483e-14
Tekt2	37.157	1.28143	0.273749	4.68103	2.85438e-06	1.90834e-05
Dlgap3	1485.36	1.66236	0.130127	12.7749	2.26366e-37	2.41024e-35
C77080	3394.73	1.10883	0.095858	11.5674	6.02505e-31	4.57824e-29
Sync	66.3605	2.17472	0.252052	8.62809	6.23868e-18	1.81469e-16
Ubxn11	92.9643	1.54444	0.224446	6.88114	5.93773e-12	9.21872e-11
Trim63	111.394	1.68261	0.193846	8.68015	3.95261e-18	1.17145e-16
Slc30a2	829.51	1.42905	0.122875	11.6301	2.898e-31	2.2416e-29
Extl1	135.354	1.35649	0.194486	6.97474	3.06435e-12	4.9078e-11
Nipal3	438.182	1.23037	0.151156	8.13977	3.96017e-16	9.82863e-15
Stpg1	37.9977	1.09345	0.306678	3.56548	0.000363196	0.00152576
Grhl3	474.119	1.25752	0.126652	9.92896	3.11495e-23	1.34881e-21
Ifnlr1	152.555	1.47217	0.217225	6.77715	1.22566e-11	1.8194e-10
Myom3	27.206	1.6536	0.446098	3.7068	0.000209893	0.000933828
Asap3	516.585	1.17874	0.0978523	12.0461	2.03332e-33	1.77135e-31
Nbl1	263.985	2.00404	0.251992	7.95279	1.82352e-15	4.26784e-14
Klhdc7a	39.5244	1.66477	0.31092	5.35435	8.58659e-08	7.48409e-07
Arhgef10l	797.203	1.46759	0.117951	12.4424	1.5378e-35	1.51574e-33
Padi2	141.91	1.72233	0.247222	6.96674	3.24377e-12	5.17593e-11
Fam131c	165.852	1.00767	0.209193	4.81695	1.45767e-06	1.02542e-05
Hspb7	51.3554	3.65854	0.361107	10.1315	4.00621e-24	1.85761e-22
Gm694	42.1038	2.4791	0.328295	7.55144	4.30456e-14	8.61361e-13
Fhad1	18.957	1.66259	0.42189	3.94082	8.12035e-05	0.000398146
Tmem51	564.278	1.17383	0.137278	8.55075	1.22291e-17	3.44672e-16
Pramef17	24.1997	1.6141	0.366968	4.39849	1.09005e-05	6.49212e-05
Gm13128	65.0589	2.85587	0.291811	9.7867	1.28416e-22	5.42903e-21
Pramef12	1131.04	1.07846	0.0961184	11.2201	3.24735e-29	2.17951e-27
Dhrs3	81.9641	1.13024	0.201151	5.61886	1.92216e-08	1.87213e-07
Tnfrsf1b	552.479	1.13612	0.127188	8.93262	4.1605e-19	1.34139e-17
Tnfrsf8	76.4073	2.46703	0.259793	9.49614	2.17816e-21	8.44294e-20
Smarca5-ps	96.1631	1.51508	0.191721	7.90254	2.73283e-15	6.24353e-14
Gm13034	41.9098	1.31298	0.332394	3.95007	7.81295e-05	0.000384166
Nppb	9.16744	2.16465	0.682464	3.17182	0.00151487	0.00543243
Spsb1	400.873	1.06054	0.11716	9.05211	1.40238e-19	4.70615e-18
Slc2a7	53.2428	1.13414	0.249183	4.55142	5.32852e-06	3.36549e-05
Tas1r1	34.4158	1.00793	0.282644	3.56608	0.000362355	0.0015226
Trp73	65.1832	1.88343	0.276112	6.82126	9.02441e-12	1.35476e-10
Tnfrsf4	11.0095	1.1305	0.484286	2.33436	0.0195768	0.0486291
Abcb1a	799.313	1.42401	0.115768	12.3006	8.99293e-35	8.61772e-33
Sema3c	410.676	1.07466	0.231588	4.64039	3.47745e-06	2.28766e-05
Smarcd3	159.184	1.33073	0.185889	7.15872	8.14334e-13	1.39905e-11
Dpp6	48.753	3.02026	0.319907	9.44105	3.69057e-21	1.40527e-19
Htr5a	48.9566	6.46563	0.795549	8.12725	4.39138e-16	1.0852e-14
Mnx1	11.418	1.63969	0.68944	2.37829	0.017393	0.0440935
Dpysl5	231.278	1.27586	0.172528	7.39507	1.41334e-13	2.66726e-12
Slc5a1	71.3739	1.70222	0.231009	7.36866	1.72354e-13	3.21746e-12
Grk4	10.3954	1.39361	0.550989	2.5293	0.0114292	0.0308516
Ablim2	76.6974	1.96684	0.254759	7.72041	1.1596e-14	2.48163e-13
Afap1	1066.95	1.08604	0.14565	7.4565	8.88489e-14	1.70698e-12
Sorcs2	299.284	1.7813	0.211517	8.42153	3.7161e-17	9.99983e-16
Ppp2r2c	410.995	1.11805	0.208535	5.36143	8.25661e-08	7.22568e-07
Jakmip1	479.709	2.77519	0.157726	17.595	2.69289e-69	1.19102e-66
Otop1	23.0669	2.47587	0.470836	5.25847	1.45262e-07	1.21573e-06
Drd5	6.67646	4.56181	1.21947	3.74081	0.000183429	0.000828262
Bst1	69.3593	1.96044	0.305175	6.42399	1.32746e-10	1.7268e-09
Sod3	30.5567	1.71669	0.477423	3.59575	0.000323463	0.00138036
Nwd2	2.6709	3.16676	1.30725	2.42246	0.0154158	0.0397826
Uchl1os	19.6742	1.37005	0.486519	2.81602	0.00486224	0.0148598
Limch1	230.782	1.15353	0.186049	6.20017	5.64038e-10	6.75162e-09
Kctd8	11.3593	1.60739	0.504428	3.18656	0.00143976	0.00519547
Gsx2	4.05763	3.10759	1.1126	2.79308	0.00522081	0.015835
Kit	3885.26	1.37726	0.133845	10.2899	7.82273e-25	3.79474e-23
Kdr	38.5656	1.32484	0.318319	4.16199	3.15487e-05	0.000169951
Pdcl2	58.3237	2.01341	0.302045	6.66592	2.63011e-11	3.75242e-10
Igfbp7	1003.15	1.88592	0.188706	9.99397	1.61956e-23	7.19994e-22
Cabs1	5.9849	2.95567	0.930943	3.17492	0.00149876	0.00538137
Parm1	139.622	2.13201	0.28224	7.55387	4.22509e-14	8.47426e-13
Stbd1	97.3414	1.39875	0.276411	5.0604	4.18372e-07	3.24191e-06
Anxa3	657.679	1.32636	0.225225	5.88903	3.88472e-09	4.19321e-08
Spp1	8931.31	1.05577	0.130814	8.07081	6.98355e-16	1.70622e-14
Plcxd1	78.5432	1.2611	0.261319	4.8259	1.39371e-06	9.84043e-06
Myo18b	50.2774	3.34062	0.333025	10.0311	1.11241e-23	4.99685e-22
Crybb3	10.746	1.72929	0.543511	3.1817	0.00146412	0.00526794
2900026A02Rik	631.644	1.31144	0.179889	7.29025	3.09374e-13	5.62318e-12
Tmem211	13.791	3.15406	0.595013	5.30084	1.15273e-07	9.79192e-07
Tmem119	122.196	1.33484	0.327892	4.07097	4.68171e-05	0.000243311
Trpv4	49.303	1.35208	0.331744	4.07566	4.58838e-05	0.000239109
Msi1	581.187	1.03315	0.143178	7.21586	5.3593e-13	9.43292e-12
Pla2g1b	716.368	1.6725	0.130638	12.8025	1.5875e-37	1.73309e-35
Hspb8	1627.37	1.85755	0.103318	17.979	2.84728e-72	1.53477e-69
Srrm4os	33.7537	1.21864	0.304876	3.99717	6.41054e-05	0.000322471
Srrm4	76.5434	1.68841	0.226046	7.46933	8.06064e-14	1.56376e-12
Rasal1	92.5814	1.1162	0.283676	3.93477	8.32756e-05	0.000407264
Dtx1	410.343	1.36805	0.195489	6.99807	2.59505e-12	4.19906e-11
Oas1f	2.29214	3.70471	1.4042	2.63831	0.00833209	0.0235607
Ccdc63	27.2199	1.28054	0.452205	2.83177	0.00462916	0.0142434
5930412G12Rik	19.9046	1.43774	0.426287	3.37269	0.000744373	0.00290688
Fzd10	1013.29	2.04223	0.0881436	23.1693	9.29024e-119	2.67079e-115
Phkg1	101.732	1.01687	0.205967	4.93706	7.93076e-07	5.86108e-06
Wbscr17	141.878	1.33506	0.268502	4.97223	6.61858e-07	4.95073e-06
Eln	42.3444	1.07215	0.33681	3.18325	0.0014563	0.00524421
Wbscr27	156.817	1.13064	0.147665	7.65681	1.90608e-14	3.94694e-13
Cldn4	1010.41	2.13918	0.163735	13.0649	5.2266e-39	6.43954e-37
Cldn3	55.6059	2.0577	0.339658	6.05816	1.37691e-09	1.57621e-08
Ssc4d	155.233	1.08224	0.250095	4.32731	1.50942e-05	8.74865e-05
Upk3b	21.1299	1.18106	0.402897	2.93142	0.00337418	0.0108141
Rasa4	488.858	1.25806	0.149697	8.40409	4.31174e-17	1.15307e-15
Col26a1	33.5714	2.32431	0.500503	4.64394	3.4182e-06	2.25126e-05
Serpine1	6155.75	3.60089	0.196737	18.3031	7.81511e-75	5.39212e-72
Mir25	36.2917	1.12484	0.341736	3.29156	0.000996317	0.00376627
Elfn1	19.9159	1.06217	0.358978	2.95887	0.00308768	0.010013
Chst12	485.229	1.11329	0.16833	6.6137	3.74824e-11	5.23509e-10
Lfng	40.4835	1.50569	0.317008	4.74967	2.03749e-06	1.39685e-05
Card11	16.2697	3.00449	0.610252	4.92336	8.50718e-07	6.2656e-06
Radil	362.551	1.86502	0.22377	8.33457	7.77792e-17	2.02355e-15
Papolb	34.2988	1.36146	0.422884	3.21946	0.00128434	0.00470653
Tmem130	9.81623	1.76936	0.711333	2.48739	0.0128684	0.0341383
Cdx2	49.5353	1.95146	0.323774	6.02723	1.66795e-09	1.8903e-08
D5Ertd605e	55.0088	1.75995	0.282423	6.23163	4.616e-10	5.58747e-09
Alox5ap	27.4588	1.9613	0.400639	4.89542	9.80942e-07	7.12733e-06
Medag	99.7149	1.43456	0.214933	6.67443	2.48188e-11	3.55269e-10
Wdr95	39.0178	2.98286	0.477304	6.24939	4.1205e-10	5.01585e-09
Fry	558.225	1.8707	0.129543	14.4408	2.86498e-47	5.14771e-45
Col1a2	15942.8	1.34714	0.302281	4.45658	8.3277e-06	5.0704e-05
Gpr85	17.9042	1.10512	0.39764	2.7792	0.00544935	0.0164472
Mdfic	272.378	1.27177	0.146546	8.67831	4.01702e-18	1.18647e-16
Kcnd2	8.29797	2.52187	0.687175	3.66991	0.000242635	0.00106521
Wnt16	7.21105	2.99582	0.796596	3.76077	0.000169389	0.000771531
Aass	30.3265	2.38554	0.548785	4.34696	1.38039e-05	8.06313e-05
Ccdc136	682.819	2.18593	0.0986242	22.1642	7.60346e-109	1.45725e-105
Flnc	2613.69	1.38803	0.327357	4.24011	2.2341e-05	0.00012439
Smkr-ps	18.4938	1.54983	0.384527	4.03049	5.56602e-05	0.000283294
Plxna4	39.431	1.35616	0.433253	3.13019	0.00174693	0.00613202
Cald1	5698.22	1.40486	0.17914	7.84226	4.42517e-15	9.88727e-14
Nobox	4.03484	2.7685	1.03273	2.68075	0.00734566	0.0211351
Cntnap2	189.899	1.78636	0.219841	8.1257	4.44804e-16	1.09763e-14
Npy	12.1651	1.57994	0.649918	2.43099	0.0150575	0.039045
Nfe2l3	47.142	1.1639	0.287704	4.04546	5.22194e-05	0.000267518
Hoxa7	37.6004	1.06609	0.303414	3.51365	0.000442	0.00181655
Creb5	23.4014	1.54694	0.412061	3.75416	0.000173922	0.000789678
Cpvl	13.8987	3.5077	0.700181	5.0097	5.45148e-07	4.14423e-06
Scrn1	175.9	1.28513	0.16103	7.9807	1.45506e-15	3.43813e-14
Nod1	619.411	1.497	0.111056	13.4797	2.05822e-41	2.93406e-39
Herc3	460.948	1.01048	0.157815	6.40294	1.5241e-10	1.97663e-09
Grid2	3.55755	2.97501	1.09015	2.72899	0.0063528	0.0186964
Ndnf	36.0173	2.66369	0.417257	6.38383	1.72718e-10	2.21667e-09
Smyd1	53.799	1.06529	0.272557	3.90849	9.28735e-05	0.000449488
Reep1	448.782	1.37886	0.147641	9.33927	9.69996e-21	3.60592e-19
Sema4f	198.767	1.12625	0.191744	5.87374	4.26084e-09	4.56492e-08
Dok1	306.291	1.11834	0.121433	9.20957	3.27437e-20	1.15737e-18
Dqx1	54.9268	1.17747	0.23664	4.97578	6.4984e-07	4.8714e-06
Tlx2	123.38	4.51751	0.28834	15.6673	2.53182e-55	6.23876e-53
Rtkn	368.374	1.37793	0.102798	13.4043	5.70535e-41	7.74895e-39
Slc4a5	752.917	2.56661	0.163657	15.6828	1.98173e-55	5.0269e-53
Actg2	1065.67	3.56927	0.341573	10.4495	1.47302e-25	7.56192e-24
Dysf	449.01	1.70451	0.257403	6.62194	3.5451e-11	4.97149e-10
Gata2	129.492	1.96372	0.238807	8.22306	1.98369e-16	4.99513e-15
Vmn1r47	8.27348	2.7602	0.778342	3.54626	0.00039074	0.0016276
Vmn1r48	3.04686	4.12267	1.29448	3.1848	0.00144852	0.00522054
Ccdc37	6.80246	1.62274	0.685772	2.3663	0.017967	0.0453221
Fbln2	8108.82	1.76545	0.219634	8.03813	9.1223e-16	2.20071e-14
Trh	1523.01	1.36543	0.221442	6.16608	7.00052e-10	8.31052e-09
Frmd4b	544.719	1.56848	0.0954102	16.4394	9.99806e-61	3.2539e-58
Mitf	421.391	2.22022	0.132419	16.7666	4.28271e-63	1.57175e-60
Creld1	744.643	1.24326	0.0956323	13.0004	1.21671e-38	1.45743e-36
Prrt3	98.2381	1.38337	0.208935	6.62104	3.56672e-11	4.9937e-10
Irak2	325.637	1.17262	0.127435	9.20173	3.5222e-20	1.23989e-18
Vgll4	172.825	1.28995	0.1775	7.26729	3.66762e-13	6.63827e-12
Tmem40	80.3853	3.06487	0.369991	8.28363	1.19478e-16	3.07136e-15
Rassf4	38.7057	2.45657	0.332863	7.3801	1.58166e-13	2.96867e-12
Rasgef1a	103.389	2.90797	0.25045	11.611	3.6239e-31	2.79057e-29
Lrtm2	5.97671	2.5865	0.838241	3.08563	0.00203118	0.00697509
Ninj2	4.86996	2.28555	0.888749	2.57165	0.0101215	0.0278225
Tuba8	8.25506	2.20197	0.659166	3.34054	0.000836163	0.00322301
Slc6a12	4.26542	4.65176	1.23108	3.77859	0.00015772	0.000722578
A2m	659.712	1.65655	0.151835	10.9102	1.0308e-27	6.1737e-26
Mfap5	78.0538	2.2509	0.302786	7.43396	1.05391e-13	2.00651e-12
Dppa3	253.391	2.84818	0.224927	12.6627	9.51968e-37	9.89186e-35
Nanog	11915.7	1.05014	0.166508	6.30684	2.84795e-10	3.54432e-09
Clec4a1	6.27975	3.81724	1.06415	3.58713	0.000334334	0.00141868
Clstn3	726.007	1.14898	0.0896723	12.8131	1.3856e-37	1.52231e-35
Gpr162	44.5574	1.43585	0.283299	5.06831	4.01361e-07	3.11991e-06
Cd4	8.00709	2.88592	0.749926	3.84828	0.000118951	0.000561978
Acrbp	148.929	1.04437	0.245971	4.24589	2.1773e-05	0.00012166
Tuba3a	754.795	1.09753	0.247554	4.43351	9.27116e-06	5.5935e-05
Scnn1a	12.156	1.41193	0.5413	2.60841	0.0090965	0.0253851
Plekhg6	72.2292	1.6813	0.25439	6.60912	3.86623e-11	5.3868e-10
Vwf	298.816	3.11839	0.188709	16.5249	2.42861e-61	8.21393e-59
Ntf3	19.352	3.74905	0.564115	6.64589	3.01397e-11	4.2683e-10
Prmt8	40.6722	1.58364	0.346312	4.57287	4.81084e-06	3.06094e-05
Pzp	50.4928	1.62546	0.331143	4.90863	9.17161e-07	6.70005e-06
Bcl2l14	57.423	1.05538	0.240127	4.39509	1.10725e-05	6.58809e-05
E330021D16Rik	1.79242	4.16332	1.72226	2.41736	0.0156335	0.0402541
Slco1a5	4.07902	2.75331	1.16981	2.35364	0.0185906	0.046609
Ldhb	2687.02	2.59466	0.157946	16.4275	1.21478e-60	3.88033e-58
Abcc9	6.33187	1.89986	0.696559	2.72749	0.00638184	0.0187594
Gm7457	6.08767	3.79675	1.04466	3.63444	0.000278587	0.00120768
St8sia1	537.658	2.32931	0.132792	17.5411	6.96111e-69	3.00181e-66
Ttyh1	162.04	1.17798	0.162932	7.22988	4.83425e-13	8.5524e-12
D030047H15Rik	8.10822	1.83061	0.690177	2.65238	0.00799256	0.022716
Cdc42ep5	354.647	2.11811	0.168039	12.6049	1.98502e-36	2.00872e-34
Tnnt1	95.2385	1.15061	0.226319	5.084	3.69562e-07	2.88704e-06
Tnni3	114.811	1.87462	0.280636	6.67989	2.39116e-11	3.43137e-10
Dnaaf3	377.239	1.58671	0.18241	8.69862	3.35934e-18	1.0148e-16
Syt5	13.4822	1.15853	0.495981	2.33584	0.0194994	0.0484716
Il11	30.9696	1.28105	0.330252	3.87901	0.000104884	0.000502097
Nat14	20.456	1.03674	0.372113	2.78609	0.00533477	0.0161381
Galp	1.89656	3.42763	1.39366	2.45944	0.0139155	0.0364951
Zscan5b	73.3764	1.73445	0.300692	5.76818	8.01331e-09	8.28666e-08
Gm6792	225.041	1.67942	0.152299	11.0271	2.82733e-28	1.80624e-26
Usp29	28.4927	1.97128	0.397761	4.95595	7.19791e-07	5.34928e-06
Aurkc	147.863	1.34658	0.214407	6.28051	3.37474e-10	4.14313e-09
Obox6	41.2766	2.07329	0.420557	4.92986	8.22888e-07	6.0736e-06
Crxos	304.475	3.5443	0.197055	17.9864	2.49096e-72	1.38602e-69
Ehd2	1001.99	1.13796	0.23222	4.90034	9.56728e-07	6.96606e-06
Bbc3	532.643	1.10398	0.121529	9.08409	1.0457e-19	3.52981e-18
Pglyrp1	150.425	1.78753	0.172494	10.3628	3.6593e-25	1.82955e-23
Nova2	274.421	1.27585	0.116098	10.9894	4.29608e-28	2.64654e-26
Dmpk	587.078	1.70907	0.186211	9.17812	4.38694e-20	1.53179e-18
Relb	710.29	1.16735	0.110396	10.5742	3.92667e-26	2.1166e-24
Apoc1	448.811	1.12122	0.171781	6.52702	6.70907e-11	9.09072e-10
Apoe	14410.3	1.0383	0.112809	9.20404	3.44731e-20	1.216e-18
Bcam	3457.67	1.22916	0.101003	12.1695	4.52025e-34	4.06093e-32
Pvr	1128.64	1.04049	0.080902	12.8611	7.45216e-38	8.51274e-36
Zfp112	34.9878	1.03729	0.305213	3.39856	0.000677405	0.00266893
Cadm4	467.458	1.26819	0.206331	6.14639	7.92646e-10	9.33904e-09
Pinlyp	2.85099	4.80119	1.52241	3.15367	0.00161232	0.00572966
Phldb3	90.2693	2.44705	0.35783	6.83858	7.99812e-12	1.20911e-10
Ceacam10	37.2676	3.50731	0.427948	8.19564	2.49269e-16	6.24947e-15
4732471J01Rik	21.8954	1.11545	0.352902	3.1608	0.00157338	0.00561655
Ceacam2	5.20322	2.76535	0.873761	3.16488	0.00155145	0.00555382
Nlrp9c	2.94311	3.31537	1.23836	2.67723	0.0074233	0.021323
Nlrp4a	82.8099	2.63501	0.339441	7.76281	8.3069e-15	1.80916e-13
Ttc9b	14.8044	1.48315	0.492983	3.00853	0.00262516	0.00870629
C030039L03Rik	288.555	1.21011	0.136495	8.86565	7.60592e-19	2.40283e-17
BC089491	4.66537	2.24275	0.879816	2.54911	0.0107998	0.0294105
Nccrp1	15.6189	1.53657	0.55252	2.78103	0.0054187	0.016369
Cox7a1	210.771	1.34187	0.187306	7.16406	7.83222e-13	1.35233e-11
Upk1a	57.0875	1.02056	0.237857	4.29066	1.78145e-05	0.000101884
Etv2	37.0598	1.87064	0.317079	5.89962	3.64332e-09	3.94498e-08
Ffar2	8.07011	2.70478	0.743892	3.63599	0.000276917	0.00120104
Cd22	25.8919	1.05229	0.378856	2.77754	0.00547715	0.016508
Fxyd5	231.131	2.10057	0.226724	9.26487	1.9532e-20	7.04826e-19
Chst8	113.694	1.05525	0.18567	5.68345	1.32007e-08	1.31846e-07
Rhpn2	583.148	1.08044	0.165306	6.536	6.31849e-11	8.59524e-10
Tdrd12	834.646	2.37771	0.195372	12.1701	4.48388e-34	4.04935e-32
Zfp536	20.5632	1.52476	0.412186	3.69921	0.00021627	0.00095923
Gm5595	474.844	1.1224	0.17627	6.3675	1.92138e-10	2.45678e-09
Zfp936	892.644	1.47765	0.129294	11.4287	3.00724e-30	2.17037e-28
Siglecg	23.5346	1.88562	0.423849	4.44881	8.63493e-06	5.2445e-05
Zfp819	291.769	1.05973	0.120161	8.81927	1.15213e-18	3.59367e-17
Klk11	30.2341	1.30757	0.307896	4.24678	2.16863e-05	0.000121214
Klk10	53.178	1.35199	0.302392	4.471	7.78536e-06	4.7705e-05
Klk1	39.5485	3.22237	0.356539	9.03793	1.59669e-19	5.32714e-18
Snord88a	8.71397	1.62315	0.601025	2.70063	0.0069208	0.0200836
Shank1	76.2358	1.84075	0.25291	7.27826	3.38145e-13	6.13964e-12
1700008O03Rik	34.0257	1.34045	0.288089	4.6529	3.27301e-06	2.16141e-05
Syt3	81.193	1.46857	0.200887	7.31044	2.66273e-13	4.88611e-12
Mybpc2	24.4558	1.71058	0.414186	4.12997	3.62814e-05	0.000192975
Myh14	426.321	1.41188	0.214005	6.59743	4.1835e-11	5.78215e-10
Izumo2	5.25707	2.58589	0.93914	2.75346	0.00589681	0.0175733
Fcgrt	188.906	1.55855	0.204851	7.60821	2.7791e-14	5.65292e-13
Trpm4	348.718	1.17136	0.171674	6.82314	8.90711e-12	1.33832e-10
Ppfia3	287.575	1.2813	0.190854	6.71347	1.90048e-11	2.77104e-10
Mamstr	10.5399	1.62173	0.624241	2.59792	0.00937892	0.0260678
Car11	53.2693	1.10309	0.274856	4.01335	5.98633e-05	0.000302721
Tph1	13.9959	3.24036	0.642528	5.04313	4.57973e-07	3.52031e-06
Saa3	120.22	2.0882	0.197282	10.5849	3.50207e-26	1.90559e-24
Saa1	5.09891	2.97913	1.01937	2.92252	0.00347206	0.0110927
Saa2	5.85164	3.26422	0.965548	3.38069	0.00072303	0.00283187
Ldhc	19.8557	1.33081	0.411257	3.23596	0.00121232	0.00447685
Luzp2	8.74412	2.16731	0.75446	2.87266	0.00407029	0.0127861
Trpm1	198.204	4.4891	0.221508	20.2661	2.55947e-91	3.39603e-88
Pgpep1l	14.6809	1.86494	0.525089	3.55167	0.000382795	0.0015972
Fam169b	128.219	1.51211	0.175444	8.61874	6.76942e-18	1.95916e-16
Rgma	247.84	1.39889	0.162799	8.59275	8.491e-18	2.42486e-16
Ntrk3	19.8636	2.51153	0.515477	4.87224	1.1034e-06	7.95676e-06
Hapln3	34.7913	1.0553	0.298515	3.53518	0.000407501	0.00168794
Mfge8	3766.4	1.53765	0.112054	13.7224	7.45218e-43	1.16857e-40
Rhcg	19.8337	1.17463	0.38609	3.04236	0.00234727	0.00792022
Alpk3	612.753	1.36219	0.20724	6.57303	4.93022e-11	6.74932e-10
Ap3b2	312.96	1.85658	0.122264	15.185	4.44472e-52	9.82909e-50
Fsd2	7.60344	1.55482	0.630142	2.46741	0.0136096	0.0358126
Sh3gl3	215.716	1.22304	0.246767	4.95626	7.18623e-07	5.34521e-06
Adamtsl3	21.0043	1.41119	0.456644	3.09035	0.00199918	0.0068826
Mex3b	411.288	1.87553	0.119333	15.7167	1.16247e-55	3.03809e-53
Rab38	131.365	2.53839	0.201385	12.6046	1.99137e-36	2.00872e-34
Prss23	1439.31	2.40379	0.233474	10.2957	7.36518e-25	3.59892e-23
Me3	4.69692	2.31026	0.928234	2.48888	0.0128147	0.0340272
Tenm4	1309.91	1.37573	0.120671	11.4006	4.1508e-30	2.95856e-28
Capn5	908.262	1.32595	0.218003	6.08224	1.18514e-09	1.3683e-08
Lrrc32	549.43	2.03218	0.360122	5.64302	1.67096e-08	1.64324e-07
Map6	538.15	1.37836	0.216285	6.37291	1.85469e-10	2.37503e-09
Atg16l2	126.154	1.03773	0.19713	5.26416	1.40832e-07	1.18038e-06
Olfr78	5.23602	4.94042	1.19025	4.15075	3.31387e-05	0.000177905
Cnga4	14.6684	2.98892	0.566565	5.2755	1.32395e-07	1.11399e-06
Prkcdbp	145.88	1.45293	0.211979	6.85413	7.17495e-12	1.0962e-10
Gm1966	1.59082	3.97567	1.62536	2.44602	0.0144441	0.0376468
Olfml1	36.3692	2.50172	0.387864	6.45	1.11852e-10	1.47052e-09
Lmo1	31.9326	2.38723	0.428276	5.57404	2.48893e-08	2.38641e-07
Stk33	50.4192	5.91325	0.707658	8.35608	6.48365e-17	1.69964e-15
Trim66	31.5246	1.62056	0.347513	4.66331	3.11158e-06	2.06429e-05
Galnt18	158.663	1.78291	0.295584	6.03182	1.62126e-09	1.83981e-08
Tmc7	208.639	1.19956	0.18995	6.31514	2.69914e-10	3.37863e-09
Vwa3a	10.9701	2.65356	0.624148	4.2515	2.12345e-05	0.000119114
Sbk1	1395.22	1.16613	0.147804	7.88971	3.02889e-15	6.90162e-14
Atp2a1	14.9589	1.01354	0.428607	2.36473	0.0180433	0.0454768
Mylpf	3989.61	1.13754	0.122089	9.31731	1.19327e-20	4.37929e-19
Gm4532	92.2481	1.97016	0.267133	7.37518	1.6412e-13	3.0704e-12
Zfp553	2436.64	1.36445	0.086981	15.6867	1.86481e-55	4.80092e-53
Itgal	228.365	1.95676	0.161185	12.1398	6.49687e-34	5.77652e-32
Tgfb1i1	256.753	1.03086	0.304891	3.38107	0.000722035	0.0028299
Nkx1-2	159.082	1.39278	0.270376	5.15128	2.5871e-07	2.07221e-06
Fam53b	703.167	1.01369	0.0939694	10.7874	3.94656e-27	2.31545e-25
Nkx6-2	174.363	1.16768	0.180157	6.48148	9.08255e-11	1.20883e-09
Ifitm1	1018.81	2.33228	0.145516	16.0277	8.19035e-58	2.31599e-55
Eps8l2	195.495	1.19892	0.18367	6.52758	6.68416e-11	9.07121e-10
Muc2	12.8512	1.46992	0.478193	3.07391	0.00211274	0.00722208
Ascl2	39.3037	1.47083	0.319721	4.60034	4.21805e-06	2.72295e-05
Tspan32	10.097	1.94092	0.649838	2.98677	0.00281946	0.00927046
Cd81	3477.86	1.16284	0.0648171	17.9403	5.71228e-72	2.98579e-69
Mrgpre	24.2823	1.10346	0.450727	2.44818	0.014358	0.0374677
Fgf4	3777.88	1.2636	0.163641	7.72178	1.14714e-14	2.45802e-13
Mrgprf	46.5314	2.88735	0.349506	8.26123	1.44181e-16	3.69536e-15
Mrgprd	3.07556	4.93671	1.31947	3.74144	0.000182966	0.000826389
Arhgef18	1974.82	1.02977	0.0859709	11.9782	4.62466e-33	3.96869e-31
Ccl25	48.0367	1.53941	0.260489	5.90969	3.42749e-09	3.71829e-08
Tdrp	1089.05	1.19363	0.117113	10.1921	2.15034e-24	1.02462e-22
Gm5907	10.4382	2.2824	0.575598	3.96526	7.33168e-05	0.000363377
Kbtbd11	286.19	1.76108	0.148943	11.8238	2.94024e-32	2.42661e-30
Myom2	31.4479	2.45771	0.34742	7.07416	1.50359e-12	2.48423e-11
Atp7b	89.4668	1.01777	0.193355	5.26376	1.41138e-07	1.18237e-06
Sfrp1	2117.74	1.46463	0.0974827	15.0245	5.07399e-51	1.06733e-48
Ido2	105.916	2.13277	0.211057	10.1052	5.24107e-24	2.41075e-22
Kcnu1	12.6624	2.04318	0.504406	4.05066	5.10729e-05	0.000262502
Adrb3	440.783	2.03132	0.112885	17.9947	2.14401e-72	1.23273e-69
AY512931	4.59826	2.28623	0.895884	2.55193	0.0107127	0.0291964
Sorbs2	29.2557	1.57072	0.405374	3.87475	0.000106733	0.000510407
Tenm3	2376.56	1.26652	0.135744	9.33023	1.05646e-20	3.90212e-19
Sgol2b	14.3363	2.07814	0.526056	3.95042	7.80151e-05	0.000383713
Npy1r	10.2131	1.84979	0.609886	3.03301	0.00242128	0.0081191
Lzts1	15.2857	1.75764	0.454861	3.86412	0.000111492	0.000530663
Zfp964	18.0235	1.28955	0.415064	3.10687	0.00189081	0.00655966
Crlf1	134.255	1.51231	0.255236	5.92516	3.12e-09	3.40613e-08
Gdf15	192.733	1.11103	0.184162	6.03292	1.61022e-09	1.83089e-08
Ushbp1	64.7683	2.98465	0.404489	7.37882	1.59696e-13	2.99088e-12
Klf2	7476.14	1.26644	0.107321	11.8005	3.88183e-32	3.14355e-30
Tmem38a	213.63	1.08939	0.135086	8.06445	7.35659e-16	1.78724e-14
Nwd1	4.15337	3.8916	1.30251	2.98777	0.00281025	0.00924372
Ptger1	129.933	1.06783	0.226677	4.71079	2.46761e-06	1.66786e-05
2210011C24Rik	61.1223	1.01459	0.321726	3.1536	0.0016127	0.00572966
Palm3	828.499	1.25508	0.104451	12.0159	2.93179e-33	2.52852e-31
Podnl1	11.3566	1.68546	0.537552	3.13544	0.00171596	0.00603439
4930432K21Rik	49.0446	1.03232	0.298239	3.4614	0.000537372	0.00216417
Mast1	169.28	1.41404	0.183045	7.72512	1.11751e-14	2.39751e-13
Gm38426	60.8632	1.35988	0.290949	4.67395	2.95463e-06	1.96774e-05
Nod2	41.9726	1.39423	0.292575	4.76537	1.88509e-06	1.3022e-05
Mt2	5800.88	1.04527	0.199598	5.23689	1.63305e-07	1.35555e-06
Adgrg5	8.45002	2.37542	0.64527	3.68128	0.00023207	0.00102483
Adgrg1	164.684	3.10329	0.21834	14.2132	7.59248e-46	1.29666e-43
Ndrg4	403.984	1.19062	0.125249	9.50604	1.98063e-21	7.71195e-20
B3gnt9	86.5515	1.08847	0.188024	5.78898	7.08142e-09	7.36715e-08
Nol3	35.5551	1.1334	0.293408	3.86287	0.000112063	0.000533089
Tppp3	192.538	1.04461	0.135135	7.73011	1.07451e-14	2.31388e-13
Dpep3	12.2978	2.12515	0.619394	3.43101	0.00060133	0.00239823
Marveld3	14.4157	1.73458	0.488776	3.54882	0.000386955	0.00161261
Calb2	40.2767	3.68893	0.409373	9.01119	2.03838e-19	6.73562e-18
Gm21283	49.787	2.17376	0.421818	5.15331	2.55928e-07	2.0523e-06
Il34	60.7585	1.07894	0.239896	4.49753	6.87461e-06	4.25324e-05
Pkd1l2	95.6828	2.1961	0.228074	9.6289	6.03706e-22	2.43872e-20
Cdh13	24.8546	1.36679	0.457173	2.98965	0.00279295	0.00920169
Crispld2	107.704	1.02331	0.319245	3.20541	0.00134872	0.00490597
Spire2	412.74	1.00557	0.198782	5.05865	4.22227e-07	3.26738e-06
Tubb3	851.392	1.37148	0.129181	10.6167	2.49258e-26	1.36925e-24
Acta1	266.044	3.96663	0.245419	16.1627	9.23972e-59	2.65627e-56
Map10	215.509	2.07182	0.18925	10.9476	6.82566e-28	4.14563e-26
Kcnk1	122.545	1.19407	0.219524	5.43935	5.34749e-08	4.82168e-07
Gucy1a2	126.181	1.23064	0.164762	7.4692	8.06854e-14	1.56376e-12
Pdgfd	41.1428	1.47026	0.343794	4.27657	1.89797e-05	0.000107762
Maml2	85.0475	1.14143	0.181165	6.30048	2.96716e-10	3.6847e-09
Olfr836	2.06432	3.52574	1.39386	2.52947	0.0114235	0.0308471
Gm16853	79.9527	1.07004	0.268013	3.99249	6.53819e-05	0.000328318
Kank2	2863.31	1.07056	0.0824105	12.9906	1.38275e-38	1.62252e-36
Cnn1	1161.73	4.52055	0.231585	19.52	7.41695e-85	7.99593e-82
Tbx20	73.7395	1.50888	0.32956	4.57846	4.6842e-06	2.98919e-05
Adamts8	106.428	1.85047	0.188296	9.82748	8.57364e-23	3.66056e-21
Pknox2	166.63	1.96023	0.213496	9.18156	4.24892e-20	1.4866e-18
Grik4	27.7577	1.02792	0.376724	2.72858	0.00636079	0.0187058
Pou2f3	481.33	2.55422	0.111387	22.9311	2.27338e-116	5.60193e-113
Thy1	796.747	1.1205	0.191495	5.8513	4.87747e-09	5.17413e-08
H2afx	6187.64	1.11512	0.0849844	13.1214	2.48237e-39	3.10279e-37
Cd3g	14.3445	6.41941	1.08655	5.90809	3.46102e-09	3.7523e-08
Cd3d	14.6762	5.70953	1.07175	5.32732	9.96734e-08	8.57489e-07
Cd3e	52.2271	1.55626	0.300278	5.18273	2.18664e-07	1.77493e-06
Tmprss13	5.26796	3.03091	1.00021	3.03027	0.00244333	0.00818509
Fxyd6	912.688	3.03603	0.235549	12.8891	5.18187e-38	5.9588e-36
Fxyd2	9.54041	2.61869	0.663879	3.94453	7.99565e-05	0.000392702
Tagln	4217.15	3.174	0.169345	18.7428	2.21655e-78	1.91166e-75
Nnmt	47.4536	1.57018	0.267396	5.8721	4.30298e-09	4.60721e-08
Cryab	518.868	1.82652	0.210694	8.66905	4.35735e-18	1.28478e-16
Rab39	84.0092	1.0549	0.307195	3.43397	0.00059481	0.00237387
Gldn	15.5794	1.6433	0.586211	2.80326	0.00505886	0.0153925
Pstpip1	117.815	1.54813	0.209629	7.38511	1.5233e-13	2.86536e-12
Cspg4	405.882	1.91323	0.382958	4.99594	5.85512e-07	4.4296e-06
Rpp25	2749.72	1.08047	0.0852185	12.6788	7.74617e-37	8.0978e-35
Mpi	664.848	1.04396	0.221037	4.72301	2.32374e-06	1.57804e-05
Loxl1	1051	1.67311	0.196131	8.53058	1.45613e-17	4.07079e-16
Itga11	171.538	3.375	0.326407	10.3399	4.65174e-25	2.29908e-23
Smad6	280.106	1.14021	0.208683	5.46385	4.65905e-08	4.24308e-07
Tpm1	6007.03	1.05677	0.183861	5.74766	9.04852e-09	9.2518e-08
C2cd4b	45.5679	1.77835	0.299401	5.9397	2.85552e-09	3.14125e-08
Myo1e	1567.75	1.0165	0.0803871	12.645	1.19191e-36	1.22377e-34
Lipc	24.7732	1.61701	0.390987	4.13572	3.5385e-05	0.000188498
Aldh1a2	106.669	2.071	0.198177	10.4503	1.46076e-25	7.5439e-24
Khdc3	971.735	1.33042	0.108265	12.2885	1.04411e-34	9.84142e-33
Col12a1	6100.18	2.28486	0.375633	6.08269	1.18183e-09	1.3654e-08
Htr1b	36.3512	1.83842	0.430189	4.27353	1.92406e-05	0.000109064
Tbx18	72.7576	1.4581	0.268109	5.43846	5.37418e-08	4.84322e-07
Trim43a	4.97762	2.33462	0.933075	2.50207	0.0123469	0.032927
Trim43b	11.7028	1.16456	0.471432	2.47025	0.0135019	0.0355781
E030011O05Rik	43.4512	1.78901	0.298388	5.99557	2.02777e-09	2.26829e-08
C430002N11Rik	11.5674	1.66251	0.654915	2.53851	0.0111324	0.030197
Faiml	2.82172	3.19304	1.34267	2.37813	0.0174009	0.0441037
Tmem108	55.1514	1.08149	0.246319	4.39062	1.1303e-05	6.71369e-05
Ackr4	14.2669	1.7014	0.523902	3.24757	0.00116397	0.00431677
Acpp	56.6648	1.08442	0.240164	4.51535	6.32121e-06	3.93769e-05
Grm2	19.1349	2.14395	0.419484	5.11092	3.20599e-07	2.54157e-06
AA543401	31.9065	2.24462	0.377913	5.93952	2.85854e-09	3.14258e-08
Hyal1	341.507	1.17687	0.134055	8.779	1.64933e-18	5.07118e-17
Nat6	417.09	1.13991	0.134072	8.50228	1.85899e-17	5.13053e-16
Hyal3	26.4605	1.81777	0.395302	4.59842	4.25711e-06	2.74303e-05
Sema3b	149.275	1.63137	0.183447	8.89287	5.9548e-19	1.89161e-17
Gnai2	8593.24	1.09447	0.0869139	12.5926	2.31948e-36	2.32609e-34
Gnat1	13.3459	2.0201	0.499975	4.04041	5.33585e-05	0.000272625
Mst1	34.6383	1.73494	0.328193	5.28633	1.24795e-07	1.05468e-06
Prss46	6.81935	4.56517	1.18262	3.8602	0.000113292	0.000538341
Dclk3	45.8359	1.31518	0.251134	5.23696	1.63244e-07	1.35555e-06
Osbpl10	468.272	1.82075	0.123204	14.7783	2.02164e-49	3.91811e-47
Ccr8	3.02963	2.69096	1.10895	2.42658	0.0152418	0.039422
Mobp	144.05	1.63157	0.176404	9.24906	2.26472e-20	8.08782e-19
Trak1	1687.69	1.00407	0.0818166	12.2722	1.27796e-34	1.18514e-32
Cxcr6	11.3141	1.5853	0.565577	2.80297	0.00506341	0.0154009
Glod5	18.5126	1.72329	0.481701	3.5775	0.000346893	0.00146692
Was	154.697	2.10781	0.175182	12.0321	2.40855e-33	2.08769e-31
Maob	15.1491	1.2567	0.482127	2.60658	0.00914511	0.0255002
Chst7	34.1619	1.34742	0.341715	3.94312	8.04288e-05	0.000394572
Cfp	133.582	1.55148	0.211331	7.34146	2.11283e-13	3.91033e-12
AW822252	5.69732	2.61911	0.822146	3.1857	0.00144403	0.00520654
Zfp36l3	18.6822	1.03381	0.435031	2.3764	0.0174823	0.0442744
Xlr	5.88007	2.43091	0.813939	2.9866	0.00282103	0.00927385
Mcf2	1208.66	1.33319	0.129538	10.2919	7.66439e-25	3.73455e-23
4933402E13Rik	45.4207	1.38066	0.394367	3.50095	0.000463598	0.00189763
Mtm1	318.561	1.21699	0.150012	8.1126	4.95489e-16	1.21921e-14
Gpr50	19.8619	1.67486	0.385438	4.34533	1.39066e-05	8.11484e-05
Magea4	7.09704	2.19428	0.796171	2.75604	0.00585054	0.0174595
Xlr3c	26.8317	2.86845	0.708964	4.04598	5.2105e-05	0.00026709
Plxnb3	13.4783	1.41729	0.500242	2.8332	0.00460848	0.0141823
4930519F16Rik	29.3034	1.49627	0.335614	4.4583	8.26115e-06	5.03521e-05
A630033H20Rik	7.14904	1.65587	0.674085	2.45647	0.014031	0.0367588
Tnmd	48.0522	1.59342	0.298019	5.34672	8.95635e-08	7.77886e-07
Srpx2	112.763	2.9278	0.381023	7.68404	1.54148e-14	3.22291e-13
Armcx3	138.49	1.06935	0.242414	4.41126	1.0277e-05	6.14871e-05
Tceal5	14.0243	1.43415	0.505155	2.83903	0.00452511	0.0139606
Col4a6	24.3995	1.21041	0.460156	2.63043	0.00852767	0.0240349
Col4a5	594.212	1.46874	0.2659	5.52365	3.32029e-08	3.09577e-07
Trpc5	17.3695	1.2509	0.403898	3.09707	0.00195445	0.00675598
Gpr143	4.8352	3.44539	1.08656	3.17091	0.00151964	0.00544613
Klhl34	34.4988	1.32099	0.289218	4.56746	4.93662e-06	3.1375e-05
Ap1s2	719.967	1.04571	0.120805	8.65619	4.87805e-18	1.43342e-16
Egfl6	122.092	2.23309	0.211047	10.581	3.64877e-26	1.97917e-24

## Sheet: GO. overlapped downDEG
ID	Description	GeneRatio	BgRatio	pvalue	p.adjust	qvalue	geneID	Count
GO:0055123	digestive system development	16/279	134/23210	7.06435e-12	2.40612e-08	1.79509e-08	Sox17/Ihh/Igf1/Hnf1b/Foxf2/Barx1/Fgf10/Gata4/Gata6/Alx4/Ptk6/Fgfr3/Pdgfra/Fgfr2/Dnaaf1/Stra6	16
GO:0048565	digestive tract development	14/279	121/23210	2.27996e-10	3.22672e-07	2.4073e-07	Sox17/Ihh/Hnf1b/Foxf2/Fgf10/Gata4/Gata6/Alx4/Ptk6/Fgfr3/Pdgfra/Fgfr2/Dnaaf1/Stra6	14
GO:0045165	cell fate commitment	20/279	284/23210	2.84209e-10	3.22672e-07	2.4073e-07	Sox17/Wnt6/Fev/Ihh/Hnf1b/Irf4/Pitx1/Fgf10/Gata4/Runx1/Gata6/Dkk1/Lhx6/Bmp2/Foxa2/Fgfr3/Prickle2/Wnt11/Fgfr2/Nrg1	20
GO:0048566	embryonic digestive tract development	8/279	33/23210	4.21998e-09	3.59332e-06	2.6808e-06	Ihh/Hnf1b/Foxf2/Fgf10/Gata4/Pdgfra/Fgfr2/Stra6	8
GO:0048546	digestive tract morphogenesis	9/279	53/23210	1.28556e-08	8.75721e-06	6.53333e-06	Sox17/Ihh/Hnf1b/Fgf10/Gata4/Fgfr3/Pdgfra/Fgfr2/Stra6	9
GO:0030193	regulation of blood coagulation	10/279	77/23210	2.8952e-08	1.59892e-05	1.19287e-05	Tspan8/F2r/Pros1/Tfpi/Serping1/Foxa2/Lyn/Pdgfra/Hpse/Ubash3b	10
GO:1900046	regulation of hemostasis	10/279	78/23210	3.28609e-08	1.59892e-05	1.19287e-05	Tspan8/F2r/Pros1/Tfpi/Serping1/Foxa2/Lyn/Pdgfra/Hpse/Ubash3b	10
GO:0050818	regulation of coagulation	10/279	81/23210	4.75249e-08	2.02337e-05	1.50954e-05	Tspan8/F2r/Pros1/Tfpi/Serping1/Foxa2/Lyn/Pdgfra/Hpse/Ubash3b	10
GO:0048562	embryonic organ morphogenesis	18/279	318/23210	6.67821e-08	2.46909e-05	1.84207e-05	Sox17/Ihh/Hnf1b/Foxf2/Fgf10/Gata4/Clic5/Crb2/Alx4/Msx1/Pdgfra/Myo7a/Wnt11/Fgfr2/Hmx3/Dnaaf1/Stra6/Myo6	18
GO:0030324	lung development	15/279	219/23210	7.27531e-08	2.46909e-05	1.84207e-05	Igf1/Fgfr4/Fgf10/Gata4/Lama1/Gata6/Foxa2/Ctsz/Fgfr3/Pdgfra/Hopx/Fgfr2/Dnaaf1/Stra6/Ctsh	15
GO:0060425	lung morphogenesis	9/279	65/23210	8.17624e-08	2.46909e-05	1.84207e-05	Igf1/Fgf10/Gata4/Lama1/Foxa2/Ctsz/Pdgfra/Fgfr2/Ctsh	9
GO:0030323	respiratory tube development	15/279	222/23210	8.6991e-08	2.46909e-05	1.84207e-05	Igf1/Fgfr4/Fgf10/Gata4/Lama1/Gata6/Foxa2/Ctsz/Fgfr3/Pdgfra/Hopx/Fgfr2/Dnaaf1/Stra6/Ctsh	15
GO:0048557	embryonic digestive tract morphogenesis	6/279	20/23210	9.6201e-08	2.52047e-05	1.8804e-05	Ihh/Hnf1b/Fgf10/Gata4/Pdgfra/Fgfr2	6
GO:0060428	lung epithelium development	8/279	51/23210	1.6049e-07	3.58644e-05	2.67567e-05	Igf1/Fgfr4/Fgf10/Gata6/Foxa2/Fgfr3/Fgfr2/Stra6	8
GO:0008202	steroid metabolic process	17/279	301/23210	1.60835e-07	3.58644e-05	2.67567e-05	Cyp27a1/Igf1/Hsd17b6/Akr1c12/Bmp6/Fgfr4/Dab2/Soat2/Cyp26c1/Cyp26a1/Cubn/Bmp2/Foxa2/Hsd3b1/Pdgfra/Dkkl1/Slc37a4	17
GO:0060441	epithelial tube branching involved in lung morphogenesis	7/279	35/23210	1.69612e-07	3.58644e-05	2.67567e-05	Fgf10/Lama1/Foxa2/Ctsz/Pdgfra/Fgfr2/Ctsh	7
GO:0060430	lung saccule development	5/279	12/23210	1.79006e-07	3.58644e-05	2.67567e-05	Fgfr4/Fgf10/Gata6/Fgfr3/Stra6	5
GO:0023019	signal transduction involved in regulation of gene expression	6/279	23/23210	2.43063e-07	4.59929e-05	3.43131e-05	Sox17/Gata4/Foxa2/Hnf4a/Msx1/Pdgfra	6
GO:0048754	branching morphogenesis of an epithelial tube	13/279	184/23210	3.83299e-07	6.66368e-05	4.97145e-05	Wnt6/Ihh/Igf1/Hnf1b/Fgf10/Lama1/Bmp2/Foxa2/Ctsz/Pdgfra/Fgfr2/Col4a1/Ctsh	13
GO:0048762	mesenchymal cell differentiation	14/279	216/23210	3.91291e-07	6.66368e-05	4.97145e-05	Fgf10/Dab2/Cyp26c1/Cyp26a1/Sema4g/Pdcd4/Crb2/Bmp2/Foxa2/Edn3/Glipr2/Msx1/Wnt11/Fgfr2	14
GO:0060541	respiratory system development	15/279	251/23210	4.25777e-07	6.73541e-05	5.02497e-05	Igf1/Fgfr4/Fgf10/Gata4/Lama1/Gata6/Foxa2/Ctsz/Fgfr3/Pdgfra/Hopx/Fgfr2/Dnaaf1/Stra6/Ctsh	15
GO:0070371	ERK1 and ERK2 cascade	17/279	323/23210	4.35053e-07	6.73541e-05	5.02497e-05	Igf1/Wnk2/Fgfr4/F2r/Fgf10/Gata4/Dab2/Bmp2/Tlr2/Lyn/Glipr2/Fgfr3/Pdgfra/Fgfr2/Dusp4/Bmper/Ctsh	17
GO:0030111	regulation of Wnt signaling pathway	16/279	292/23210	5.60663e-07	8.30268e-05	6.19423e-05	Sox17/Hnf1b/Barx1/Wnk2/Fgf10/Sox7/Dab2/Dkk1/Bmp2/Tlr2/Fgfr3/Dkkl1/Lrrk1/Wnt11/Fgfr2/Nkd1	16
GO:0048286	lung alveolus development	8/279	61/23210	6.68988e-07	9.1143e-05	6.79974e-05	Igf1/Fgfr4/Fgf10/Gata6/Fgfr3/Hopx/Fgfr2/Stra6	8
GO:1905207	regulation of cardiocyte differentiation	8/279	61/23210	6.68988e-07	9.1143e-05	6.79974e-05	Sox17/Igf1/Gata4/Pi16/Gata6/Dkk1/Bmp2/Nrg1	8
GO:0060562	epithelial tube morphogenesis	18/279	380/23210	9.18995e-07	0.000120388	8.9816e-05	Sox17/Wnt6/Ihh/Igf1/Hnf1b/Wnk4/Fgf10/Gata4/Lama1/Lrp2/Bmp2/Foxa2/Ctsz/Pdgfra/Fgfr2/Col4a1/Dnaaf1/Ctsh	18
GO:0030509	BMP signaling pathway	12/279	168/23210	9.61466e-07	0.000121287	9.04865e-05	Bmp6/Gata4/Gata6/Dkk1/Pdcd4/Crb2/Lrp2/Bmp2/Msx1/Htra1/Cdh5/Bmper	12
GO:0015698	inorganic anion transport	11/279	139/23210	9.97522e-07	0.000121341	9.0527e-05	Wnk4/Fgfr4/Clic6/Clic5/Slc26a2/Clic3/Car2/Slc34a2/Slc37a2/Slc37a4/Clcn5	11
GO:0070372	regulation of ERK1 and ERK2 cascade	16/279	306/23210	1.04093e-06	0.000122255	9.12087e-05	Igf1/Wnk2/Fgfr4/F2r/Fgf10/Gata4/Dab2/Bmp2/Tlr2/Lyn/Glipr2/Fgfr3/Pdgfra/Fgfr2/Dusp4/Bmper	16
GO:0001655	urogenital system development	17/279	346/23210	1.12672e-06	0.000124928	9.32031e-05	Sox17/Wnt6/Igf1/Hnf1b/Wnk4/Bmp6/Fgf10/Prlr/Gcnt1/Bmp2/Enpep/Pdgfra/Wnt11/Fgfr2/Col4a1/Bmper/Stra6	17
GO:0061041	regulation of wound healing	11/279	141/23210	1.14959e-06	0.000124928	9.32031e-05	Tspan8/F2r/Pros1/Tfpi/Serping1/Foxa2/Lyn/Pdgfra/Hopx/Hpse/Ubash3b	11
GO:0060485	mesenchyme development	15/279	272/23210	1.17373e-06	0.000124928	9.32031e-05	Fgf10/Gata4/Dab2/Cyp26c1/Cyp26a1/Sema4g/Pdcd4/Crb2/Bmp2/Foxa2/Edn3/Glipr2/Msx1/Wnt11/Fgfr2	15
GO:0031016	pancreas development	9/279	89/23210	1.26435e-06	0.000130496	9.73571e-05	Ihh/Igf1/Hnf1b/Bmp6/Fgf10/Gata6/Foxa2/Hnf4a/Dnaaf1	9
GO:0002065	columnar/cuboidal epithelial cell differentiation	11/279	144/23210	1.41592e-06	0.000141842	0.000105822	Bmp6/Gata4/Clic5/Gata6/Bmp2/Hnf4a/Ptk6/Myo7a/Wnt11/Fgfr2/Myo6	11
GO:0055081	anion homeostasis	8/279	68/23210	1.5616e-06	0.000151966	0.000113375	Adora1/Wnk4/Fgfr4/Hnf4a/Fabp3/Slc34a2/Car12/Abcd1	8
GO:2000027	regulation of animal organ morphogenesis	13/279	209/23210	1.62209e-06	0.000153468	0.000114495	Sox17/Wnt6/Hnf1b/Fgfr4/Fgf10/Dab2/Dkk1/Bmp2/Msx1/Pdgfra/Wnt11/Fgfr2/Nkd1	13
GO:0006766	vitamin metabolic process	8/279	69/23210	1.74818e-06	0.000156692	0.0001169	Cyp27a1/Vnn1/Fgfr4/Cyp26c1/Cyp26a1/Cubn/Lrp2/Isx	8
GO:0007492	endoderm development	8/279	69/23210	1.74818e-06	0.000156692	0.0001169	Sox17/Hnf1b/Gata4/Sox7/Dab2/Gata6/Dkk1/Foxa2	8
GO:0071772	response to BMP	12/279	179/23210	1.8779e-06	0.000159903	0.000119296	Bmp6/Gata4/Gata6/Dkk1/Pdcd4/Crb2/Lrp2/Bmp2/Msx1/Htra1/Cdh5/Bmper	12
GO:0071773	cellular response to BMP stimulus	12/279	179/23210	1.8779e-06	0.000159903	0.000119296	Bmp6/Gata4/Gata6/Dkk1/Pdcd4/Crb2/Lrp2/Bmp2/Msx1/Htra1/Cdh5/Bmper	12
GO:0032147	activation of protein kinase activity	14/279	248/23210	2.03504e-06	0.000169057	0.000126125	Adora1/Igf1/F2r/Fgf10/Ang/Dab2/Prlr/Emp2/Socs1/Adra2b/Bmp2/Hnf4a/Lpar3/Nrg1	14
GO:0001704	formation of primary germ layer	9/279	95/23210	2.19501e-06	0.000178005	0.000132801	Sox17/Hnf1b/Gata4/Sox7/Gata6/Dkk1/Crb2/Foxa2/Wnt11	9
GO:0001706	endoderm formation	6/279	33/23210	2.41073e-06	0.000188981	0.00014099	Sox17/Hnf1b/Gata4/Sox7/Gata6/Dkk1	6
GO:0048806	genitalia development	7/279	51/23210	2.47802e-06	0.000188981	0.00014099	Hnf1b/Foxf2/Bmp6/Fgf10/Lrp2/Pdgfra/Stra6	7
GO:0048568	embryonic organ development	20/279	493/23210	2.49681e-06	0.000188981	0.00014099	Sox17/Ihh/Hnf1b/Foxf2/Fgf10/Gata4/Krt8/Runx1/Clic5/Crb2/Alx4/Msx1/Pdgfra/Myo7a/Wnt11/Fgfr2/Hmx3/Dnaaf1/Stra6/Myo6	20
GO:0030510	regulation of BMP signaling pathway	9/279	97/23210	2.61453e-06	0.000193589	0.000144427	Gata4/Gata6/Dkk1/Crb2/Lrp2/Msx1/Htra1/Cdh5/Bmper	9
GO:0061138	morphogenesis of a branching epithelium	13/279	221/23210	3.01239e-06	0.000216579	0.000161579	Wnt6/Ihh/Igf1/Hnf1b/Fgf10/Lama1/Bmp2/Foxa2/Ctsz/Pdgfra/Fgfr2/Col4a1/Ctsh	13
GO:0007596	blood coagulation	11/279	156/23210	3.1022e-06	0.000216579	0.000161579	Tspan8/F2r/Pros1/Tfpi/Serping1/Foxa2/Hnf4a/Lyn/Pdgfra/Hpse/Ubash3b	11
GO:0003002	regionalization	17/279	373/23210	3.11579e-06	0.000216579	0.000161579	Sox17/Hnf1b/Barx1/Fgfr4/Fgf10/Gata4/Dkk1/Cyp26c1/Cyp26a1/Crb2/Lrp2/Alx4/Bmp2/Foxa2/Msx1/Fgfr2/Dnaaf1	17
GO:0007599	hemostasis	11/279	158/23210	3.5105e-06	0.000239135	0.000178407	Tspan8/F2r/Pros1/Tfpi/Serping1/Foxa2/Hnf4a/Lyn/Pdgfra/Hpse/Ubash3b	11
GO:0050817	coagulation	11/279	159/23210	3.73174e-06	0.000249222	0.000185932	Tspan8/F2r/Pros1/Tfpi/Serping1/Foxa2/Hnf4a/Lyn/Pdgfra/Hpse/Ubash3b	11
GO:0072001	renal system development	15/279	302/23210	4.25597e-06	0.000278766	0.000207974	Sox17/Wnt6/Hnf1b/Wnk4/Bmp6/Fgf10/Gcnt1/Bmp2/Enpep/Pdgfra/Wnt11/Fgfr2/Col4a1/Bmper/Stra6	15
GO:0050878	regulation of body fluid levels	16/279	342/23210	4.37854e-06	0.000279216	0.000208309	Adora1/Tspan8/Wnk4/F2r/Fgf10/Prlr/Emp2/Pros1/Tfpi/Serping1/Foxa2/Hnf4a/Lyn/Pdgfra/Hpse/Ubash3b	16
GO:0007389	pattern specification process	19/279	468/23210	4.42679e-06	0.000279216	0.000208309	Sox17/Wnt6/Ihh/Hnf1b/Barx1/Fgfr4/Fgf10/Gata4/Dkk1/Cyp26c1/Cyp26a1/Crb2/Lrp2/Alx4/Bmp2/Foxa2/Msx1/Fgfr2/Dnaaf1	19
GO:0016055	Wnt signaling pathway	18/279	428/23210	4.89409e-06	0.000303078	0.000226112	Sox17/Wnt6/Hnf1b/Barx1/Wnk2/Fgf10/Gata4/Sox7/Dab2/Dkk1/Bmp2/Tlr2/Fgfr3/Dkkl1/Lrrk1/Wnt11/Fgfr2/Nkd1	18
GO:0198738	cell-cell signaling by wnt	18/279	430/23210	5.21842e-06	0.000317392	0.000236791	Sox17/Wnt6/Hnf1b/Barx1/Wnk2/Fgf10/Gata4/Sox7/Dab2/Dkk1/Bmp2/Tlr2/Fgfr3/Dkkl1/Lrrk1/Wnt11/Fgfr2/Nkd1	18
GO:0090092	regulation of transmembrane receptor protein serine/threonine kinase signaling pathway	13/279	233/23210	5.37203e-06	0.000320341	0.000238991	Bmp6/Fgf10/Gata4/Dab2/Gata6/Dkk1/Crb2/Lrp2/Bmp2/Msx1/Htra1/Cdh5/Bmper	13
GO:0060560	developmental growth involved in morphogenesis	14/279	270/23210	5.45501e-06	0.000320341	0.000238991	Hnf1b/Fgf10/Dscam/Myo5b/Sema4g/Shtn1/Flrt3/Lpar3/Wnt11/Fgfr2/Nrg1/Nkd1/Islr2/Slc9a6	14
GO:0033674	positive regulation of kinase activity	19/279	476/23210	5.64138e-06	0.00032567	0.000242967	Adora1/Igf1/F2r/Fgf10/Ang/Dab2/Prlr/Emp2/Socs1/Dkk1/Adra2b/Bmp2/Hnf4a/Edn3/Lpar3/Lyn/Fgfr3/Pdgfra/Nrg1	19
GO:0035270	endocrine system development	10/279	136/23210	6.02426e-06	0.000341977	0.000255133	Hnf1b/Bmp6/Pitx1/Fgf10/Gata6/Bmp2/Foxa2/Hnf4a/Pdgfra/Stra6	10
GO:0042692	muscle cell differentiation	17/279	395/23210	6.65749e-06	0.000371728	0.000277328	Igf1/Ramp2/Fgf10/Gata4/Krt8/Pi16/Gata6/Prdm6/Smarca2/Dkk1/Pdcd4/Bmp2/Msx1/Pdgfra/Hopx/Fgfr2/Nrg1	17
GO:0007369	gastrulation	11/279	170/23210	7.0979e-06	0.000389927	0.000290906	Sox17/Hnf1b/Gata4/Sox7/Gata6/Dkk1/Crb2/Foxa2/Hnf4a/Wnt11/Amot	11
GO:0001763	morphogenesis of a branching structure	13/279	240/23210	7.40102e-06	0.000400125	0.000298514	Wnt6/Ihh/Igf1/Hnf1b/Fgf10/Lama1/Bmp2/Foxa2/Ctsz/Pdgfra/Fgfr2/Col4a1/Ctsh	13
GO:0007178	transmembrane receptor protein serine/threonine kinase signaling pathway	16/279	357/23210	7.5239e-06	0.000400412	0.000298728	Bmp6/Fgf10/Gata4/Dab2/Gata6/Dkk1/Pdcd4/Crb2/Lrp2/Bmp2/Hnf4a/Ppm1l/Msx1/Htra1/Cdh5/Bmper	16
GO:0048638	regulation of developmental growth	17/279	401/23210	8.10929e-06	0.000424927	0.000317017	Igf1/Hnf1b/Lgmn/Gata4/Dscam/Pi16/Gata6/Myo5b/Sema4g/Shtn1/Lpar3/Fgfr3/Hopx/Fgfr2/Nrg1/Nkd1/Islr2	17
GO:0055092	sterol homeostasis	8/279	86/23210	9.30167e-06	0.000478515	0.000356997	Pla2g12b/Mia2/Fgfr4/Soat2/Hnf4a/Fabp3/Slc37a4/Abcd1	8
GO:0048608	reproductive structure development	18/279	449/23210	9.41294e-06	0.000478515	0.000356997	Igf1/Hnf1b/Foxf2/Bmp6/Ctsl/Fgf10/Gata4/Prlr/Krt8/Ahsg/Runx1/Lrp2/Tcf23/Pdgfra/Spink2/Fgfr2/Htra1/Stra6	18
GO:0009611	response to wounding	19/279	495/23210	9.8154e-06	0.000491636	0.000366786	Igf1/Tspan8/F2r/Fgf10/Gata4/Nefl/Lcp1/Pros1/Tfpi/Serping1/Flrt3/Foxa2/Hnf4a/Lyn/Fgfr3/Pdgfra/Hopx/Hpse/Ubash3b	19
GO:0061458	reproductive system development	18/279	453/23210	1.06112e-05	0.000523793	0.000390776	Igf1/Hnf1b/Foxf2/Bmp6/Ctsl/Fgf10/Gata4/Prlr/Krt8/Ahsg/Runx1/Lrp2/Tcf23/Pdgfra/Spink2/Fgfr2/Htra1/Stra6	18
GO:0030282	bone mineralization	9/279	116/23210	1.14354e-05	0.000555422	0.000414374	Srgn/Igf1/Bmp6/Ahsg/Bmp2/Fgfr3/Wnt11/Fgfr2/Pth1r	9
GO:1903034	regulation of response to wounding	11/279	179/23210	1.15781e-05	0.000555422	0.000414374	Tspan8/F2r/Pros1/Tfpi/Serping1/Foxa2/Lyn/Pdgfra/Hopx/Hpse/Ubash3b	11
GO:0042445	hormone metabolic process	12/279	218/23210	1.41568e-05	0.000669695	0.000499627	Cyp27a1/Igf1/Bmp6/Fgfr4/Dab2/Cyp26c1/Cyp26a1/Bmp2/Hsd3b1/Enpep/Pdgfra/Dkkl1	12
GO:0045926	negative regulation of growth	13/279	258/23210	1.60182e-05	0.000747369	0.000557576	Sox17/Lgmn/Dab2/Ahsg/Pi16/Smarca2/Sema4g/Hnf4a/Ptk6/Fgfr3/Msx1/Wnt11/Nkd1	13
GO:0019216	regulation of lipid metabolic process	15/279	338/23210	1.62967e-05	0.00075009	0.000559606	Adora1/Igf1/Bmp6/Fgfr4/Dab2/Bmp2/Foxa2/Hnf4a/Lyn/Fabp3/Fgfr3/Pdgfra/Dkkl1/Isx/Abcd1	15
GO:0060828	regulation of canonical Wnt signaling pathway	12/279	224/23210	1.8556e-05	0.00084269	0.000628691	Sox17/Wnk2/Fgf10/Sox7/Dab2/Dkk1/Fgfr3/Dkkl1/Lrrk1/Wnt11/Fgfr2/Nkd1	12
GO:0001558	regulation of cell growth	17/279	431/23210	2.05373e-05	0.000920397	0.000686664	Sox17/Igf1/Cxcl16/Dab2/Ahsg/Dscam/Pi16/Myo5b/Smarca2/Sema4g/Shtn1/Hnf4a/Lpar3/Msx1/Wnt11/Nrg1/Islr2	17
GO:0045834	positive regulation of lipid metabolic process	10/279	157/23210	2.12697e-05	0.00094084	0.000701915	Adora1/Igf1/Bmp6/Dab2/Hnf4a/Lyn/Fabp3/Fgfr3/Pdgfra/Abcd1	10
GO:0048771	tissue remodeling	11/279	193/23210	2.34015e-05	0.00102187	0.000762364	Ihh/Igf1/F2r/Fgf10/Gata4/Ahsg/Car2/Fgfr3/Lrrk1/Ubash3b/Pth1r	11
GO:0031214	biomineral tissue development	10/279	160/23210	2.50447e-05	0.0010449	0.00077955	Wnt6/Srgn/Igf1/Bmp6/Ahsg/Bmp2/Fgfr3/Wnt11/Fgfr2/Pth1r	10
GO:0001711	endodermal cell fate commitment	4/279	15/23210	2.51281e-05	0.0010449	0.00077955	Sox17/Hnf1b/Gata6/Dkk1	4
GO:0030259	lipid glycosylation	4/279	15/23210	2.51281e-05	0.0010449	0.00077955	B4galnt1/B4galnt2/Ggta1/Slc35c1	4
GO:0009952	anterior/posterior pattern specification	12/279	231/23210	2.51562e-05	0.0010449	0.00077955	Sox17/Hnf1b/Barx1/Gata4/Dkk1/Cyp26c1/Cyp26a1/Crb2/Alx4/Bmp2/Foxa2/Msx1	12
GO:0030195	negative regulation of blood coagulation	6/279	49/23210	2.59071e-05	0.00106313	0.000793148	Tspan8/Pros1/Tfpi/Serping1/Pdgfra/Ubash3b	6
GO:0051147	regulation of muscle cell differentiation	10/279	161/23210	2.64244e-05	0.00107145	0.000799355	Igf1/Pi16/Prdm6/Dkk1/Pdcd4/Bmp2/Msx1/Hopx/Fgfr2/Nrg1	10
GO:0090287	regulation of cellular response to growth factor stimulus	13/279	271/23210	2.68303e-05	0.00107511	0.000802085	Fgf10/Gata4/Dab2/Gata6/Dkk1/Crb2/Lrp2/Msx1/Adamts3/Htra1/Cdh5/Bmper/Slc9a6	13
GO:0051145	smooth muscle cell differentiation	7/279	73/23210	2.78436e-05	0.00110273	0.000822697	Ramp2/Fgf10/Gata6/Prdm6/Smarca2/Pdcd4/Fgfr2	7
GO:1900047	negative regulation of hemostasis	6/279	50/23210	2.91453e-05	0.00114102	0.000851262	Tspan8/Pros1/Tfpi/Serping1/Pdgfra/Ubash3b	6
GO:0055024	regulation of cardiac muscle tissue development	8/279	101/23210	3.03361e-05	0.00117414	0.000875972	Igf1/Gata4/Pi16/Gata6/Dkk1/Bmp2/Fgfr2/Nrg1	8
GO:0030177	positive regulation of Wnt signaling pathway	9/279	132/23210	3.22054e-05	0.00123249	0.000919502	Wnk2/Fgf10/Dab2/Bmp2/Tlr2/Fgfr3/Lrrk1/Fgfr2/Nkd1	9
GO:0050819	negative regulation of coagulation	6/279	51/23210	3.2701e-05	0.00123755	0.000923277	Tspan8/Pros1/Tfpi/Serping1/Pdgfra/Ubash3b	6
GO:0042060	wound healing	15/279	360/23210	3.38302e-05	0.00126558	0.000944186	Igf1/Tspan8/F2r/Fgf10/Gata4/Pros1/Tfpi/Serping1/Foxa2/Hnf4a/Lyn/Pdgfra/Hopx/Hpse/Ubash3b	15
GO:0001837	epithelial to mesenchymal transition	9/279	133/23210	3.41847e-05	0.00126558	0.000944186	Dab2/Pdcd4/Crb2/Bmp2/Foxa2/Glipr2/Msx1/Wnt11/Fgfr2	9
GO:0018108	peptidyl-tyrosine phosphorylation	14/279	319/23210	3.52394e-05	0.0012906	0.000962852	Adora1/Igf1/Bmp6/Fgfr4/Fgf10/Socs1/Hnf4a/Ptk6/Lyn/Fgfr3/Pdgfra/Lrrk1/Fgfr2/Nrg1	14
GO:0060070	canonical Wnt signaling pathway	13/279	279/23210	3.62782e-05	0.00131451	0.000980691	Sox17/Wnk2/Fgf10/Gata4/Sox7/Dab2/Dkk1/Fgfr3/Dkkl1/Lrrk1/Wnt11/Fgfr2/Nkd1	13
GO:0051180	vitamin transport	5/279	32/23210	3.73783e-05	0.00134011	0.000999791	Slc46a1/Amn/Cubn/Lrp2/Stra6	5
GO:0018212	peptidyl-tyrosine modification	14/279	322/23210	3.90163e-05	0.00136431	0.00101785	Adora1/Igf1/Bmp6/Fgfr4/Fgf10/Socs1/Hnf4a/Ptk6/Lyn/Fgfr3/Pdgfra/Lrrk1/Fgfr2/Nrg1	14
GO:0001822	kidney development	13/279	281/23210	3.90512e-05	0.00136431	0.00101785	Wnt6/Hnf1b/Wnk4/Bmp6/Fgf10/Gcnt1/Bmp2/Enpep/Pdgfra/Wnt11/Fgfr2/Bmper/Stra6	13
GO:0006835	dicarboxylic acid transport	7/279	77/23210	3.945e-05	0.00136431	0.00101785	Adora1/Slc13a5/Slc46a1/Lrp2/Lrrc8c/Lrrc8e/Myo6	7
GO:0043583	ear development	12/279	242/23210	3.96556e-05	0.00136431	0.00101785	Igf1/Fgf10/Clic5/Bmp2/Fgfr3/Msx1/Myo7a/Fgfr2/Hmx3/Bmper/Stra6/Myo6	12
GO:0052547	regulation of peptidase activity	16/279	411/23210	4.20694e-05	0.00143288	0.001069	Igf1/Lgmn/Serpina3k/Serpinb6c/Spock1/F2r/Sox7/Ahsg/Pi16/Psmb9/Crb2/Tfpi/Serping1/Lyn/Spink2/Ctsh	16
GO:0042074	cell migration involved in gastrulation	4/279	17/23210	4.29898e-05	0.00144251	0.00107618	Sox17/Crb2/Wnt11/Amot	4
GO:0007162	negative regulation of cell adhesion	13/279	284/23210	4.3557e-05	0.00144251	0.00107618	Ihh/B4galnt2/Lamb1/Bmp6/Spock1/Socs1/Runx1/Dscam/Bmp2/Pag1/Podxl/Ubash3b/Arhgap6	13
GO:0006775	fat-soluble vitamin metabolic process	5/279	33/23210	4.36225e-05	0.00144251	0.00107618	Cyp27a1/Fgfr4/Cyp26c1/Cyp26a1/Isx	5
GO:0015711	organic anion transport	16/279	415/23210	4.71999e-05	0.0015458	0.00115324	Adora1/Pla2g12b/Slc13a5/Slc46a1/Car4/Lrp2/Fabp3/Lrrc8c/Aqp8/Lrrc8e/Slc7a6/Slc37a2/Slc37a4/Stra6/Myo6/Abcd1	16
GO:0031069	hair follicle morphogenesis	5/279	34/23210	5.06439e-05	0.00164279	0.00122561	Foxq1/Ctsl/Fgf10/Runx1/Fgfr2	5
GO:0055088	lipid homeostasis	9/279	141/23210	5.40624e-05	0.00173714	0.00129599	Adora1/Pla2g12b/Mia2/Fgfr4/Soat2/Hnf4a/Fabp3/Slc37a4/Abcd1	9
GO:0010566	regulation of ketone biosynthetic process	4/279	18/23210	5.47511e-05	0.00174283	0.00130024	Bmp6/Dab2/Bmp2/Dkkl1	4
GO:0090100	positive regulation of transmembrane receptor protein serine/threonine kinase signaling pathway	8/279	110/23210	5.60401e-05	0.00176734	0.00131853	Bmp6/Gata4/Dab2/Gata6/Crb2/Bmp2/Msx1/Cdh5	8
GO:0007219	Notch signaling pathway	10/279	177/23210	5.91533e-05	0.00184489	0.00137638	Pgam2/Hnf1b/Fgf10/Dtx4/Slc35c1/Bmp2/Foxa2/Maml3/Tspan5/Gdpd5	10
GO:0001942	hair follicle development	8/279	111/23210	5.97725e-05	0.00184489	0.00137638	Foxq1/Ctsl/Fgf10/Runx1/Dkk1/Alx4/Hpse/Fgfr2	8
GO:0048639	positive regulation of developmental growth	11/279	214/23210	6.0124e-05	0.00184489	0.00137638	Igf1/Gata4/Dscam/Gata6/Myo5b/Shtn1/Lpar3/Hopx/Fgfr2/Nrg1/Islr2	11
GO:0032102	negative regulation of response to external stimulus	14/279	336/23210	6.17312e-05	0.00187729	0.00140056	Adora1/Igf1/Tspan8/Cd200/Pros1/Sema4g/Pdcd4/Tfpi/Serping1/Pdgfra/Htra1/Cdh5/Ubash3b/Abcd1	14
GO:0009100	glycoprotein metabolic process	14/279	338/23210	6.5774e-05	0.00198253	0.00147907	Ihh/Igf1/B4galnt2/Engase/Egflam/St3gal6/Bace2/Gcnt1/Ggta1/Slc35c1/Bmp2/St6galnac3/Hs3st1/Hpse	14
GO:0003401	axis elongation	5/279	36/23210	6.72808e-05	0.00200982	0.00149943	Hnf1b/Fgf10/Wnt11/Fgfr2/Nkd1	5
GO:0098773	skin epidermis development	8/279	113/23210	6.78594e-05	0.00200982	0.00149943	Foxq1/Ctsl/Fgf10/Runx1/Dkk1/Alx4/Hpse/Fgfr2	8
GO:0090030	regulation of steroid hormone biosynthetic process	4/279	19/23210	6.86974e-05	0.0020171	0.00150486	Igf1/Bmp6/Dab2/Bmp2	4
GO:0070374	positive regulation of ERK1 and ERK2 cascade	11/279	218/23210	7.10111e-05	0.00206721	0.00154225	Fgfr4/F2r/Fgf10/Gata4/Bmp2/Tlr2/Glipr2/Fgfr3/Pdgfra/Fgfr2/Bmper	11
GO:0022404	molting cycle process	8/279	114/23210	7.22316e-05	0.0020674	0.00154239	Foxq1/Ctsl/Fgf10/Runx1/Dkk1/Alx4/Hpse/Fgfr2	8
GO:0022405	hair cycle process	8/279	114/23210	7.22316e-05	0.0020674	0.00154239	Foxq1/Ctsl/Fgf10/Runx1/Dkk1/Alx4/Hpse/Fgfr2	8
GO:0042632	cholesterol homeostasis	7/279	85/23210	7.46232e-05	0.00210281	0.00156881	Pla2g12b/Mia2/Fgfr4/Soat2/Hnf4a/Fabp3/Slc37a4	7
GO:0035051	cardiocyte differentiation	10/279	182/23210	7.47035e-05	0.00210281	0.00156881	Sox17/Igf1/Gata4/Pi16/Gata6/Dkk1/Pdcd4/Bmp2/Pdgfra/Nrg1	10
GO:0051148	negative regulation of muscle cell differentiation	6/279	59/23210	7.54971e-05	0.00210773	0.00157248	Pi16/Prdm6/Dkk1/Pdcd4/Bmp2/Msx1	6
GO:0046942	carboxylic acid transport	13/279	301/23210	7.86687e-05	0.00217134	0.00161993	Adora1/Pla2g12b/Slc13a5/Slc46a1/Lrp2/Fabp3/Lrrc8c/Aqp8/Lrrc8e/Slc7a6/Stra6/Myo6/Abcd1	13
GO:0048588	developmental cell growth	12/279	260/23210	7.90504e-05	0.00217134	0.00161993	Igf1/Gata4/Dscam/Pi16/Myo5b/Sema4g/Shtn1/Flrt3/Lpar3/Nrg1/Islr2/Slc9a6	12
GO:1901615	organic hydroxy compound metabolic process	17/279	481/23210	8.03391e-05	0.00218908	0.00163317	Cyp27a1/Fev/Pcbd1/Bmp6/Fgfr4/Dab2/Soat2/Cyp26c1/Cyp26a1/Cubn/Sord/Bmp2/Dkkl1/Mogat2/Slc37a2/Slc37a4/Pth1r	17
GO:0015849	organic acid transport	13/279	302/23210	8.13392e-05	0.00219874	0.00164037	Adora1/Pla2g12b/Slc13a5/Slc46a1/Lrp2/Fabp3/Lrrc8c/Aqp8/Lrrc8e/Slc7a6/Stra6/Myo6/Abcd1	13
GO:0030513	positive regulation of BMP signaling pathway	5/279	38/23210	8.78402e-05	0.00234552	0.00174988	Gata4/Gata6/Crb2/Msx1/Cdh5	5
GO:0050730	regulation of peptidyl-tyrosine phosphorylation	12/279	263/23210	8.81463e-05	0.00234552	0.00174988	Adora1/Igf1/Bmp6/Fgf10/Socs1/Hnf4a/Ptk6/Lyn/Fgfr3/Pdgfra/Lrrk1/Nrg1	12
GO:0045860	positive regulation of protein kinase activity	16/279	438/23210	8.88626e-05	0.00234625	0.00175042	Adora1/Igf1/F2r/Fgf10/Ang/Dab2/Prlr/Emp2/Socs1/Dkk1/Adra2b/Bmp2/Hnf4a/Edn3/Lpar3/Nrg1	16
GO:0010092	specification of animal organ identity	5/279	39/23210	9.97748e-05	0.00257449	0.0019207	Fgfr4/Fgf10/Dkk1/Lrp2/Fgfr2	5
GO:0046885	regulation of hormone biosynthetic process	5/279	39/23210	9.97748e-05	0.00257449	0.0019207	Igf1/Bmp6/Dab2/Bmp2/Dkkl1	5
GO:0048730	epidermis morphogenesis	5/279	39/23210	9.97748e-05	0.00257449	0.0019207	Foxq1/Ctsl/Fgf10/Runx1/Fgfr2	5
GO:0048863	stem cell differentiation	11/279	228/23210	0.000105876	0.00271139	0.00202284	Sox17/Hnf1b/Gata4/Gata6/Cyp26c1/Cyp26a1/Sema4g/Edn3/Msx1/Pdgfra/Fgfr2	11
GO:0032526	response to retinoic acid	7/279	90/23210	0.000107344	0.00272845	0.00203556	Gata4/Runx1/Dkk1/Cyp26a1/Ptk6/Lyn/Ctsh	7
GO:0010470	regulation of gastrulation	5/279	40/23210	0.000112916	0.00284883	0.00212538	Sox17/Dkk1/Crb2/Foxa2/Hnf4a	5
GO:0030198	extracellular matrix organization	12/279	271/23210	0.000116931	0.00292844	0.00218477	Ihh/Ramp2/Lamb1/Foxf2/Fgfr4/Lcp1/Egflam/Col27a1/Pdgfra/Col4a1/Col4a2/Plod2	12
GO:0060348	bone development	11/279	231/23210	0.000118832	0.00295431	0.00220407	Ihh/Igf1/Spns2/Bmp6/Bmp2/Col27a1/Fgfr3/Msx1/Lrrk1/Scube2/Fgfr2	11
GO:0043062	extracellular structure organization	13/279	315/23210	0.000123903	0.00305807	0.00228148	Ihh/Ramp2/Lamb1/Foxf2/Fgfr4/Lcp1/Egflam/Soat2/Col27a1/Pdgfra/Col4a1/Col4a2/Plod2	13
GO:0021700	developmental maturation	13/279	317/23210	0.000131916	0.0032324	0.00241154	Fev/Ihh/Igf1/Ctsl/Nefl/Runx1/Nrg2/Lhx6/Bmp2/Bfsp1/Fgfr3/Cdh5/Pth1r	13
GO:0010518	positive regulation of phospholipase activity	5/279	42/23210	0.000143145	0.0034825	0.00259813	Ang/Fgfr3/Pdgfra/Fgfr2/Arhgap6	5
GO:0046879	hormone secretion	14/279	365/23210	0.000147704	0.00356794	0.00266186	Adora1/Trpm2/Hnf1b/Ptprn2/Bmp6/Fgfr4/Cacna1d/Dab2/Runx1/Lrp2/Foxa2/Hnf4a/Edn3/Lyn	14
GO:0010565	regulation of cellular ketone metabolic process	8/279	127/23210	0.000153851	0.00369026	0.00275312	Bmp6/Fgfr4/Dab2/Bmp2/Hnf4a/Fabp3/Dkkl1/Abcd1	8
GO:0003007	heart morphogenesis	12/279	280/23210	0.000158625	0.00377815	0.0028187	Sox17/Ihh/Gata4/Gata6/Dkk1/Pdcd4/Lrp2/Bmp2/Msx1/Wnt11/Fgfr2/Dnaaf1	12
GO:0016485	protein processing	11/279	239/23210	0.000160168	0.00378841	0.00282635	Ihh/Cr1l/Srgn/Lgmn/Ctsl/Tmprss2/Serping1/Ctsz/Enpep/Adamts3/Ctsh	11
GO:0045995	regulation of embryonic development	8/279	129/23210	0.00017139	0.0040259	0.00300353	Sox17/Igf1/Lama1/Dkk1/Crb2/Foxa2/Hnf4a/Amot	8
GO:0009914	hormone transport	14/279	373/23210	0.000184774	0.00431055	0.00321589	Adora1/Trpm2/Hnf1b/Ptprn2/Bmp6/Fgfr4/Cacna1d/Dab2/Runx1/Lrp2/Foxa2/Hnf4a/Edn3/Lyn	14
GO:0042303	molting cycle	8/279	131/23210	0.000190542	0.00438504	0.00327147	Foxq1/Ctsl/Fgf10/Runx1/Dkk1/Alx4/Hpse/Fgfr2	8
GO:0042633	hair cycle	8/279	131/23210	0.000190542	0.00438504	0.00327147	Foxq1/Ctsl/Fgf10/Runx1/Dkk1/Alx4/Hpse/Fgfr2	8
GO:0007548	sex differentiation	12/279	288/23210	0.000205776	0.00470385	0.00350931	Hnf1b/Foxf2/Bmp6/Fgf10/Gata4/Ahsg/Runx1/Lrp2/Hnf4a/Pdgfra/Spink2/Stra6	12
GO:0007517	muscle organ development	15/279	424/23210	0.000208122	0.00472576	0.00352567	Sox17/Igf1/Pitx1/Gata4/Pi16/Gata6/Dkk1/Lrp2/Alx4/Bmp2/Tcf23/Msx1/Fgfr2/Nrg1/Stra6	15
GO:0006817	phosphate ion transport	4/279	25/23210	0.00021183	0.00476789	0.00355709	Fgfr4/Slc34a2/Slc37a2/Slc37a4	4
GO:0061045	negative regulation of wound healing	6/279	71/23210	0.000212777	0.00476789	0.00355709	Tspan8/Pros1/Tfpi/Serping1/Pdgfra/Ubash3b	6
GO:0015893	drug transport	10/279	207/23210	0.000214813	0.00478205	0.00356766	Slc13a5/Slc46a1/Car4/Amn/Runx1/Cubn/Lrp2/Car2/Stra6/Car12	10
GO:0110110	positive regulation of animal organ morphogenesis	7/279	101/23210	0.00022093	0.00487395	0.00363622	Wnt6/Fgfr4/Fgf10/Dkk1/Bmp2/Pdgfra/Fgfr2	7
GO:0060323	head morphogenesis	5/279	46/23210	0.000221803	0.00487395	0.00363622	Ihh/Dkk1/Msx1/Pdgfra/Stra6	5
GO:0046890	regulation of lipid biosynthetic process	9/279	170/23210	0.000225221	0.00491733	0.00366859	Igf1/Bmp6/Fgfr4/Dab2/Bmp2/Hnf4a/Fabp3/Dkkl1/Abcd1	9
GO:0048645	animal organ formation	6/279	72/23210	0.000229808	0.00496743	0.00370596	Fgfr4/Fgf10/Gata6/Dkk1/Lrp2/Fgfr2	6
GO:0019218	regulation of steroid metabolic process	7/279	102/23210	0.000234808	0.00496743	0.00370596	Igf1/Bmp6/Fgfr4/Dab2/Bmp2/Foxa2/Dkkl1	7
GO:0046849	bone remodeling	7/279	102/23210	0.000234808	0.00496743	0.00370596	Ihh/Ahsg/Car2/Fgfr3/Lrrk1/Ubash3b/Pth1r	7
GO:0050772	positive regulation of axonogenesis	7/279	102/23210	0.000234808	0.00496743	0.00370596	Nefl/Dscam/Myo5b/Shtn1/Lpar3/Nrg1/Islr2	7
GO:0050886	endocrine process	7/279	102/23210	0.000234808	0.00496743	0.00370596	Bmp6/Fgfr4/F2r/Dab2/Runx1/Edn3/Enpep	7
GO:0052548	regulation of endopeptidase activity	13/279	337/23210	0.000239946	0.00504479	0.00376367	Igf1/Lgmn/Serpina3k/Serpinb6c/Spock1/F2r/Sox7/Ahsg/Psmb9/Crb2/Serping1/Lyn/Spink2	13
GO:0050810	regulation of steroid biosynthetic process	6/279	73/23210	0.000247895	0.00517994	0.0038645	Igf1/Bmp6/Fgfr4/Dab2/Bmp2/Dkkl1	6
GO:0048839	inner ear development	10/279	211/23210	0.000250531	0.00520311	0.00388179	Igf1/Fgf10/Clic5/Bmp2/Fgfr3/Myo7a/Fgfr2/Hmx3/Bmper/Myo6	10
GO:0043405	regulation of MAP kinase activity	12/279	295/23210	0.000256369	0.00525805	0.00392278	Adora1/Igf1/F2r/Fgf10/Dab2/Dkk1/Adra2b/Bmp2/Edn3/Lpar3/Lyn/Dusp4	12
GO:0050900	leukocyte migration	13/279	340/23210	0.000261367	0.00525805	0.00392278	Adora1/Fcgr3/Trpm2/Cxcl16/Spns2/Lgmn/Cd200/Gcnt1/Edn3/Tlr2/Lyn/Podxl/Slc37a4	13
GO:0030900	forebrain development	14/279	386/23210	0.000262162	0.00525805	0.00392278	Lamb1/Phactr1/Pitx1/Fgf10/Dkk1/Lhx6/Lrp2/Bmp2/Hsd3b1/Fgfr3/Msx1/Gdpd5/Fgfr2/Nrg1	14
GO:0009111	vitamin catabolic process	3/279	11/23210	0.000263983	0.00525805	0.00392278	Cyp26c1/Cyp26a1/Cubn	3
GO:0032342	aldosterone biosynthetic process	3/279	11/23210	0.000263983	0.00525805	0.00392278	Bmp6/Dab2/Bmp2	3
GO:0038063	collagen-activated tyrosine kinase receptor signaling pathway	3/279	11/23210	0.000263983	0.00525805	0.00392278	Col4a1/Col4a2/Ubash3b	3
GO:1901678	iron coordination entity transport	3/279	11/23210	0.000263983	0.00525805	0.00392278	Slc46a1/Cubn/Lrp2	3
GO:0008543	fibroblast growth factor receptor signaling pathway	6/279	74/23210	0.000267082	0.00525827	0.00392294	Fgfr4/Fgf10/Flrt3/Fgfr3/Klb/Fgfr2	6
GO:0045453	bone resorption	6/279	74/23210	0.000267082	0.00525827	0.00392294	Ihh/Ahsg/Car2/Lrrk1/Ubash3b/Pth1r	6
GO:2000725	regulation of cardiac muscle cell differentiation	5/279	48/23210	0.000271702	0.0053185	0.00396787	Igf1/Pi16/Dkk1/Bmp2/Nrg1	5
GO:0034754	cellular hormone metabolic process	7/279	105/23210	0.000280709	0.00546339	0.00407598	Bmp6/Dab2/Cyp26c1/Cyp26a1/Bmp2/Hsd3b1/Pdgfra	7
GO:0007260	tyrosine phosphorylation of STAT protein	6/279	75/23210	0.000287417	0.00551812	0.0041168	Igf1/Socs1/Hnf4a/Ptk6/Lyn/Fgfr3	6
GO:0042446	hormone biosynthetic process	6/279	75/23210	0.000287417	0.00551812	0.0041168	Cyp27a1/Igf1/Bmp6/Dab2/Bmp2/Dkkl1	6
GO:0035987	endodermal cell differentiation	4/279	27/23210	0.000288381	0.00551812	0.0041168	Sox17/Hnf1b/Gata6/Dkk1	4
GO:0016202	regulation of striated muscle tissue development	9/279	176/23210	0.000291321	0.00554324	0.00413554	Sox17/Igf1/Gata4/Pi16/Gata6/Dkk1/Bmp2/Fgfr2/Nrg1	9
GO:0051604	protein maturation	12/279	300/23210	0.00029867	0.0056515	0.00421631	Ihh/Cr1l/Srgn/Lgmn/Ctsl/Tmprss2/Serping1/Ctsz/Enpep/Tspan5/Adamts3/Ctsh	12
GO:0090596	sensory organ morphogenesis	12/279	301/23210	0.000307805	0.00579217	0.00432126	Ihh/Foxf2/Fgf10/Dscam/Clic5/Fgfr3/Msx1/Myo7a/Fgfr2/Hmx3/Stra6/Myo6	12
GO:1901861	regulation of muscle tissue development	9/279	179/23210	0.000329954	0.00616934	0.00460265	Sox17/Igf1/Gata4/Pi16/Gata6/Dkk1/Bmp2/Fgfr2/Nrg1	9
GO:0001759	organ induction	4/279	28/23210	0.000333282	0.00616934	0.00460265	Fgfr4/Fgf10/Dkk1/Bmp2	4
GO:0061311	cell surface receptor signaling pathway involved in heart development	4/279	28/23210	0.000333282	0.00616934	0.00460265	Sox17/Dkk1/Bmp2/Msx1	4
GO:0045861	negative regulation of proteolysis	13/279	349/23210	0.000335719	0.00618085	0.00461124	Cr1l/Igf1/Serpina3k/Bag5/Serpinb6c/Spock1/Ahsg/Pi16/Crb2/Tfpi/Serping1/Ctsz/Spink2	13
GO:0048634	regulation of muscle organ development	9/279	180/23210	0.000343735	0.00623058	0.00464834	Sox17/Igf1/Gata4/Pi16/Gata6/Dkk1/Bmp2/Fgfr2/Nrg1	9
GO:0055007	cardiac muscle cell differentiation	8/279	143/23210	0.000345918	0.00623058	0.00464834	Igf1/Gata4/Pi16/Gata6/Dkk1/Bmp2/Pdgfra/Nrg1	8
GO:0003306	Wnt signaling pathway involved in heart development	3/279	12/23210	0.000348852	0.00623058	0.00464834	Sox17/Dkk1/Bmp2	3
GO:0006705	mineralocorticoid biosynthetic process	3/279	12/23210	0.000348852	0.00623058	0.00464834	Bmp6/Dab2/Bmp2	3
GO:0032341	aldosterone metabolic process	3/279	12/23210	0.000348852	0.00623058	0.00464834	Bmp6/Dab2/Bmp2	3
GO:0043406	positive regulation of MAP kinase activity	10/279	220/23210	0.000349396	0.00623058	0.00464834	Adora1/Igf1/F2r/Fgf10/Dab2/Dkk1/Adra2b/Bmp2/Edn3/Lpar3	10
GO:0098656	anion transmembrane transport	9/279	181/23210	0.000357988	0.00635055	0.00473784	Slc46a1/Slc26a2/Lrp2/Lrrc8c/Lrrc8e/Slc7a6/Slc37a2/Slc37a4/Stra6	9
GO:0031018	endocrine pancreas development	5/279	51/23210	0.000361969	0.00638791	0.00476571	Hnf1b/Bmp6/Gata6/Foxa2/Hnf4a	5
GO:0045927	positive regulation of growth	12/279	308/23210	0.000378636	0.00662438	0.00494213	Igf1/Cxcl16/Gata4/Dscam/Gata6/Myo5b/Shtn1/Lpar3/Hopx/Fgfr2/Nrg1/Islr2	12
GO:0006029	proteoglycan metabolic process	6/279	79/23210	0.000381203	0.00662438	0.00494213	Ihh/Igf1/Egflam/Bmp2/Hs3st1/Hpse	6
GO:0048663	neuron fate commitment	6/279	79/23210	0.000381203	0.00662438	0.00494213	Fev/Ihh/Runx1/Lhx6/Foxa2/Nrg1	6
GO:0050727	regulation of inflammatory response	13/279	354/23210	0.00038432	0.00664463	0.00495724	Adora1/Fcgr3/Cr1l/Igf1/Ahsg/Cd200/Pik3ap1/Pdcd4/Serping1/Tlr2/Lyn/Cdh5/Abcd1	13
GO:0042326	negative regulation of phosphorylation	15/279	452/23210	0.000409427	0.00704298	0.00525443	Igf1/Wnk2/Dok2/Dab2/Socs1/Dkk1/Prr5l/Foxa2/Hnf4a/Ptk6/Lyn/Lrrk1/Dusp4/Ubash3b/Ctdspl	15
GO:0010517	regulation of phospholipase activity	5/279	53/23210	0.000433638	0.00740248	0.00552264	Ang/Fgfr3/Pdgfra/Fgfr2/Arhgap6	5
GO:0001667	ameboidal-type cell migration	14/279	406/23210	0.0004351	0.00740248	0.00552264	Sox17/Igf1/Lgmn/Fgf10/Emp2/Sema4g/Crb2/Prr5l/Edn3/Glipr2/Wnt11/Bmper/Ctsh/Amot	14
GO:0003093	regulation of glomerular filtration	3/279	13/23210	0.000449484	0.00740248	0.00552264	Adora1/F2r/Emp2	3
GO:0008212	mineralocorticoid metabolic process	3/279	13/23210	0.000449484	0.00740248	0.00552264	Bmp6/Dab2/Bmp2	3
GO:0034309	primary alcohol biosynthetic process	3/279	13/23210	0.000449484	0.00740248	0.00552264	Bmp6/Dab2/Bmp2	3
GO:0038065	collagen-activated signaling pathway	3/279	13/23210	0.000449484	0.00740248	0.00552264	Col4a1/Col4a2/Ubash3b	3
GO:0061140	lung secretory cell differentiation	3/279	13/23210	0.000449484	0.00740248	0.00552264	Igf1/Fgf10/Gata6	3
GO:2000833	positive regulation of steroid hormone secretion	3/279	13/23210	0.000449484	0.00740248	0.00552264	Bmp6/Dab2/Runx1	3
GO:0006066	alcohol metabolic process	12/279	314/23210	0.000449887	0.00740248	0.00552264	Cyp27a1/Pcbd1/Bmp6/Fgfr4/Dab2/Soat2/Cubn/Sord/Bmp2/Mogat2/Slc37a2/Pth1r	12
GO:0022408	negative regulation of cell-cell adhesion	9/279	187/23210	0.000454123	0.00743627	0.00554784	Ihh/B4galnt2/Bmp6/Socs1/Runx1/Bmp2/Pag1/Podxl/Ubash3b	9
GO:0001933	negative regulation of protein phosphorylation	14/279	408/23210	0.000456806	0.0074444	0.00555391	Igf1/Wnk2/Dok2/Dab2/Socs1/Dkk1/Prr5l/Hnf4a/Ptk6/Lyn/Lrrk1/Dusp4/Ubash3b/Ctdspl	14
GO:0032350	regulation of hormone metabolic process	5/279	54/23210	0.000473244	0.00756746	0.00564571	Igf1/Bmp6/Dab2/Bmp2/Dkkl1	5
GO:0044060	regulation of endocrine process	5/279	54/23210	0.000473244	0.00756746	0.00564571	Bmp6/Fgfr4/F2r/Dab2/Runx1	5
GO:0055025	positive regulation of cardiac muscle tissue development	5/279	54/23210	0.000473244	0.00756746	0.00564571	Igf1/Gata4/Gata6/Fgfr2/Nrg1	5
GO:0060193	positive regulation of lipase activity	5/279	54/23210	0.000473244	0.00756746	0.00564571	Ang/Fgfr3/Pdgfra/Fgfr2/Arhgap6	5
GO:0030178	negative regulation of Wnt signaling pathway	8/279	151/23210	0.000497811	0.00788729	0.00588433	Sox17/Barx1/Dab2/Dkk1/Bmp2/Dkkl1/Wnt11/Nkd1	8
GO:0060795	cell fate commitment involved in formation of primary germ layer	4/279	31/23210	0.000497877	0.00788729	0.00588433	Sox17/Hnf1b/Gata6/Dkk1	4
GO:0045666	positive regulation of neuron differentiation	15/279	461/23210	0.000502361	0.00792148	0.00590984	Bmp6/Nefl/Dscam/Myo5b/Dkk1/Shtn1/Adra2b/Bmp2/Foxa2/Ptk6/Lpar3/Lyn/Gdpd5/Nrg1/Islr2	15
GO:0045773	positive regulation of axon extension	5/279	55/23210	0.000515512	0.00805428	0.00600891	Dscam/Myo5b/Shtn1/Nrg1/Islr2	5
GO:0050732	negative regulation of peptidyl-tyrosine phosphorylation	5/279	55/23210	0.000515512	0.00805428	0.00600891	Igf1/Socs1/Hnf4a/Ptk6/Lrrk1	5
GO:0003151	outflow tract morphogenesis	6/279	84/23210	0.000530298	0.00813601	0.00606988	Sox17/Gata4/Gata6/Lrp2/Wnt11/Fgfr2	6
GO:0008589	regulation of smoothened signaling pathway	6/279	84/23210	0.000530298	0.00813601	0.00606988	Ihh/Fgf10/Foxa2/Fgfr3/Scube2/Fgfr2	6
GO:0045844	positive regulation of striated muscle tissue development	6/279	84/23210	0.000530298	0.00813601	0.00606988	Sox17/Igf1/Gata4/Gata6/Fgfr2/Nrg1	6
GO:0048636	positive regulation of muscle organ development	6/279	84/23210	0.000530298	0.00813601	0.00606988	Sox17/Igf1/Gata4/Gata6/Fgfr2/Nrg1	6
GO:1901863	positive regulation of muscle tissue development	6/279	85/23210	0.000564906	0.00854968	0.00637851	Sox17/Igf1/Gata4/Gata6/Fgfr2/Nrg1	6
GO:0019755	one-carbon compound transport	3/279	14/23210	0.000566997	0.00854968	0.00637851	Car4/Car2/Car12	3
GO:0060736	prostate gland growth	3/279	14/23210	0.000566997	0.00854968	0.00637851	Igf1/Prlr/Fgfr2	3
GO:0042476	odontogenesis	7/279	118/23210	0.000569812	0.00854968	0.00637851	Wnt6/Lamb1/Fgf10/Bmp2/Msx1/Pdgfra/Fgfr2	7
GO:0060349	bone morphogenesis	7/279	118/23210	0.000569812	0.00854968	0.00637851	Ihh/Bmp6/Col27a1/Fgfr3/Msx1/Scube2/Fgfr2	7
GO:0048732	gland development	15/279	467/23210	0.000573879	0.00857294	0.00639586	Igf1/Hnf1b/Pitx1/Fgf10/Prlr/Runx1/Lama1/Gata6/Bmp2/Hnf4a/Msx1/Pdgfra/Fgfr2/Dnaaf1/Stra6	15
GO:0030308	negative regulation of cell growth	9/279	194/23210	0.000592136	0.00880706	0.00657052	Sox17/Dab2/Ahsg/Pi16/Smarca2/Sema4g/Hnf4a/Msx1/Wnt11	9
GO:0002067	glandular epithelial cell differentiation	5/279	57/23210	0.00060849	0.00897193	0.00669353	Bmp6/Gata6/Bmp2/Hnf4a/Fgfr2	5
GO:0010463	mesenchymal cell proliferation	5/279	57/23210	0.00060849	0.00897193	0.00669353	Ihh/Bmp2/Msx1/Wnt11/Fgfr2	5
GO:0042180	cellular ketone metabolic process	9/279	195/23210	0.000614391	0.00898119	0.00670043	Bmp6/Fgfr4/Dab2/Bmp2/Hnf4a/Fabp3/Dkkl1/Slc37a2/Abcd1	9
GO:0050731	positive regulation of peptidyl-tyrosine phosphorylation	9/279	195/23210	0.000614391	0.00898119	0.00670043	Adora1/Igf1/Bmp6/Fgf10/Lyn/Fgfr3/Pdgfra/Lrrk1/Nrg1	9
GO:0006694	steroid biosynthetic process	8/279	156/23210	0.000617476	0.00898771	0.0067053	Cyp27a1/Igf1/Bmp6/Fgfr4/Dab2/Bmp2/Hsd3b1/Dkkl1	8
GO:0060487	lung epithelial cell differentiation	4/279	33/23210	0.000635392	0.00920913	0.00687049	Igf1/Fgf10/Gata6/Foxa2	4
GO:0007164	establishment of tissue polarity	5/279	58/23210	0.000659432	0.00951705	0.00710022	Foxf2/Dab2/Hnf4a/Wnt11/Nkd1	5
GO:0044344	cellular response to fibroblast growth factor stimulus	6/279	88/23210	0.000679339	0.00972197	0.0072531	Fgfr4/Fgf10/Flrt3/Fgfr3/Klb/Fgfr2	6
GO:1903035	negative regulation of response to wounding	6/279	88/23210	0.000679339	0.00972197	0.0072531	Tspan8/Pros1/Tfpi/Serping1/Pdgfra/Ubash3b	6
GO:0015669	gas transport	3/279	15/23210	0.000702464	0.00988674	0.00737602	Car4/Car2/Car12	3
GO:0035461	vitamin transmembrane transport	3/279	15/23210	0.000702464	0.00988674	0.00737602	Slc46a1/Lrp2/Stra6	3
GO:0048070	regulation of developmental pigmentation	3/279	15/23210	0.000702464	0.00988674	0.00737602	Ihh/Spns2/Edn3	3
GO:0070307	lens fiber cell development	3/279	15/23210	0.000702464	0.00988674	0.00737602	Bfsp1/Fgfr3/Fgfr2	3
GO:0050679	positive regulation of epithelial cell proliferation	9/279	199/23210	0.000710366	0.00991713	0.0073987	Ihh/Igf1/Bmp6/Fgf10/Ang/Bmp2/Fgfr3/Fgfr2/Htra1	9
GO:0061448	connective tissue development	11/279	285/23210	0.000711535	0.00991713	0.0073987	Ihh/Igf1/Bmp6/Pitx1/Bmp2/Foxa2/Col27a1/Fgfr3/Msx1/Scube2/Pth1r	11
GO:0060479	lung cell differentiation	4/279	34/23210	0.000713358	0.00991713	0.0073987	Igf1/Fgf10/Gata6/Foxa2	4
GO:0051153	regulation of striated muscle cell differentiation	7/279	123/23210	0.000729684	0.0101029	0.00753726	Igf1/Pi16/Dkk1/Bmp2/Msx1/Hopx/Nrg1	7
GO:0010466	negative regulation of peptidase activity	10/279	242/23210	0.000734226	0.0101246	0.00755347	Igf1/Serpina3k/Serpinb6c/Spock1/Ahsg/Pi16/Crb2/Tfpi/Serping1/Spink2	10
GO:0001503	ossification	13/279	381/23210	0.000763001	0.0104651	0.00780753	Ihh/Srgn/Igf1/Bmp6/Ahsg/Slc26a2/Dkk1/Bmp2/Fgfr3/Wnt11/Scube2/Fgfr2/Pth1r	13
GO:0071774	response to fibroblast growth factor	6/279	90/23210	0.000765067	0.0104651	0.00780753	Fgfr4/Fgf10/Flrt3/Fgfr3/Klb/Fgfr2	6
GO:0043114	regulation of vascular permeability	4/279	35/23210	0.000797855	0.0107411	0.00801341	Ramp2/Bmp6/Cdh5/Amot	4
GO:0055083	monovalent inorganic anion homeostasis	4/279	35/23210	0.000797855	0.0107411	0.00801341	Wnk4/Fgfr4/Slc34a2/Car12	4
GO:0055090	acylglycerol homeostasis	4/279	35/23210	0.000797855	0.0107411	0.00801341	Adora1/Pla2g12b/Mia2/Hnf4a	4
GO:0070328	triglyceride homeostasis	4/279	35/23210	0.000797855	0.0107411	0.00801341	Adora1/Pla2g12b/Mia2/Hnf4a	4
GO:0001977	renal system process involved in regulation of blood volume	3/279	16/23210	0.000856912	0.0113566	0.0084726	Adora1/F2r/Emp2	3
GO:0016045	detection of bacterium	3/279	16/23210	0.000856912	0.0113566	0.0084726	Naip5/Naip6/Tlr2	3
GO:0034134	toll-like receptor 2 signaling pathway	3/279	16/23210	0.000856912	0.0113566	0.0084726	Pik3ap1/Tlr2/Lyn	3
GO:0098543	detection of other organism	3/279	16/23210	0.000856912	0.0113566	0.0084726	Naip5/Naip6/Tlr2	3
GO:0061387	regulation of extent of cell growth	7/279	127/23210	0.000881544	0.0115554	0.00862095	Dscam/Myo5b/Sema4g/Shtn1/Lpar3/Nrg1/Islr2	7
GO:0001702	gastrulation with mouth forming second	4/279	36/23210	0.000889177	0.0115554	0.00862095	Gata4/Crb2/Foxa2/Amot	4
GO:0035886	vascular smooth muscle cell differentiation	4/279	36/23210	0.000889177	0.0115554	0.00862095	Ramp2/Gata6/Smarca2/Pdcd4	4
GO:0051181	cofactor transport	4/279	36/23210	0.000889177	0.0115554	0.00862095	Slc46a1/Amn/Cubn/Lrp2	4
GO:1905209	positive regulation of cardiocyte differentiation	4/279	36/23210	0.000889177	0.0115554	0.00862095	Igf1/Gata4/Gata6/Nrg1	4
GO:0010171	body morphogenesis	5/279	62/23210	0.000895665	0.0115554	0.00862095	Ihh/Dkk1/Msx1/Pdgfra/Stra6	5
GO:0060393	regulation of pathway-restricted SMAD protein phosphorylation	5/279	62/23210	0.000895665	0.0115554	0.00862095	Bmp6/Dab2/Dkk1/Bmp2/Bmper	5
GO:0046889	positive regulation of lipid biosynthetic process	6/279	93/23210	0.000909051	0.0116839	0.00871678	Igf1/Bmp6/Dab2/Hnf4a/Fabp3/Abcd1	6
GO:0001570	vasculogenesis	6/279	94/23210	0.000961405	0.0123103	0.00918414	Sox17/Ramp2/Gata4/Emp2/Fgfr2/Amot	6
GO:0051216	cartilage development	9/279	211/23210	0.00107405	0.0137012	0.0102218	Ihh/Bmp6/Pitx1/Bmp2/Col27a1/Fgfr3/Msx1/Scube2/Pth1r	9
GO:0060389	pathway-restricted SMAD protein phosphorylation	5/279	65/23210	0.00111036	0.0141115	0.0105279	Bmp6/Dab2/Dkk1/Bmp2/Bmper	5
GO:0070167	regulation of biomineral tissue development	6/279	97/23210	0.00113246	0.0143389	0.0106976	Wnt6/Srgn/Bmp6/Ahsg/Bmp2/Fgfr3	6
GO:0050808	synapse organization	14/279	451/23210	0.00120307	0.0151146	0.0112763	Srgn/Lgmn/F2r/Nefl/Nrg2/Myo5b/Dkk1/Flrt3/Tlr2/Fgfr2/Col4a1/Nrg1/Myo6/Slc9a6	14
GO:0008207	C21-steroid hormone metabolic process	4/279	39/23210	0.00120704	0.0151146	0.0112763	Bmp6/Dab2/Bmp2/Hsd3b1	4
GO:0031076	embryonic camera-type eye development	4/279	39/23210	0.00120704	0.0151146	0.0112763	Ihh/Foxf2/Fgf10/Stra6	4
GO:0035265	organ growth	9/279	215/23210	0.00122431	0.0151542	0.0113058	Igf1/Fgf10/Gata4/Prlr/Pi16/Gata6/Col27a1/Pdgfra/Fgfr2	9
GO:0006700	C21-steroid hormone biosynthetic process	3/279	18/23210	0.00122664	0.0151542	0.0113058	Bmp6/Dab2/Bmp2	3
GO:0030540	female genitalia development	3/279	18/23210	0.00122664	0.0151542	0.0113058	Fgf10/Lrp2/Stra6	3
GO:0001818	negative regulation of cytokine production	10/279	259/23210	0.001228	0.0151542	0.0113058	Srgn/Igf1/Fgfr4/Cd200/Gata6/Pdcd4/Tlr2/Wnt11/Slc37a4/Abcd1	10
GO:0051346	negative regulation of hydrolase activity	13/279	402/23210	0.00124108	0.0152604	0.0113851	Igf1/Smim6/Serpina3k/Ptprn2/Serpinb6c/Spock1/Ahsg/Pi16/Crb2/Tfpi/Serping1/Spink2/Amot	13
GO:0006821	chloride transport	6/279	99/23210	0.00125884	0.0153259	0.0114339	Wnk4/Clic6/Clic5/Clic3/Car2/Clcn5	6
GO:0060993	kidney morphogenesis	6/279	99/23210	0.00125884	0.0153259	0.0114339	Wnt6/Hnf1b/Wnk4/Fgf10/Gcnt1/Bmp2	6
GO:0048738	cardiac muscle tissue development	10/279	260/23210	0.00126389	0.0153259	0.0114339	Igf1/Gata4/Pi16/Gata6/Dkk1/Lrp2/Bmp2/Pdgfra/Fgfr2/Nrg1	10
GO:0007163	establishment or maintenance of cell polarity	9/279	216/23210	0.00126441	0.0153259	0.0114339	Igf1/Fgf10/Lama1/Shtn1/Crb2/Prickle2/Wnt11/Cdh5/Amot	9
GO:0051098	regulation of binding	13/279	403/23210	0.00126898	0.0153268	0.0114346	Pcbd1/Igf1/Smim6/Irf4/Dab2/Zbtb7c/Dkk1/Bmp2/Ctsz/Lrpap1/Msx1/Hopx/Ubash3b	13
GO:0042471	ear morphogenesis	7/279	136/23210	0.00131446	0.01582	0.0118026	Fgf10/Clic5/Msx1/Myo7a/Fgfr2/Hmx3/Myo6	7
GO:0060325	face morphogenesis	4/279	40/23210	0.00132861	0.015934	0.0118876	Dkk1/Msx1/Pdgfra/Stra6	4
GO:0048675	axon extension	7/279	137/23210	0.00137131	0.0163883	0.0122265	Dscam/Myo5b/Sema4g/Shtn1/Nrg1/Islr2/Slc9a6	7
GO:0062012	regulation of small molecule metabolic process	12/279	359/23210	0.00143537	0.0170122	0.012692	Igf1/Bmp6/Fgfr4/Dab2/Bmp2/Foxa2/Hnf4a/Fabp3/Dkkl1/Isx/Pth1r/Abcd1	12
GO:0015740	C4-dicarboxylate transport	3/279	19/23210	0.00144375	0.0170122	0.012692	Slc13a5/Lrrc8c/Lrrc8e	3
GO:0046184	aldehyde biosynthetic process	3/279	19/23210	0.00144375	0.0170122	0.012692	Bmp6/Dab2/Bmp2	3
GO:0046886	positive regulation of hormone biosynthetic process	3/279	19/23210	0.00144375	0.0170122	0.012692	Igf1/Bmp6/Dab2	3
GO:0010951	negative regulation of endopeptidase activity	8/279	178/23210	0.00144881	0.0170122	0.012692	Igf1/Serpina3k/Serpinb6c/Spock1/Ahsg/Crb2/Serping1/Spink2	8
GO:0045197	establishment or maintenance of epithelial cell apical/basal polarity	4/279	41/23210	0.00145848	0.0170122	0.012692	Lama1/Crb2/Prickle2/Wnt11	4
GO:0051154	negative regulation of striated muscle cell differentiation	4/279	41/23210	0.00145848	0.0170122	0.012692	Pi16/Dkk1/Bmp2/Msx1	4
GO:0046427	positive regulation of JAK-STAT cascade	6/279	102/23210	0.00146827	0.0170681	0.0127337	Igf1/Socs1/Hnf4a/Lyn/Fgfr3/Stra6	6
GO:0006898	receptor-mediated endocytosis	9/279	222/23210	0.00152783	0.0176999	0.0132051	Cxcl16/Ramp2/Amn/Dab2/Dkk1/Cubn/Lrp2/Lrpap1/Myo6	9
GO:0001708	cell fate specification	6/279	103/23210	0.00154367	0.0178228	0.0132968	Sox17/Fev/Ihh/Hnf1b/Dkk1/Foxa2	6
GO:0055023	positive regulation of cardiac muscle tissue growth	4/279	42/23210	0.00159693	0.0183755	0.0137091	Igf1/Gata4/Gata6/Fgfr2	4
GO:0001101	response to acid chemical	12/279	364/23210	0.0016119	0.0184764	0.0137844	Gata4/Krt8/Socs1/Runx1/Dkk1/Cyp26a1/Ptk6/Tlr2/Lyn/Pdgfra/Col4a1/Ctsh	12
GO:1903825	organic acid transmembrane transport	6/279	104/23210	0.00162198	0.0184764	0.0137844	Slc46a1/Lrp2/Lrrc8c/Lrrc8e/Slc7a6/Stra6	6
GO:1905039	carboxylic acid transmembrane transport	6/279	104/23210	0.00162198	0.0184764	0.0137844	Slc46a1/Lrp2/Lrrc8c/Lrrc8e/Slc7a6/Stra6	6
GO:0051146	striated muscle cell differentiation	11/279	316/23210	0.00163255	0.0185349	0.013828	Igf1/Gata4/Krt8/Pi16/Gata6/Dkk1/Bmp2/Msx1/Pdgfra/Hopx/Nrg1	11
GO:0014068	positive regulation of phosphatidylinositol 3-kinase signaling	5/279	71/23210	0.00165106	0.0186209	0.0138921	Igf1/F2r/Pik3ap1/Prr5l/Nrg1	5
GO:0042509	regulation of tyrosine phosphorylation of STAT protein	5/279	71/23210	0.00165106	0.0186209	0.0138921	Igf1/Socs1/Hnf4a/Lyn/Fgfr3	5
GO:0007259	JAK-STAT cascade	8/279	182/23210	0.00166724	0.0187413	0.013982	Igf1/Prlr/Socs1/Hnf4a/Ptk6/Lyn/Fgfr3/Stra6	8
GO:0032148	activation of protein kinase B activity	3/279	20/23210	0.00168352	0.0188002	0.014026	Igf1/Ang/Adra2b	3
GO:2000726	negative regulation of cardiac muscle cell differentiation	3/279	20/23210	0.00168352	0.0188002	0.014026	Pi16/Dkk1/Bmp2	3
GO:0031128	developmental induction	4/279	43/23210	0.00174427	0.019415	0.0144846	Fgfr4/Fgf10/Dkk1/Bmp2	4
GO:0007409	axonogenesis	14/279	470/23210	0.00176767	0.0196114	0.0146311	Nefl/Dscam/Lama1/Myo5b/Sema4g/Shtn1/Lrp2/Flrt3/Lpar3/Fgfr3/Fgfr2/Nrg1/Islr2/Slc9a6	14
GO:1904894	positive regulation of STAT cascade	6/279	106/23210	0.00178761	0.0197682	0.0147481	Igf1/Socs1/Hnf4a/Lyn/Fgfr3/Stra6	6
GO:0060537	muscle tissue development	14/279	472/23210	0.00183818	0.0202616	0.0151162	Sox17/Ihh/Igf1/Pitx1/Gata4/Pi16/Gata6/Dkk1/Lrp2/Bmp2/Pdgfra/Fgfr2/Nrg1/Stra6	14
GO:0010770	positive regulation of cell morphogenesis involved in differentiation	8/279	185/23210	0.00184754	0.0202991	0.0151442	Nefl/Dab2/Dscam/Myo5b/Shtn1/Lpar3/Nrg1/Islr2	8
GO:0060191	regulation of lipase activity	5/279	73/23210	0.00186809	0.0204589	0.0152634	Ang/Fgfr3/Pdgfra/Fgfr2/Arhgap6	5
GO:0002683	negative regulation of immune system process	14/279	473/23210	0.0018743	0.0204611	0.0152651	Ihh/Adora1/Cr1l/Igf1/Irf4/Socs1/Cd200/Runx1/Pik3ap1/Serping1/Pag1/Lyn/Htra1/Ubash3b	14
GO:1901617	organic hydroxy compound biosynthetic process	9/279	229/23210	0.00188908	0.0205525	0.0153332	Cyp27a1/Fev/Pcbd1/Bmp6/Fgfr4/Dab2/Bmp2/Dkkl1/Pth1r	9
GO:0003156	regulation of animal organ formation	4/279	44/23210	0.00190078	0.0205525	0.0153332	Fgfr4/Fgf10/Dkk1/Bmp2	4
GO:0042181	ketone biosynthetic process	4/279	44/23210	0.00190078	0.0205525	0.0153332	Bmp6/Dab2/Bmp2/Dkkl1	4
GO:0003094	glomerular filtration	3/279	21/23210	0.00194676	0.0209831	0.0156545	Adora1/F2r/Emp2	3
GO:0030048	actin filament-based movement	6/279	108/23210	0.00196576	0.0211211	0.0157574	Adora1/Cacna1d/Gata4/Emp2/Shtn1/Myo7a	6
GO:0097696	STAT cascade	8/279	187/23210	0.00197606	0.0211649	0.0157901	Igf1/Prlr/Socs1/Hnf4a/Ptk6/Lyn/Fgfr3/Stra6	8
GO:0050673	epithelial cell proliferation	13/279	425/23210	0.00202838	0.0216572	0.0161574	Ihh/Igf1/Hnf1b/Bmp6/Ctsl/Fgf10/Ang/Dab2/Bmp2/Fgfr3/Fgfr2/Htra1/Bmper	13
GO:0032963	collagen metabolic process	6/279	109/23210	0.00205972	0.0218612	0.0163096	Ihh/F2r/P3h2/Fgfr3/Adamts3/Plod2	6
GO:0034765	regulation of ion transmembrane transport	14/279	478/23210	0.00206388	0.0218612	0.0163096	Kcnq5/Wnk4/Smim6/Kcnk13/Wnk2/F2r/Cacna1d/Clic6/Clic5/Clic3/Edn3/Lyn/Fxyd3/Ubash3b	14
GO:0060421	positive regulation of heart growth	4/279	45/23210	0.00206674	0.0218612	0.0163096	Igf1/Gata4/Gata6/Fgfr2	4
GO:0060563	neuroepithelial cell differentiation	5/279	75/23210	0.0021053	0.0221316	0.0165113	Clic5/Bmp2/Myo7a/Wnt11/Myo6	5
GO:0070373	negative regulation of ERK1 and ERK2 cascade	5/279	75/23210	0.0021053	0.0221316	0.0165113	Igf1/Wnk2/Dab2/Lyn/Dusp4	5
GO:0071900	regulation of protein serine/threonine kinase activity	13/279	427/23210	0.00211288	0.022143	0.0165198	Cnppd1/Adora1/Igf1/F2r/Fgf10/Dab2/Dkk1/Adra2b/Bmp2/Edn3/Lpar3/Lyn/Dusp4	13
GO:0071902	positive regulation of protein serine/threonine kinase activity	10/279	279/23210	0.00212549	0.0222068	0.0165674	Adora1/Igf1/F2r/Fgf10/Dab2/Dkk1/Adra2b/Bmp2/Edn3/Lpar3	10
GO:0044706	multi-multicellular organism process	8/279	190/23210	0.00218193	0.0227062	0.01694	Cr1l/Lamb1/Ctsl/Emp2/Adra2b/Tcf23/Dkkl1/Hmx3	8
GO:0006813	potassium ion transport	9/279	234/23210	0.00218662	0.0227062	0.01694	Kcnq5/Adora1/Wnk4/Kcnk13/Wnk2/Cacna1d/Edn3/Fxyd3/Slc9a6	9
GO:0060575	intestinal epithelial cell differentiation	3/279	22/23210	0.00223425	0.0227993	0.0170095	Gata4/Gata6/Ptk6	3
GO:0060602	branch elongation of an epithelium	3/279	22/23210	0.00223425	0.0227993	0.0170095	Hnf1b/Fgf10/Fgfr2	3
GO:0070977	bone maturation	3/279	22/23210	0.00223425	0.0227993	0.0170095	Igf1/Bmp2/Fgfr3	3
GO:0097205	renal filtration	3/279	22/23210	0.00223425	0.0227993	0.0170095	Adora1/F2r/Emp2	3
GO:0098581	detection of external biotic stimulus	3/279	22/23210	0.00223425	0.0227993	0.0170095	Naip5/Naip6/Tlr2	3
GO:0008544	epidermis development	11/279	329/23210	0.00223609	0.0227993	0.0170095	Foxq1/Ctsl/Fgf10/Runx1/Clic5/Dkk1/Alx4/Hpse/Myo7a/Fgfr2/Myo6	11
GO:1903727	positive regulation of phospholipid metabolic process	4/279	46/23210	0.00224245	0.0227993	0.0170095	Lyn/Fabp3/Fgfr3/Pdgfra	4
GO:0030516	regulation of axon extension	6/279	112/23210	0.00236201	0.0237491	0.0177181	Dscam/Myo5b/Sema4g/Shtn1/Nrg1/Islr2	6
GO:1905330	regulation of morphogenesis of an epithelium	6/279	112/23210	0.00236201	0.0237491	0.0177181	Hnf1b/Fgf10/Dab2/Pdgfra/Wnt11/Nkd1	6
GO:0001738	morphogenesis of a polarized epithelium	5/279	77/23210	0.00236375	0.0237491	0.0177181	Foxf2/Dab2/Lama1/Wnt11/Nkd1	5
GO:0055021	regulation of cardiac muscle tissue growth	5/279	77/23210	0.00236375	0.0237491	0.0177181	Igf1/Gata4/Pi16/Gata6/Fgfr2	5
GO:1990138	neuron projection extension	8/279	193/23210	0.0024043	0.0240854	0.017969	Dscam/Myo5b/Sema4g/Shtn1/Flrt3/Nrg1/Islr2/Slc9a6	8
GO:0010718	positive regulation of epithelial to mesenchymal transition	4/279	47/23210	0.00242818	0.0242534	0.0180943	Dab2/Crb2/Bmp2/Glipr2	4
GO:0046661	male sex differentiation	7/279	152/23210	0.00247739	0.0246725	0.018407	Bmp6/Fgf10/Gata4/Ahsg/Lrp2/Pdgfra/Spink2	7
GO:0060976	coronary vasculature development	5/279	78/23210	0.00250128	0.0248378	0.0185303	Gata4/Gata6/Lrp2/Prokr1/Fgfr2	5
GO:0030539	male genitalia development	3/279	23/23210	0.00254672	0.0251424	0.0187575	Bmp6/Fgf10/Pdgfra	3
GO:2000831	regulation of steroid hormone secretion	3/279	23/23210	0.00254672	0.0251424	0.0187575	Bmp6/Dab2/Runx1	3
GO:0030307	positive regulation of cell growth	8/279	195/23210	0.00256215	0.0252216	0.0188166	Igf1/Cxcl16/Dscam/Myo5b/Shtn1/Lpar3/Nrg1/Islr2	8
GO:0042472	inner ear morphogenesis	6/279	114/23210	0.00258132	0.0253371	0.0189028	Fgf10/Clic5/Myo7a/Fgfr2/Hmx3/Myo6	6
GO:0000187	activation of MAPK activity	6/279	115/23210	0.00269654	0.026392	0.0196898	Igf1/Fgf10/Dab2/Adra2b/Bmp2/Lpar3	6
GO:0030500	regulation of bone mineralization	5/279	80/23210	0.00279363	0.027264	0.0203403	Srgn/Bmp6/Ahsg/Bmp2/Fgfr3	5
GO:0035088	establishment or maintenance of apical/basal cell polarity	4/279	49/23210	0.00283086	0.0273918	0.0204357	Lama1/Crb2/Prickle2/Wnt11	4
GO:0061245	establishment or maintenance of bipolar cell polarity	4/279	49/23210	0.00283086	0.0273918	0.0204357	Lama1/Crb2/Prickle2/Wnt11	4
GO:0070169	positive regulation of biomineral tissue development	4/279	49/23210	0.00283086	0.0273918	0.0204357	Wnt6/Bmp6/Bmp2/Fgfr3	4
GO:0032352	positive regulation of hormone metabolic process	3/279	24/23210	0.00288487	0.0276785	0.0206496	Igf1/Bmp6/Dab2	3
GO:0032878	regulation of establishment or maintenance of cell polarity	3/279	24/23210	0.00288487	0.0276785	0.0206496	Igf1/Shtn1/Cdh5	3
GO:1905208	negative regulation of cardiocyte differentiation	3/279	24/23210	0.00288487	0.0276785	0.0206496	Pi16/Dkk1/Bmp2	3
GO:1901342	regulation of vasculature development	11/279	341/23210	0.00294318	0.0281587	0.0210078	Ramp2/Gata4/Emp2/Runx1/Gata6/Pdcd4/Col4a2/Cdh5/Bmper/Ctsh/Amot	11
GO:1902930	regulation of alcohol biosynthetic process	4/279	50/23210	0.00304835	0.0290831	0.0216975	Bmp6/Dab2/Bmp2/Pth1r	4
GO:0002064	epithelial cell development	9/279	247/23210	0.00313722	0.0298474	0.0222677	Ihh/Bmp6/Clic5/Bfsp1/Hnf4a/Fgfr3/Myo7a/Fgfr2/Cdh5	9
GO:0022407	regulation of cell-cell adhesion	12/279	395/23210	0.00314945	0.0298803	0.0222922	Ihh/Vnn1/Igf1/B4galnt2/Bmp6/Socs1/Runx1/Bmp2/Pag1/Lyn/Podxl/Ubash3b	12
GO:0090090	negative regulation of canonical Wnt signaling pathway	6/279	119/23210	0.00319633	0.0302409	0.0225612	Sox17/Dab2/Dkk1/Dkkl1/Wnt11/Nkd1	6
GO:0009595	detection of biotic stimulus	3/279	25/23210	0.00324938	0.0304367	0.0227074	Naip5/Naip6/Tlr2	3
GO:0018126	protein hydroxylation	3/279	25/23210	0.00324938	0.0304367	0.0227074	P4ha2/P3h2/Plod2	3
GO:0071711	basement membrane organization	3/279	25/23210	0.00324938	0.0304367	0.0227074	Ramp2/Lamb1/Col4a1	3
GO:0003018	vascular process in circulatory system	8/279	203/23210	0.00327627	0.0304367	0.0227074	Adora1/Ramp2/Bmp6/F2r/Adra2b/Edn3/Cdh5/Amot	8
GO:0050866	negative regulation of cell activation	8/279	203/23210	0.00327627	0.0304367	0.0227074	Ihh/Socs1/Cd200/Runx1/Pag1/Lyn/Pdgfra/Ubash3b	8
GO:0030901	midbrain development	4/279	51/23210	0.00327698	0.0304367	0.0227074	Dkk1/Fgfr3/Msx1/Fgfr2	4
GO:0001654	eye development	12/279	397/23210	0.00327959	0.0304367	0.0227074	Ihh/Foxf2/Bmp6/Fgf10/Dscam/Lama1/Bfsp1/Fgfr3/Pdgfra/Fgfr2/Col4a1/Stra6	12
GO:0007565	female pregnancy	7/279	160/23210	0.00329617	0.0305075	0.0227602	Cr1l/Lamb1/Ctsl/Emp2/Adra2b/Tcf23/Hmx3	7
GO:0002062	chondrocyte differentiation	6/279	120/23210	0.0033314	0.03075	0.0229411	Ihh/Bmp6/Bmp2/Col27a1/Scube2/Pth1r	6
GO:0043010	camera-type eye development	11/279	348/23210	0.00343248	0.0315974	0.0235733	Ihh/Foxf2/Fgf10/Dscam/Lama1/Bfsp1/Fgfr3/Pdgfra/Fgfr2/Col4a1/Stra6	11
GO:0034103	regulation of tissue remodeling	5/279	84/23210	0.00345128	0.0315996	0.0235749	Gata4/Ahsg/Car2/Fgfr3/Ubash3b	5
GO:0060420	regulation of heart growth	5/279	84/23210	0.00345128	0.0315996	0.0235749	Igf1/Gata4/Pi16/Gata6/Fgfr2	5
GO:0050770	regulation of axonogenesis	8/279	205/23210	0.00347688	0.0317189	0.023664	Nefl/Dscam/Myo5b/Sema4g/Shtn1/Lpar3/Nrg1/Islr2	8
GO:0150063	visual system development	12/279	400/23210	0.00348294	0.0317189	0.023664	Ihh/Foxf2/Bmp6/Fgf10/Dscam/Lama1/Bfsp1/Fgfr3/Pdgfra/Fgfr2/Col4a1/Stra6	12
GO:0043268	positive regulation of potassium ion transport	4/279	52/23210	0.00351701	0.0319439	0.0238318	Adora1/Wnk4/Wnk2/Edn3	4
GO:0002526	acute inflammatory response	6/279	122/23210	0.00361424	0.032548	0.0242825	Adora1/Fcgr3/Cr1l/Vnn1/Ahsg/Serping1	6
GO:1900407	regulation of cellular response to oxidative stress	5/279	85/23210	0.00363168	0.032548	0.0242825	Vnn1/Trpm2/Bag5/Gata4/Abcd1	5
GO:0015672	monovalent inorganic cation transport	13/279	455/23210	0.00363347	0.032548	0.0242825	Kcnq5/Adora1/Trpm2/Slc13a5/Slc46a1/Wnk4/Kcnk13/Wnk2/Cacna1d/Edn3/Slc34a2/Fxyd3/Slc9a6	13
GO:0010863	positive regulation of phospholipase C activity	3/279	26/23210	0.00364086	0.032548	0.0242825	Ang/Pdgfra/Arhgap6	3
GO:0035929	steroid hormone secretion	3/279	26/23210	0.00364086	0.032548	0.0242825	Bmp6/Dab2/Runx1	3
GO:0048799	animal organ maturation	3/279	26/23210	0.00364086	0.032548	0.0242825	Igf1/Bmp2/Fgfr3	3
GO:0048880	sensory system development	12/279	403/23210	0.00369635	0.0329575	0.024588	Ihh/Foxf2/Bmp6/Fgf10/Dscam/Lama1/Bfsp1/Fgfr3/Pdgfra/Fgfr2/Col4a1/Stra6	12
GO:0046883	regulation of hormone secretion	10/279	302/23210	0.0037437	0.0332925	0.0248379	Adora1/Trpm2/Bmp6/Fgfr4/Cacna1d/Dab2/Runx1/Foxa2/Hnf4a/Edn3	10
GO:0030514	negative regulation of BMP signaling pathway	4/279	53/23210	0.00376872	0.0333181	0.024857	Dkk1/Lrp2/Htra1/Bmper	4
GO:0030850	prostate gland development	4/279	53/23210	0.00376872	0.0333181	0.024857	Igf1/Fgf10/Prlr/Fgfr2	4
GO:0046887	positive regulation of hormone secretion	7/279	164/23210	0.00377592	0.0333181	0.024857	Trpm2/Bmp6/Fgfr4/Cacna1d/Dab2/Runx1/Edn3	7
GO:0003281	ventricular septum development	5/279	86/23210	0.00381874	0.0334361	0.024945	Gata4/Lrp2/Wnt11/Fgfr2/Stra6	5
GO:0060411	cardiac septum morphogenesis	5/279	86/23210	0.00381874	0.0334361	0.024945	Gata4/Gata6/Lrp2/Wnt11/Fgfr2	5
GO:0061333	renal tubule morphogenesis	5/279	86/23210	0.00381874	0.0334361	0.024945	Wnt6/Hnf1b/Wnk4/Bmp2/Col4a1	5
GO:0070997	neuron death	12/279	405/23210	0.0038444	0.0335744	0.0250483	Adora1/Trpm2/Igf1/Lgmn/Bag5/Foxq1/F2r/Nefl/Cd200/Ctsz/Fgfr3/Dpysl4	12
GO:0061008	hepaticobiliary system development	6/279	124/23210	0.00391453	0.0340995	0.02544	Sox17/Hnf1b/Runx1/Gata6/Hnf4a/Dnaaf1	6
GO:0010717	regulation of epithelial to mesenchymal transition	5/279	87/23210	0.0040126	0.0345702	0.0257912	Dab2/Crb2/Bmp2/Foxa2/Glipr2	5
GO:0042475	odontogenesis of dentin-containing tooth	5/279	87/23210	0.0040126	0.0345702	0.0257912	Wnt6/Fgf10/Bmp2/Msx1/Pdgfra	5
GO:0070252	actin-mediated cell contraction	5/279	87/23210	0.0040126	0.0345702	0.0257912	Adora1/Cacna1d/Gata4/Emp2/Shtn1	5
GO:0035272	exocrine system development	4/279	54/23210	0.00403235	0.0345702	0.0257912	Igf1/Fgf10/Lama1/Fgfr2	4
GO:0003071	renal system process involved in regulation of systemic arterial blood pressure	3/279	27/23210	0.00405992	0.0345702	0.0257912	Adora1/F2r/Emp2	3
GO:0010893	positive regulation of steroid biosynthetic process	3/279	27/23210	0.00405992	0.0345702	0.0257912	Igf1/Bmp6/Dab2	3
GO:0046639	negative regulation of alpha-beta T cell differentiation	3/279	27/23210	0.00405992	0.0345702	0.0257912	Ihh/Socs1/Runx1	3
GO:0060045	positive regulation of cardiac muscle cell proliferation	3/279	27/23210	0.00405992	0.0345702	0.0257912	Gata4/Gata6/Fgfr2	3
GO:0061298	retina vasculature development in camera-type eye	3/279	27/23210	0.00405992	0.0345702	0.0257912	Lama1/Pdgfra/Col4a1	3
GO:0045765	regulation of angiogenesis	10/279	307/23210	0.00419947	0.0356693	0.0266112	Ramp2/Gata4/Emp2/Runx1/Gata6/Col4a2/Cdh5/Bmper/Ctsh/Amot	10
GO:0050678	regulation of epithelial cell proliferation	11/279	358/23210	0.00424254	0.0359455	0.0268172	Ihh/Igf1/Bmp6/Ctsl/Fgf10/Ang/Dab2/Bmp2/Fgfr3/Fgfr2/Htra1	11
GO:0061572	actin filament bundle organization	7/279	168/23210	0.00430696	0.0364007	0.0271568	Pdlim4/Phactr1/Lcp1/Shtn1/Fhdc1/Wnt11/Arhgap6	7
GO:0014015	positive regulation of gliogenesis	5/279	89/23210	0.00442127	0.0372744	0.0278086	Igf1/Lrp2/Bmp2/Tlr2/Lyn	5
GO:0048596	embryonic camera-type eye morphogenesis	3/279	28/23210	0.00450712	0.0377181	0.0281396	Ihh/Foxf2/Stra6	3
GO:0060445	branching involved in salivary gland morphogenesis	3/279	28/23210	0.00450712	0.0377181	0.0281396	Fgf10/Lama1/Fgfr2	3
GO:1902932	positive regulation of alcohol biosynthetic process	3/279	28/23210	0.00450712	0.0377181	0.0281396	Bmp6/Dab2/Pth1r	3
GO:0003279	cardiac septum development	6/279	128/23210	0.00457006	0.0381511	0.0284627	Gata4/Gata6/Lrp2/Wnt11/Fgfr2/Stra6	6
GO:0048705	skeletal system morphogenesis	9/279	262/23210	0.00461002	0.0383905	0.0286413	Ihh/Bmp6/Alx4/Col27a1/Fgfr3/Msx1/Pdgfra/Scube2/Fgfr2	9
GO:0060395	SMAD protein signal transduction	5/279	90/23210	0.00463634	0.0385156	0.0287346	Bmp6/Gata4/Dab2/Bmp2/Hnf4a	5
GO:0002573	myeloid leukocyte differentiation	8/279	216/23210	0.00475604	0.0394138	0.0294047	Irf4/Runx1/Car2/Tlr2/Lyn/Fgfr3/Lrrk1/Ubash3b	8
GO:0001938	positive regulation of endothelial cell proliferation	5/279	91/23210	0.00485875	0.0401672	0.0299668	Igf1/Bmp6/Ang/Bmp2/Fgfr3	5
GO:0001736	establishment of planar polarity	4/279	57/23210	0.00489744	0.0401944	0.0299871	Foxf2/Dab2/Wnt11/Nkd1	4
GO:0001825	blastocyst formation	4/279	57/23210	0.00489744	0.0401944	0.0299871	Sox17/Hnf1b/Hopx/Prickle2	4
GO:0046622	positive regulation of organ growth	4/279	57/23210	0.00489744	0.0401944	0.0299871	Igf1/Gata4/Gata6/Fgfr2	4
GO:0042593	glucose homeostasis	9/279	265/23210	0.00496035	0.0405061	0.0302196	Hkdc1/Igf1/Ptprn2/Fgfr4/Cacna1d/Bace2/Foxa2/Hnf4a/Slc37a4	9
GO:0003148	outflow tract septum morphogenesis	3/279	29/23210	0.00498298	0.0405061	0.0302196	Gata6/Lrp2/Fgfr2	3
GO:0003413	chondrocyte differentiation involved in endochondral bone morphogenesis	3/279	29/23210	0.00498298	0.0405061	0.0302196	Ihh/Col27a1/Scube2	3
GO:0043552	positive regulation of phosphatidylinositol 3-kinase activity	3/279	29/23210	0.00498298	0.0405061	0.0302196	Lyn/Fgfr3/Pdgfra	3
GO:0030258	lipid modification	8/279	218/23210	0.00502298	0.040734	0.0303897	B4galnt1/B4galnt2/Soat2/Socs1/Ggta1/Slc35c1/Fabp3/Abcd1	8
GO:0033500	carbohydrate homeostasis	9/279	266/23210	0.00508161	0.0411116	0.0306714	Hkdc1/Igf1/Ptprn2/Fgfr4/Cacna1d/Bace2/Foxa2/Hnf4a/Slc37a4	9
GO:0010959	regulation of metal ion transport	12/279	421/23210	0.00520866	0.0420395	0.0313637	Adora1/Igf1/Wnk4/Smim6/Wnk2/F2r/Cacna1d/Edn3/Lpar3/Lyn/Fxyd3/Ubash3b	12
GO:0031348	negative regulation of defense response	8/279	220/23210	0.00530126	0.0426858	0.0318458	Adora1/Igf1/Cd200/Pdcd4/Serping1/Htra1/Cdh5/Abcd1	8
GO:0035107	appendage morphogenesis	7/279	175/23210	0.00536983	0.0430344	0.0321059	Ihh/Pitx1/Fgf10/Dkk1/Alx4/Msx1/Fgfr2	7
GO:0035108	limb morphogenesis	7/279	175/23210	0.00536983	0.0430344	0.0321059	Ihh/Pitx1/Fgf10/Dkk1/Alx4/Msx1/Fgfr2	7
GO:0010876	lipid localization	11/279	370/23210	0.00540828	0.0432408	0.0322599	Pla2g12b/B4galnt1/Spns2/Bmp6/Dab2/Soat2/Runx1/Fabp3/Aqp8/Stra6/Abcd1	11
GO:0003309	type B pancreatic cell differentiation	3/279	30/23210	0.00548801	0.0433693	0.0323557	Bmp6/Gata6/Hnf4a	3
GO:0042481	regulation of odontogenesis	3/279	30/23210	0.00548801	0.0433693	0.0323557	Wnt6/Bmp2/Msx1	3
GO:0060317	cardiac epithelial to mesenchymal transition	3/279	30/23210	0.00548801	0.0433693	0.0323557	Pdcd4/Bmp2/Msx1	3
GO:0070306	lens fiber cell differentiation	3/279	30/23210	0.00548801	0.0433693	0.0323557	Bfsp1/Fgfr3/Fgfr2	3
GO:1900274	regulation of phospholipase C activity	3/279	30/23210	0.00548801	0.0433693	0.0323557	Ang/Pdgfra/Arhgap6	3
GO:0060986	endocrine hormone secretion	4/279	59/23210	0.00553849	0.0436669	0.0325778	Bmp6/Fgfr4/Dab2/Runx1	4
GO:0060021	roof of mouth development	5/279	94/23210	0.00557131	0.0437232	0.0326198	Foxf2/Alx4/Msx1/Pdgfra/Wnt11	5
GO:1902882	regulation of response to oxidative stress	5/279	94/23210	0.00557131	0.0437232	0.0326198	Vnn1/Trpm2/Bag5/Gata4/Abcd1	5
GO:0001947	heart looping	4/279	60/23210	0.00587904	0.0458215	0.0341852	Sox17/Ihh/Gata4/Dnaaf1	4
GO:0046850	regulation of bone remodeling	4/279	60/23210	0.00587904	0.0458215	0.0341852	Ahsg/Car2/Fgfr3/Ubash3b	4
GO:0060324	face development	4/279	60/23210	0.00587904	0.0458215	0.0341852	Dkk1/Msx1/Pdgfra/Stra6	4
GO:0042063	gliogenesis	10/279	323/23210	0.00595869	0.04606	0.0343632	Igf1/Lamb1/Fgf10/Sh3tc2/Lrp2/Bmp2/Tlr2/Lyn/Fgfr3/Nrg1	10
GO:0008015	blood circulation	13/279	484/23210	0.00604328	0.04606	0.0343632	Adora1/Ramp2/Bmp6/F2r/Cacna1d/Gata4/Emp2/Adra2b/Edn3/Enpep/Hopx/Cdh5/Amot	13
GO:0010632	regulation of epithelial cell migration	8/279	225/23210	0.00604851	0.04606	0.0343632	Igf1/Lgmn/Fgf10/Emp2/Glipr2/Bmper/Ctsh/Amot	8
GO:0002318	myeloid progenitor cell differentiation	2/279	10/23210	0.00607951	0.04606	0.0343632	Runx1/Slc37a4	2
GO:0003129	heart induction	2/279	10/23210	0.00607951	0.04606	0.0343632	Dkk1/Bmp2	2
GO:0008300	isoprenoid catabolic process	2/279	10/23210	0.00607951	0.04606	0.0343632	Cyp26c1/Cyp26a1	2
GO:0021826	substrate-independent telencephalic tangential migration	2/279	10/23210	0.00607951	0.04606	0.0343632	Lhx6/Nrg1	2
GO:0021843	substrate-independent telencephalic tangential interneuron migration	2/279	10/23210	0.00607951	0.04606	0.0343632	Lhx6/Nrg1	2
GO:0035090	maintenance of apical/basal cell polarity	2/279	10/23210	0.00607951	0.04606	0.0343632	Crb2/Wnt11	2
GO:0090269	fibroblast growth factor production	2/279	10/23210	0.00607951	0.04606	0.0343632	Fgfr4/Wnt11	2
GO:0090270	regulation of fibroblast growth factor production	2/279	10/23210	0.00607951	0.04606	0.0343632	Fgfr4/Wnt11	2
GO:0014066	regulation of phosphatidylinositol 3-kinase signaling	5/279	96/23210	0.00608544	0.04606	0.0343632	Igf1/F2r/Pik3ap1/Prr5l/Nrg1	5
GO:0061053	somite development	5/279	96/23210	0.00608544	0.04606	0.0343632	Ihh/Dkk1/Crb2/Foxa2/Wnt11	5
GO:0050905	neuromuscular process	6/279	136/23210	0.00611882	0.04621	0.0344751	Nefl/Clic5/Myo7a/Hmx3/Nrg1/Stra6	6
GO:0045600	positive regulation of fat cell differentiation	4/279	61/23210	0.00623325	0.04697	0.0350421	Igf1/Zbtb7c/Bmp2/Dkkl1	4
GO:0048871	multicellular organismal homeostasis	13/279	486/23210	0.00624776	0.0469754	0.0350461	Ihh/Adora1/Trpm2/Irf4/Bmp6/F2r/Prlr/Ahsg/Car2/Lrrk1/Ubash3b/Ctsh/Pth1r	13
GO:0030010	establishment of cell polarity	6/279	138/23210	0.00655927	0.0489852	0.0365455	Fgf10/Lama1/Shtn1/Prickle2/Cdh5/Amot	6
GO:0048048	embryonic eye morphogenesis	3/279	32/23210	0.00658739	0.0489852	0.0365455	Ihh/Foxf2/Stra6	3
GO:0051150	regulation of smooth muscle cell differentiation	3/279	32/23210	0.00658739	0.0489852	0.0365455	Prdm6/Pdcd4/Fgfr2	3
GO:0060977	coronary vasculature morphogenesis	3/279	32/23210	0.00658739	0.0489852	0.0365455	Gata4/Lrp2/Fgfr2	3
GO:0015800	acidic amino acid transport	4/279	62/23210	0.00660136	0.0489852	0.0365455	Adora1/Lrrc8c/Lrrc8e/Myo6	4
GO:0034308	primary alcohol metabolic process	4/279	62/23210	0.00660136	0.0489852	0.0365455	Bmp6/Dab2/Bmp2/Slc37a2	4
GO:0009101	glycoprotein biosynthetic process	9/279	278/23210	0.00672349	0.0497831	0.0371408	Igf1/B4galnt2/St3gal6/Bace2/Gcnt1/Ggta1/Slc35c1/St6galnac3/Hs3st1	9
